# Supplementary material for: Systematic analysis of transcription start sites in avian development
Source: PLoS Biol. 2017 Sep 5;15(9):e2002887. doi: 10.1371/journal.pbio.2002887 (PMC5600399; doi:10.1371/journal.pbio.2002887)
Supplement: S1 Table — The summary includes sample names, serial sample labels, category, number of CAGE sequence reads and number and percentage of TSS with expression above 3TPM. (XLSX) [file pbio.2002887.s013.xlsx]

## Sheet: Sheet1
Sample name	Category	Library	Reads	TSS (>3 TPM)	% TSS
chicken embryo whole body, 01hr30min (HH1)	Tissue	CNhs12735	12539660	14127	0.444022
chicken embryo whole body, 05hr30min (HH1)	Tissue	CNhs13027	2293924	10873	0.341746
chicken embryo whole body, 06hr (HH1-2)	Tissue	CNhs13028	3261195	12583	0.395493
chicken embryo whole body, 14hr (HH3)	Tissue	CNhs13029	3687204	11940	0.375283
chicken embryo whole body, 18hr (HH4)	Tissue	CNhs13030	2917397	12155	0.38204
chicken embryo whole body, 22hr (HH5-6)	Tissue	CNhs12736	12467423	13408	0.421423
chicken embryo whole body, day01 (HH7 2-3 somites)	Tissue	CNhs14200	4145006	13684	0.430098
chicken embryo whole body, day01.5 (HH11-12)	Tissue	CNhs14201	4275300	13803	0.433838
chicken embryo whole body, day02 (HH14)	Tissue	CNhs14202	4400888	14259	0.448171
chicken embryo whole body, day03 (HH19)	Tissue	CNhs14203	5469480	13582	0.426892
chicken embryo whole body, day04 (HH23)	Tissue	CNhs14204	4712551	14116	0.443676
chicken embryo whole body, day05 (HH25-27)	Tissue	CNhs14208	2514840	14686	0.461592
chicken embryo whole body, day07 (HH32)	Tissue	CNhs14205	4561746	12944	0.406839
chicken embryo whole body, day10 (HH37)	Tissue	CNhs10485	4551336	13677	0.429878
chicken embryo whole body, day15 (HH41)	Tissue	CNhs14206	702803	11633	0.365634
chicken embryo whole body, day20 (HH45)	Tissue	CNhs14207	2914064	13950	0.438459
chicken embryo, extraembryonic day07 (HH32)	Tissue	CNhs14210	3185960	13738	0.431795
chicken embryo, extraembryonic day15 (HH41)	Tissue	CNhs14211	231516	9743	0.30623
chicken leg buds, day03 (HH20)	Tissue	CNhs14213	8009765	11778	0.370191
chicken wing buds, day03 (HH20)	Tissue	CNhs14212	436274	11312	0.355544
Aortic Smooth Muscle cells, donor1	Primary cell	CNhs11296	6110496	13822	0.434436
Aortic Smooth Muscle cells, donor2	Primary cell	CNhs11299	4317255	13374	0.420355
Aortic Smooth Muscle cells, donor3	Primary cell	CNhs11314	6380588	13586	0.427018
hepatocytes, tech_rep1	Primary cell	CNhs11922	1952569	11848	0.372391
hepatocytes, tech_rep2	Primary cell	CNhs11306	5838168	11733	0.368777
Mesenchymal stem cells - bone marrow derived	Primary cell	CNhs11292	5797152	13818	0.43431
