# Supplementary material for: Systematic analysis of transcription start sites in avian development
Source: PLoS Biol. 2017 Sep 5;15(9):e2002887. doi: 10.1371/journal.pbio.2002887 (PMC5600399; doi:10.1371/journal.pbio.2002887)
Supplement: S5 Table — Full set of 1,254 housekeeping genes and corresponding log2(TPM) expression in all 26 samples. Statistical values (variance, standard deviation, fold change) are also reported. (XLSX) [file pbio.2002887.s017.xlsx]

## Sheet: Sup-table 5
id	log2tpm.Aortic Smooth Muscle cells; donor1	log2tpm.Aortic Smooth Muscle cells; donor2	log2tpm.Aortic Smooth Muscle cells; donor3	log2tpm.chicken embryo whole body; 01hr30min (HH1)	log2tpm.chicken embryo whole body; 05hr30min (HH1)	log2tpm.chicken embryo whole body; 06hr (HH1-2)	log2tpm.chicken embryo whole body; 14hr (HH3)	log2tpm.chicken embryo whole body; 18hr (HH4)	log2tpm.chicken embryo whole body; 22hr (HH5-6)	log2tpm.chicken embryo whole body; day01 (HH7 2-3 somites)	log2tpm.chicken embryo whole body; day01.5 (HH11-12)	log2tpm.chicken embryo whole body; day02 (HH14)	log2tpm.chicken embryo whole body; day03 (HH19)	log2tpm.chicken embryo whole body; day04 (HH23)	log2tpm.chicken embryo whole body; day05 (HH25-27)	log2tpm.chicken embryo whole body; day07 (HH32)	log2tpm.chicken embryo whole body; day10 (HH37)	log2tpm.chicken embryo whole body; day15 (HH41)	log2tpm.chicken embryo whole body; day20 (HH45)	log2tpm.chicken embryo; extraembryonic tissue; day07 (HH32)	log2tpm.chicken embryo; extraembryonic tissue; day15 (HH41)	log2tpm.chicken leg buds; day03 (HH20)	log2tpm.chicken wing buds; day03 (HH20)	log2tpm.hepatocytes; tech_rep1	log2tpm.hepatocytes; tech_rep2	log2tpm.Mesenchymal stem cells - bone marrow derived; donor1	min.tpm	var	sd	min.log2.tpm	max.log2.tpm	mean.log2.tpm	FC.max	FC.min	gene
ENSGALT00000064783.1	5.40353	5.64745	5.54551	5.66209	5.44965	5.89032	5.67548	5.87889	5.47522	5.73932	5.82745	5.50689	5.60545	5.36033	5.33881	5.51245	5.3927	5.68929	5.59656	6.04072	5.38611	5.55047	5.93526	5.16024	5.11332	5.31868	33.615	0.0540382	0.232461	5.11332	6.04072	5.56547	1.08539	1.08842	IK
ENSGALT00000068703.1	7.96874	7.92711	8.04919	7.69552	7.35899	7.9974	7.87302	7.81143	7.84401	8.11274	8.194	8.06517	8.04581	8.2281	8.26649	7.94099	7.62206	7.61399	8.49531	8.365	7.56826	7.8513	7.60012	7.94892	8.07855	7.64989	163.163	0.0725291	0.269312	7.35899	8.49531	7.9297	1.07133	1.07755	EIF3K
ENSGALT00000067905.1	7.95645	7.60405	7.77979	8.22972	7.5428	7.94011	7.97324	7.90414	7.86279	7.73855	7.86206	7.54228	7.52455	7.62446	7.25409	7.43693	7.5099	7.27308	7.3434	8.11132	7.16861	7.70248	7.04178	7.71118	7.43904	7.54436	130.761	0.0868506	0.294704	7.04178	8.22972	7.63928	1.07729	1.08485	EIF3I
ENSGALT00000001266.2	5.03848	4.86983	4.86425	5.8291	4.84423	5.35041	5.31703	5.39742	5.59709	5.41277	5.04454	5.25808	4.8468	4.99029	5.09755	4.59345	5.0425	5.33469	4.91118	5.57528	5.19838	4.61305	4.80645	5.21527	5.19535	5.28413	23.1416	0.0915775	0.302618	4.59345	5.8291	5.13568	1.13502	1.11804	FBXW2
ENSGALT00000044701.2	5.60587	5.84495	5.98875	6.04375	5.14638	5.49888	5.44396	5.42771	5.72483	5.81522	5.70287	6.0879	5.66956	5.84884	5.52931	5.72501	5.71385	5.11824	5.62427	5.40914	5.8361	5.88169	6.20251	5.63409	5.00832	5.22707	31.185	0.0917947	0.302976	5.00832	6.20251	5.64458	1.09884	1.12704	MED21
ENSGALT00000066511.1	10.2793	9.80756	10.0368	9.64709	9.4417	9.90732	9.96011	9.9609	9.93981	9.84518	10.2559	9.94629	10.0295	10.0125	10.0736	10.1314	10.0248	10.2627	10.6552	10.6868	9.50293	10.3752	10.2246	10.0637	9.74752	9.60864	694.399	0.0922772	0.303772	9.4417	10.6868	10.0164	1.06693	1.06087	RPL7
ENSGALT00000057154.1	7.31788	7.26644	7.35321	7.59492	7.14503	7.41992	7.3557	7.38702	7.41798	7.2729	7.19603	7.35626	7.24955	7.05685	7.01435	6.80477	6.78843	6.3167	7.05864	7.30872	6.45519	7.17936	7.19268	6.96281	6.74839	7.4194	78.7106	0.0940206	0.306628	6.3167	7.59492	7.13997	1.06372	1.13033	SAP18
ENSGALT00000002165.4	3.91627	4.33058	4.34602	4.73253	3.74722	4.22403	4.15912	4.47058	4.71579	4.81619	4.14858	4.35171	3.78471	4.18073	4.09592	3.58333	4.20153	4.15919	3.95835	4.44269	4.02745	3.69771	3.7499	4.1444	4.20281	4.44474	10.9864	0.1029	0.32078	3.58333	4.81619	4.17816	1.15271	1.166	RALGAPB
ENSGALT00000046803.1	5.04693	4.85525	4.83493	5.1678	4.74486	5.25966	5.00192	5.11662	4.89624	5.437	5.40595	5.43561	5.09525	5.16396	5.3572	4.93954	4.4907	5.52286	5.08078	5.75922	4.98252	4.91743	4.44332	5.71269	5.3466	5.08978	20.7557	0.105852	0.325349	4.44332	5.75922	5.11941	1.12498	1.15216	DERL2
ENSGALT00000019689.5	5.22881	5.02126	5.4129	5.14494	4.54272	4.7239	4.47673	4.93167	5.13632	4.82846	5.35511	5.28151	5.31606	5.28711	5.3013	5.42095	5.42882	5.46282	5.55397	5.81011	5.38611	5.467	5.66714	5.16024	5.19535	5.61957	21.2654	0.106925	0.326994	4.47673	5.81011	5.23696	1.10945	1.16982	SNX4
ENSGALT00000076899.1	5.75262	5.19351	5.6104	5.94136	5.19739	5.61732	5.49958	5.77273	5.92099	6.03218	5.7587	6.14008	5.77694	5.83422	5.93652	5.28051	5.25862	6.28238	6.41706	5.74184	5.55219	5.56514	6.07506	6.24944	6.01313	5.86373	35.5932	0.10932	0.330636	5.19351	6.41706	5.78014	1.11019	1.11296	CCNDBP1
ENSGALT00000020277.5	7.16708	6.87274	6.95934	7.53716	6.88209	7.33357	7.21088	7.47427	7.72108	7.58802	7.28019	7.07725	7.04187	6.94568	7.21428	6.60793	6.6371	7.04641	6.96963	7.45981	6.36875	7.13825	7.04178	6.65973	6.63539	6.82749	81.6391	0.112663	0.335653	6.36875	7.72108	7.0653	1.09282	1.10937	PSMC6
ENSGALT00000019356.4	6.47675	6.53112	6.46448	7.25943	6.38985	6.90497	6.62245	6.47996	6.74637	6.56651	6.49596	6.28618	6.15585	6.13179	6.50538	6.27931	6.23966	6.21118	6.20405	6.48896	5.55219	6.50106	6.16127	6.19572	5.71246	6.66782	45.922	0.115306	0.339567	5.55219	7.25943	6.39349	1.13544	1.15153	POLDIP3
ENSGALT00000064754.1	6.28642	6.03815	6.31323	7.29694	6.44893	6.75799	6.81327	6.98677	7.16134	6.83005	6.62602	6.69659	6.46371	6.35295	6.07632	6.87253	6.31879	6.56534	6.08944	6.71055	6.1786	6.97618	6.24261	6.67943	6.32876	6.46684	64.715	0.115535	0.339905	6.03815	7.29694	6.56068	1.11222	1.08654	ZMAT2
ENSGALT00000020554.5	7.06881	7.08454	7.2102	7.24338	6.45942	6.8916	6.88663	7.04656	7.23762	6.70927	7.00809	6.84153	6.70375	6.83259	6.77537	6.63532	6.87826	6.56534	6.92019	7.2111	6.07322	7.05105	6.92342	7.88247	7.43229	6.76873	66.3318	0.117401	0.342638	6.07322	7.88247	6.93618	1.13643	1.14209	NAA20
ENSGALT00000031956.4	8.52933	8.88249	8.7308	8.44548	7.78925	8.4028	8.56656	8.75345	8.73649	8.61556	8.35013	8.57796	8.65953	8.86051	9.19168	8.82064	9.09754	8.72975	8.76174	9.75041	8.52504	8.61161	8.84455	8.7916	8.56091	8.3507	220.206	0.118743	0.344591	7.78925	9.75041	8.68987	1.12204	1.11562	NA
NM_001199231	5.5174	5.10995	5.25951	5.84134	5.19739	5.60918	5.53043	5.21255	5.57607	5.32029	5.70287	5.64873	5.53071	5.72756	5.32017	5.29776	5.28514	5.52286	5.98644	5.75922	6.1786	5.0485	5.09631	6.08188	5.45713	6.42622	32.0941	0.12231	0.349728	5.0485	6.42622	5.54786	1.15833	1.09891	SMIM15
ENSGALT00000004183.4	5.17584	5.34736	5.06279	5.89516	4.84423	5.33073	5.01288	5.29156	5.8562	5.30282	5.34472	5.02818	5.05314	5.14039	5.42853	5.17245	5.38045	4.3031	4.66662	5.24619	4.4202	5.14443	5.18129	5.21527	5.45713	5.19022	18.7406	0.122539	0.350056	4.3031	5.89516	5.17276	1.13965	1.2021	CRK
ENSGALT00000078115.1	5.83302	6.00549	5.98875	5.85347	5.34042	5.67309	5.43584	5.69182	5.51552	5.83358	6.14129	6.24508	6.02037	5.96742	6.10926	5.42095	5.34937	5.33469	5.84051	6.40315	4.72859	5.77846	5.78043	5.59313	5.53481	5.72121	25.5122	0.124523	0.352878	4.72859	6.40315	5.73614	1.11628	1.21308	MED30
ENSGALT00000005527.4	5.79839	5.05994	5.72671	6.01163	5.32903	5.60918	5.63347	5.55212	5.62806	5.95599	5.71098	5.78608	5.39403	5.28711	5.46291	4.63476	5.08084	4.86349	5.13957	5.29465	6.07322	5.5169	5.09631	5.31941	5.36089	5.71084	23.8429	0.12481	0.353284	4.63476	6.07322	5.46294	1.11171	1.17869	PPP1R3E
ENSGALT00000053361.1	7.49204	7.62999	7.7142	8.06644	7.30186	7.62167	7.73085	7.66651	8.00052	7.86148	7.9279	8.09852	8.42379	8.28025	7.61292	8.18299	7.89597	8.57529	8.57202	8.44233	8.16358	7.81647	7.45407	8.44539	8.04797	7.97851	156.789	0.126273	0.355349	7.30186	8.57529	7.96167	1.07707	1.09036	NA
ENSGALT00000018144.4	6.41932	6.03815	6.25539	6.845	5.4391	5.92354	6.03407	5.88618	6.15447	5.89317	6.08	5.92641	5.76395	5.87048	5.49649	5.91584	5.82646	5.58049	5.76784	5.67018	4.98252	6.13623	5.98338	5.36879	5.79896	6.01887	30.6147	0.128175	0.358015	4.98252	6.845	5.88751	1.16263	1.18163	COPS4
ENSGALT00000006898.5	5.16811	5.15829	5.04582	6.06304	4.87589	4.99791	4.96852	4.60039	5.16757	5.00088	5.05731	5.02818	4.88331	4.76227	5.0755	4.41526	4.78819	5.03822	5.28555	5.1703	5.19838	4.58453	4.13787	5.41653	5.28799	5.21244	16.6045	0.128773	0.35885	4.13787	6.06304	5.01493	1.209	1.21196	GOSR1
ENSGALT00000001245.5	5.42315	5.4577	5.37944	6.40695	5.44965	5.5423	5.78186	6.10196	6.38226	5.92206	5.6363	5.59366	5.66258	5.65457	5.74024	5.35656	5.71385	4.9535	5.52487	5.5152	4.72859	5.47479	5.54419	5.26828	5.43028	5.47389	25.5122	0.129316	0.359606	4.72859	6.40695	5.58149	1.14789	1.18037	AP1G1
ENSGALT00000022415.5	6.13607	6.39151	6.36201	6.16067	6.02357	5.94958	5.87493	5.95714	6.07727	6.72247	5.83489	6.4346	5.95327	6.2576	6.69087	5.86467	5.75237	6.35023	6.97502	6.91814	6.36875	5.65703	5.93526	6.22283	5.71246	6.61598	49.4585	0.134599	0.366877	5.65703	6.97502	6.19997	1.12501	1.09598	VTA1
ENSGALT00000018104.5	4.57218	4.54573	4.90244	5.1903	4.56231	5.23869	4.58354	4.9175	4.93308	4.84061	4.63123	4.53828	4.35182	4.92283	4.33743	3.97512	4.3596	3.61405	4.12279	4.64315	4.4202	4.06072	4.69526	4.62271	4.79337	4.52978	11.2444	0.134755	0.36709	3.61405	5.23869	4.57326	1.14551	1.26541	COG2
ENSGALT00000061756.1	6.17901	5.85232	6.06228	6.86412	6.11264	6.42832	6.29882	6.57326	6.84193	7.14639	6.45309	6.50593	6.16081	6.19607	6.48042	5.70576	5.94761	5.8385	6.40912	6.53003	5.70112	5.98623	6.07506	5.89228	5.86059	6.35144	51.0245	0.136387	0.369307	5.70112	7.14639	6.2482	1.14375	1.09596	API5
ENSGALT00000065974.1	5.01282	4.91273	4.92116	4.97394	4.60071	4.85368	4.89931	4.9457	5.04134	5.10534	4.97889	4.55759	4.53123	4.79282	4.9356	4.2655	4.30881	4.5539	5.26809	5.4525	5.19838	3.95329	4.13787	4.44992	4.54071	5.21977	14.4903	0.136647	0.369657	3.95329	5.4525	4.78506	1.13948	1.2104	ARFIP1
g3571.t1	4.43722	3.91835	3.52949	5.27092	4.30757	4.4043	4.49248	4.52765	4.90974	4.32167	3.7682	4.41662	3.95444	4.08522	4.26133	4.11792	4.68244	4.5539	4.63972	4.354	4.72859	4.44079	4.69526	4.70191	4.38163	4.02676	10.5474	0.137079	0.370241	3.52949	5.27092	4.38185	1.2029	1.2415	NA
ENSGALT00000055669.1	6.01205	6.08891	6.17577	5.56213	4.99602	5.52509	5.31703	5.36647	5.37166	5.18379	5.56651	5.5168	5.19543	5.2978	5.75419	5.37293	5.93929	5.40018	5.95405	5.4946	6.07322	5.95871	5.83391	6.42311	6.15107	5.48001	30.9117	0.137136	0.370319	4.99602	6.42311	5.65426	1.13598	1.13175	TRAPPC2
ENSGALT00000002817.4	6.37301	6.67512	6.42239	6.21654	5.70894	6.20872	6.23001	6.16925	6.23714	6.22074	6.09866	6.33737	6.29783	6.06452	6.12007	5.992	5.83994	6.09732	6.29306	5.99745	4.98252	6.11145	6.35662	5.21527	5.63227	5.66324	30.6147	0.137297	0.370536	4.98252	6.67512	6.06006	1.10149	1.21626	C1H11ORF73
ENSGALT00000069650.1	5.75262	5.54209	5.57537	5.28592	4.63812	5.12903	5.00192	5.18916	5.51993	5.11539	5.29164	5.44601	5.20507	5.40057	5.16175	4.39936	5.19712	4.43394	5.04021	5.4946	4.98252	4.47226	4.80645	5.36879	5.09635	5.67395	20.1028	0.137995	0.371476	4.39936	5.75262	5.16231	1.11435	1.17342	SNX12
ENSGALT00000002354.5	6.66424	6.95713	6.86338	8.22155	7.44857	7.60947	7.47745	7.3637	7.4956	7.74017	7.38274	7.62013	7.36161	7.46523	7.72695	7.00445	7.1367	7.4224	7.44012	8.03136	6.68719	7.24575	7.71858	7.51678	7.08603	7.08199	100.423	0.139925	0.374065	6.66424	8.22155	7.37574	1.11468	1.10676	RBM39
ENSGALT00000006976.4	6.21321	5.82263	6.17187	6.52038	5.68232	6.14253	6.07649	6.36983	6.58106	6.16381	6.23425	5.95583	5.70398	5.63784	5.82198	5.03521	5.67928	5.40018	5.84051	6.41416	5.95952	5.59761	5.66714	6.02141	5.59649	6.47299	31.7905	0.140306	0.374575	5.03521	6.58106	5.95317	1.10547	1.18231	VPS35
ENSGALT00000002121.5	4.41127	4.39251	4.73266	4.58023	3.78106	3.77749	3.67046	3.78886	4.39893	4.21363	4.41	4.16283	4.24366	3.87284	4.29988	3.55492	4.14474	3.81951	4.49713	4.60523	4.4202	4.26323	4.90967	3.59966	3.80323	4.52978	10.7527	0.140518	0.374857	3.55492	4.90967	4.18783	1.17237	1.17804	UBL7
ENSGALT00000028006.4	10.2182	9.87057	10.1018	9.08127	8.77133	9.32311	9.45286	9.47303	9.6458	9.38327	9.4984	9.53707	9.40347	9.45492	9.22837	9.39555	9.7385	8.98583	9.28883	9.73073	8.74687	9.97935	9.08407	10.0897	9.53635	9.56542	428.605	0.144957	0.380732	8.74687	10.2182	9.48403	1.07741	1.08428	RPS3
ENSGALT00000023988.5	4.59541	4.85525	4.9488	5.14494	3.60333	4.36614	4.58354	4.52765	5.16757	5.20276	4.74618	4.73773	4.53123	5.16396	5.09755	4.56524	4.9708	4.43394	5.28555	5.0342	4.72859	4.63408	5.40977	5.10302	5.1631	4.86511	11.1537	0.145955	0.38204	3.60333	5.40977	4.82559	1.12106	1.33921	PAIP1
ENSGALT00000006040.5	5.17584	5.26146	5.27415	4.94021	4.33061	5.05899	5.22574	5.23557	5.48653	5.61742	4.85264	4.94261	4.88331	4.90895	4.95988	4.38329	4.46773	4.15919	5.19605	5.29465	4.72859	5.03803	4.44332	4.91636	4.89506	4.28618	16.8666	0.146048	0.382162	4.15919	5.61742	4.92163	1.14137	1.18331	GPN3
ENSGALT00000006601.5	4.72748	4.91273	5.36584	6.3666	5.48087	5.69634	5.53043	5.44756	5.87353	5.98913	5.31311	5.36061	5.34252	5.3501	5.71193	4.7891	5.12555	5.19406	4.95549	5.79335	4.98252	5.57604	5.47855	5.50753	5.33217	4.96446	25.4919	0.147233	0.383709	4.72748	6.3666	5.39106	1.18096	1.14037	C9orf78
ENSGALT00000079070.1	4.87719	5.02126	5.4195	4.96652	4.44056	4.76847	4.52348	4.3908	4.55319	4.72731	4.42979	4.88261	4.7709	4.97705	4.86022	4.15626	4.9708	3.99932	4.69303	4.68011	4.4202	3.86118	3.95689	5.26828	4.63778	4.91112	13.5322	0.147311	0.383811	3.86118	5.4195	4.66015	1.16295	1.20692	CFAP20
g13463.t1	4.69558	4.71686	4.93043	4.86629	4.30757	4.92103	4.93433	4.68644	4.70421	4.80383	4.61404	4.57665	4.85908	4.77763	4.88579	4.01739	4.83381	3.61405	4.30505	5.43098	5.55219	4.44079	4.80645	4.84836	4.43663	4.58759	11.2444	0.148017	0.384729	3.61405	5.55219	4.69819	1.18177	1.29998	NA
ENSGALT00000014135.5	9.92626	9.81181	10.0252	10.7704	9.37817	10.0348	9.97595	10.0963	10.4956	10.0117	10.1117	9.94629	9.97879	9.81218	9.62552	9.71013	9.70851	9.88498	10.0542	9.97147	9.0122	9.50238	8.99884	10.3315	10.1795	9.72237	510.589	0.15088	0.388433	8.99884	10.7704	9.88757	1.08928	1.09876	EIF4A2
ENSGALT00000014405.4	5.4101	5.51451	5.76866	5.33	4.71015	5.15164	5.16806	5.41768	5.60542	5.23074	5.08254	5.45634	4.90714	4.71519	5.52931	4.56524	5.18308	5.26608	4.97714	6.12354	5.70112	5.6398	6.11881	5.10302	5.02636	5.33227	22.6741	0.151807	0.389625	4.56524	6.12354	5.309	1.15343	1.16292	COMMD5
ENSGALT00000062528.1	4.94207	4.91273	4.83493	5.41978	4.58164	5.02265	4.95721	5.31336	5.35448	4.6603	4.92414	4.85165	4.98759	4.86649	5.24313	4.7645	4.86051	3.61405	5.2144	5.19604	5.70112	5.284	5.09631	5.36879	5.33217	4.73813	11.2444	0.152498	0.39051	3.61405	5.70112	5.00162	1.13985	1.38394	FBXO3
ENSGALT00000052124.1	4.71693	4.15113	4.35981	4.94777	4.21158	4.51308	4.52348	4.9032	4.94952	4.43827	4.32801	4.23659	3.56261	4.00919	4.60708	4.31716	4.45611	3.99932	4.99847	4.88392	3.48606	4.26323	4.69526	4.5389	4.48961	4.7483	10.2049	0.153282	0.391513	3.48606	4.99847	4.43595	1.12681	1.27248	C16orf62
ENSGALT00000002864.4	7.45441	7.10009	7.38053	8.28266	7.34208	7.53618	7.18446	7.32934	7.43909	7.91565	7.07872	7.45742	7.11788	6.87961	7.18368	6.66885	6.62158	6.70146	7.06371	7.38904	6.75691	6.85604	7.36606	7.31743	6.65871	7.48476	97.4678	0.153361	0.391613	6.62158	8.28266	7.21409	1.14812	1.08948	UBE2J2
ENSGALT00000007252.4	5.9548	5.63041	6.03675	6.23211	5.48087	5.77854	5.5755	5.87156	5.93261	6.03747	5.78198	6.01292	5.98161	5.72756	5.97276	5.22749	5.43475	4.5539	5.43384	5.92233	6.07322	5.58327	5.83391	5.8231	5.48349	6.71786	22.4888	0.154033	0.39247	4.5539	6.71786	5.77287	1.1637	1.26768	WIPI2
ENSGALT00000011652.4	4.65192	4.76448	4.56421	5.28592	4.33061	4.64642	4.34411	4.121	4.24761	4.33891	4.19557	4.16283	4.28063	4.18073	4.7251	4.39936	4.29582	3.81951	5.40218	4.71614	4.4202	4.71524	5.33756	4.91636	4.85524	4.80789	13.1184	0.154568	0.393151	3.81951	5.40218	4.55868	1.18503	1.19352	TRIAP1
ENSGALT00000010969.5	6.483	5.95166	6.3517	5.86551	5.1848	5.55931	5.83842	5.69182	6.11711	5.92777	6.57362	6.19045	6.25204	6.32187	6.06518	6.38396	6.11216	6.72721	6.6573	6.28818	5.95952	6.17021	5.66714	6.63975	6.59365	6.75113	35.3732	0.154592	0.393182	5.1848	6.75113	6.16633	1.09484	1.18931	ARL6IP1
ENSGALT00000071123.1	4.50013	4.56378	4.387	4.89396	4.67458	4.70873	4.61266	5.10417	5.34208	5.38813	4.8379	4.68601	4.28063	4.77763	5.11927	4.46191	4.54656	4.15919	4.30505	4.68011	3.48606	4.41672	4.90967	4.9813	4.38163	4.50599	10.2049	0.155532	0.394375	3.48606	5.38813	4.64273	1.16055	1.3318	IPO8
ENSGALT00000015989.5	4.28833	4.49016	4.34602	4.53071	4.05443	4.18071	4.07792	3.78886	4.90974	4.57554	4.1	3.97448	4.26226	4.39503	4.69649	4.38329	5.27856	3.81951	4.74444	4.15836	4.02745	4.43281	4.44332	5.26828	4.91456	4.09213	12.8217	0.155769	0.394676	3.78886	5.27856	4.39359	1.20142	1.15961	ELMOD2
ENSGALT00000061954.1	4.71693	4.56378	4.93964	6.02242	5.41774	5.50767	4.91107	4.52765	4.62864	5.17422	5.23653	5.24623	4.71799	5.06729	4.6375	4.57941	4.55748	4.5539	5.01949	4.97595	4.4202	4.56276	5.00601	5.46275	4.51538	4.71756	20.4098	0.156235	0.395265	4.4202	6.02242	4.91101	1.22631	1.11104	CDC37L1
ENSGALT00000067784.1	3.73982	3.70714	4.05534	5.28293	4.26037	4.59785	3.99188	4.48986	4.80883	4.21363	4.64823	4.16283	4.20573	4.08522	4.51177	4.66166	4.47926	4.15919	4.12279	4.75129	4.02745	4.32488	3.50815	4.91636	4.29499	4.32749	10.3778	0.156332	0.395388	3.50815	5.28293	4.32057	1.22274	1.23158	MSL3
ENSGALT00000012207.4	6.28642	6.24813	6.33434	6.18007	5.06631	5.48113	5.68236	5.89344	6.35537	6.04274	5.73504	6.04748	5.61995	5.5777	5.49649	5.37293	5.74761	5.74076	6.2844	5.70646	6.36875	5.05891	5.18129	5.92566	5.77781	6.0926	32.3337	0.156656	0.395797	5.05891	6.36875	5.81939	1.0944	1.15033	VAPB
ENSGALT00000022114.5	6.05459	5.83755	6.22557	7.21467	6.65001	6.57772	6.61887	6.61336	6.70048	6.5883	6.37359	6.33177	6.30682	6.2576	6.43784	6.44717	5.96001	6.77736	6.4484	7.16622	5.70112	6.83652	6.65288	6.32644	5.76712	5.7819	51.0245	0.157395	0.39673	5.70112	7.21467	6.40977	1.12557	1.1243	NA
ENSGALT00000060233.1	4.07347	4.19813	4.40041	5.5744	4.90687	4.78302	4.53873	4.63542	4.79798	4.51614	4.79277	4.55759	4.36909	4.20365	5.00724	4.47713	4.63168	3.61405	4.27039	4.91525	4.4202	4.76056	5.26154	4.25359	4.51538	4.22921	11.2444	0.157915	0.397386	3.61405	5.5744	4.56553	1.22097	1.26327	NA
ENSGALT00000000748.4	3.76052	4.26588	3.93154	4.81757	3.71257	3.88934	3.55519	3.65867	4.31005	4.0347	4.26331	4.0851	4.38615	3.95619	4.60708	3.81662	4.28272	3.81951	4.76947	4.75129	4.02745	4.0187	4.57478	4.9813	4.40939	3.75128	10.7549	0.158938	0.39867	3.55519	4.9813	4.17063	1.19438	1.17311	ZC3H11A
chr20.208	6.41606	6.8136	6.65828	6.78503	6.20278	6.49615	6.39414	6.44582	6.84545	7.45791	6.76882	6.80966	6.74731	6.66103	7.09329	6.78655	6.89987	5.68929	7.19423	7.05807	6.36875	6.60411	6.76725	5.95829	5.91001	6.46684	50.5997	0.158986	0.398731	5.68929	7.45791	6.62687	1.12541	1.1648	NA
ENSGALT00000003093.5	7.3575	6.86911	7.02139	7.14727	6.59875	7.0444	7.0094	7.12262	7.58828	7.5515	7.43508	7.53742	6.6728	6.94568	7.1312	6.42771	6.22945	6.09732	6.60263	6.86296	6.27681	6.82438	6.94788	7.0562	6.76997	7.06173	67.4663	0.160155	0.400194	6.09732	7.58828	6.93036	1.09493	1.13662	VCP
ENSGALT00000022579.5	5.84276	5.82263	6.002	6.29871	5.30597	5.55083	5.89877	5.73285	6.14308	5.61034	5.19087	4.95723	5.20507	4.89493	5.03036	4.93954	5.27194	5.8385	5.8984	5.89115	4.98252	5.41934	5.33756	5.59313	5.66718	5.2911	28.7524	0.160529	0.400661	4.89493	6.29871	5.52372	1.1403	1.12846	NAPG
NM_001031147	5.02142	5.23916	5.18401	6.49737	5.65521	5.80731	5.63347	5.67508	6.03784	6.09443	5.58428	5.5364	5.42737	5.25455	6.29248	5.74401	5.80829	5.79045	5.92092	6.42509	5.19838	5.77531	5.66714	5.26828	5.1467	5.23432	31.4787	0.161127	0.401406	5.02142	6.49737	5.65074	1.14983	1.12533	YTHDC1
ENSGALT00000079158.1	3.97059	4.58162	4.40041	5.69842	4.56231	4.61422	4.73688	4.23961	5.0717	5.2491	4.41	4.28375	4.40301	4.33402	4.75315	4.52186	4.69238	5.11824	4.99847	5.11739	4.4202	4.35896	4.57478	4.62271	3.99865	5.06557	14.6772	0.161221	0.401523	3.97059	5.69842	4.64608	1.2265	1.17012	MFN1
ENSGALT00000020119.5	7.97318	7.7213	7.99941	8.72295	7.7996	8.02215	7.96339	8.03619	8.4425	8.07722	8.12284	8.163	8.21289	7.9802	7.2976	7.52745	7.33692	7.02581	7.2442	7.72148	7.16861	7.9725	7.50442	7.86537	7.82906	8.13695	129.31	0.161377	0.401718	7.02581	8.72295	7.84104	1.11247	1.11603	UBE2D3
ENSGALT00000027358.5	5.9903	5.23916	5.16057	5.1839	4.16107	4.7239	4.58354	4.85941	5.43608	4.71416	5.36542	5.28151	5.22417	4.89493	5.49649	5.23647	5.41688	5.11824	5.31984	5.19604	5.19838	5.69421	5.47855	5.75044	5.65564	5.68459	16.8899	0.161812	0.402258	4.16107	5.9903	5.23323	1.14467	1.25766	NA
ENSGALT00000012637.5	6.53199	6.43139	6.43873	7.17895	6.23366	6.59844	6.47565	6.36983	6.69951	6.64486	6.99818	6.64335	6.9358	6.91476	6.35788	6.76811	6.11586	5.88499	6.70997	6.67438	6.07322	6.81213	6.68233	5.8231	6.10087	5.41762	41.7432	0.161812	0.402259	5.41762	7.17895	6.48137	1.10763	1.19635	PFDN4
ENSGALT00000033057.4	4.86768	5.20506	5.1125	5.55223	4.61954	4.98538	4.47673	4.7357	5.11607	4.59002	4.66502	4.47873	4.20573	4.45357	4.80768	4.80125	4.9951	4.9535	5.28555	5.57528	5.38611	5.25262	5.18129	5.78723	5.44377	4.58759	17.4523	0.162188	0.402725	4.20573	5.78723	4.96619	1.16533	1.18082	FAM204A
ENSGALT00000048213.1	5.54153	5.85964	5.86367	7.13738	5.73507	6.26164	5.98481	6.06388	6.23982	6.23001	5.7587	5.94119	5.936	5.98075	6.6836	5.63287	6.90415	6.05728	6.63704	6.55013	5.70112	5.61534	5.88547	6.16809	5.90026	6.07249	45.5765	0.163035	0.403776	5.54153	7.13738	6.09007	1.17197	1.09899	RBM5
ENSGALT00000010348.5	4.61828	4.81058	4.57608	6.27635	5.02455	5.47218	5.34332	5.12897	5.87869	5.77777	5.15566	5.24623	5.04242	5.11644	5.3572	4.70109	4.81574	4.9535	5.44942	5.4525	5.70112	5.32767	5.18129	5.46275	4.97154	4.89289	22.8526	0.163161	0.403932	4.57608	6.27635	5.22055	1.20224	1.14083	NA
chr3.3268	3.95271	4.24365	4.37347	5.09472	4.28417	4.04237	3.99188	4.30635	4.28436	4.85267	3.63816	4.00294	3.85991	3.90116	4.6375	3.86371	4.00815	4.66464	4.71896	4.85189	3.48606	4.25421	4.80645	4.25359	4.03474	4.07606	10.2049	0.163471	0.404316	3.48606	5.09472	4.2494	1.19893	1.21897	NA
ENSGALT00000009978.5	6.29709	5.75351	5.89715	6.42468	6.17123	6.35715	6.65431	6.57777	6.16577	6.51433	6.33213	6.19045	6.17069	5.95396	6.33021	5.6464	5.5703	6.47704	6.2132	6.48896	5.38611	6.06059	6.82121	5.55096	5.28799	5.78684	38.07	0.164141	0.405143	5.28799	6.82121	6.11846	1.11486	1.15705	NSFL1C
ENSGALT00000001581.3	5.71598	5.71364	5.73731	5.72948	5.30597	5.43579	5.26295	5.32414	5.49327	5.2582	5.36542	5.45634	5.20507	5.10431	5.26278	5.30631	5.19012	6.41503	6.58158	5.5152	5.19838	5.36588	5.18129	5.26828	4.43663	5.55727	20.655	0.165902	0.40731	4.43663	6.58158	5.43795	1.21031	1.22569	NSF
ENSGALT00000076663.1	6.66424	6.54027	6.55417	7.07225	6.49553	6.61481	6.45167	6.6609	6.48621	6.56284	6.72544	6.49596	6.30234	6.452	6.71246	6.70162	6.22603	6.17421	6.10919	6.20187	5.38611	6.90444	6.84745	5.8581	5.38905	6.06844	40.8196	0.166075	0.407524	5.38611	7.07225	6.40991	1.10333	1.19008	UBE2I
ENSGALT00000063252.1	5.07199	5.02126	5.23727	5.8064	5.0386	5.5164	4.97974	5.40759	5.89066	5.81522	5.59308	5.50689	5.12604	5.4965	5.65359	5.48259	5.58638	3.99932	5.31984	5.09019	5.19838	5.48639	5.18129	5.59313	4.99005	4.58759	14.9925	0.166236	0.407721	3.99932	5.89066	5.29525	1.11244	1.32404	TIA1
ENSGALT00000001147.4	7.28789	7.25259	7.31479	8.07942	7.59842	7.84273	7.74407	7.59711	7.75935	7.91421	7.46416	7.58526	7.32005	7.41456	7.4681	7.37123	7.09422	7.4224	7.20345	7.89261	6.1786	7.78313	7.74674	6.93028	6.68734	7.43838	71.4342	0.166648	0.408225	6.1786	8.07942	7.43812	1.08622	1.20385	DNAJC8
ENSGALT00000073047.1	4.67391	4.78001	5.03727	4.47421	4.23618	4.34668	3.69789	4.04486	4.67683	4.19481	4.48757	4.73773	4.71799	4.77763	4.86022	4.80125	5.02687	4.66464	5.01949	5.1703	3.48606	4.84113	4.90967	4.84836	4.40939	4.28618	10.2049	0.167675	0.409481	3.48606	5.1703	4.58489	1.12768	1.31521	PEX2
ENSGALT00000010437.5	7.26452	7.19003	6.96387	8.4038	7.55752	7.95464	7.96339	8.00973	8.0985	8.51008	7.65067	7.6086	7.51489	7.61381	7.89375	7.06867	7.34482	7.62773	7.67353	8.12144	7.40413	7.51213	7.48783	7.64257	7.61327	6.81303	111.441	0.168235	0.410164	6.81303	8.51008	7.63488	1.11463	1.12063	PPP2CA
ENSGALT00000009239.2	4.98669	4.66762	4.85454	5.13504	4.65647	5.31078	4.69665	4.85941	4.97544	4.97904	5.32372	5.43561	5.78982	5.43002	5.54544	4.80125	4.87803	4.3031	4.9335	5.61399	4.02745	5.09474	5.18129	4.5389	4.5656	5.21977	15.3073	0.169422	0.41161	4.02745	5.78982	4.99246	1.15971	1.23961	NA
g12059.t1	4.03999	4.19813	4.0722	4.55568	3.998	4.34668	4.55382	4.71947	4.59976	5.09523	3.7682	4.82001	4.43615	4.69915	4.40971	3.84036	3.99214	3.61405	4.58436	4.10501	4.4202	3.5726	4.13787	4.84836	4.72874	3.75128	10.8976	0.169794	0.412061	3.5726	5.09523	4.30412	1.1838	1.20476	NA
ENSGALT00000026773.3	5.74744	5.94478	5.88767	6.48312	5.98053	6.33756	6.07126	6.24494	6.37376	6.28443	6.28944	6.12721	6.02582	5.81202	6.03121	5.23647	5.45241	5.03822	5.28555	6.51987	5.70112	5.80959	5.98338	6.75566	6.01313	6.33803	31.8591	0.169909	0.412201	5.03822	6.75566	5.99133	1.12757	1.18918	CCDC25
ENSGALT00000011121.5	4.46272	4.65082	4.34602	5.72508	4.52286	4.881	4.83898	4.37015	4.83738	4.43827	4.36959	4.18784	3.83528	4.03498	5.00724	3.99641	4.5133	4.3031	4.37196	4.354	4.02745	4.68198	4.13787	3.7563	4.13791	4.4818	12.5133	0.170435	0.412838	3.7563	5.72508	4.43347	1.29133	1.18028	QRICH1
ENSGALT00000001394.5	5.58861	4.94064	5.5635	5.79805	5.34042	5.52509	5.59021	5.61491	5.35201	5.39639	5.05731	5.6397	5.11585	5.40057	5.33881	4.64827	5.1108	3.81951	4.95549	5.61399	4.72859	5.15417	5.18129	5.36879	5.52215	5.51022	13.1184	0.171775	0.414457	3.81951	5.79805	5.26444	1.10136	1.3783	SUPT4H1
ENSGALT00000012147.5	5.90917	5.72972	5.61615	6.25058	5.58989	5.93009	5.31703	5.29156	5.55903	5.67287	4.82301	5.26984	5.26163	5.30841	5.5614	4.77685	5.70896	5.46282	5.67815	6.56007	4.72859	5.08968	5.60698	5.55096	5.1631	5.56305	25.5122	0.173097	0.41605	4.72859	6.56007	5.49922	1.19291	1.16297	FAM207A
ENSGALT00000002236.5	6.08363	6.07639	5.96639	6.16717	5.05252	5.64945	5.16806	5.40759	5.69394	5.62447	5.54852	5.50689	5.17594	5.20996	5.33881	5.28916	5.59701	5.93003	5.73008	5.11739	4.4202	5.44733	5.47855	5.67393	5.52215	6.41029	20.4098	0.17402	0.417157	4.4202	6.41029	5.54946	1.15512	1.25548	RAB14
ENSGALT00000003921.5	5.66747	5.97208	5.8829	7.29397	6.46983	6.96045	6.53008	6.57777	6.74449	6.55548	6.27311	6.29772	6.1155	6.21875	6.43784	5.82358	6.17022	6.0161	6.46382	6.31192	5.19838	6.21741	6.16127	6.59895	6.28448	5.98915	35.7171	0.174113	0.417268	5.19838	7.29397	6.27818	1.1618	1.20772	PAIP2
ENSGALT00000030243.4	6.40295	5.97208	6.31677	6.13439	5.76919	6.2248	6.04479	6.50859	6.31534	6.87803	6.71338	6.62516	6.57204	6.56252	6.86166	5.76277	5.38045	5.74076	5.96493	6.92585	6.1786	6.40443	6.87322	6.49158	5.87061	5.81131	40.656	0.174675	0.417942	5.38045	6.92585	6.28101	1.10267	1.16738	NA
ENSGALT00000067209.1	5.16034	5.04716	5.28142	5.82295	4.90687	4.83982	5.29922	5.18916	5.65237	5.76507	5.05731	5.12199	5.05314	4.73106	4.69649	4.68806	5.14739	4.86349	5.35334	4.97595	4.02745	5.01684	4.80645	5.89228	5.76712	5.18274	15.3073	0.174985	0.418312	4.02745	5.89228	5.12867	1.14889	1.27343	MKLN1
ENSGALT00000005118.5	4.80925	4.70063	4.68963	5.97507	5.01035	5.46317	5.19719	5.17732	5.28363	5.34611	4.79277	5.01427	4.8468	4.90895	5.3013	4.41526	4.9708	4.76749	4.91118	5.43098	4.02745	5.28843	5.18129	4.84836	4.10434	4.66482	15.3073	0.175384	0.418789	4.02745	5.97507	4.96642	1.2031	1.23314	ASH2L
ENSGALT00000010366.5	5.10475	5.29428	5.04582	5.39509	4.39758	5.05899	4.58354	5.11662	5.40543	5.41277	5.53031	5.26984	5.29814	5.39061	5.59279	4.70109	4.98704	3.99932	5.15864	5.65169	4.4202	4.8045	5.66714	5.26828	4.68398	5.05741	14.9925	0.176939	0.420641	3.99932	5.66714	5.0883	1.11376	1.27229	KCTD5
ENSGALT00000012701.4	5.02997	4.22107	5.06279	5.25271	4.65647	4.49551	4.76309	4.78335	4.69644	4.6326	4.52485	4.92785	4.66305	4.73106	5.03036	3.99641	3.97596	4.66464	4.88851	5.1703	4.02745	3.4672	4.29866	4.5389	4.29499	4.28618	10.0594	0.177039	0.42076	3.4672	5.25271	4.58001	1.14688	1.32096	KIAA1841
ENSGALT00000044504.2	4.05682	3.70714	3.91295	4.83807	4.26037	4.53043	4.34411	4.16962	4.74245	4.87649	4.48757	4.68601	4.54649	4.73106	4.98376	4.13722	4.20153	4.15919	5.04021	4.75129	4.4202	4.33347	4.80645	5.26828	4.81429	3.50952	10.3886	0.178899	0.422964	3.50952	5.26828	4.47365	1.17762	1.27472	HS2ST1
ENSGALT00000075254.1	7.03309	6.60274	7.02356	8.36866	7.51039	7.96106	7.67155	7.73272	7.84181	7.77226	7.4761	7.34241	7.41453	7.12748	7.31182	7.16346	7.28695	7.23769	7.59168	8.09773	6.45519	7.34897	7.41951	7.51678	7.44911	6.99494	86.7416	0.179058	0.423153	6.45519	8.36866	7.41355	1.12883	1.14846	SRSF5A
ENSGALT00000002082.3	7.65711	8.03944	8.04813	8.34056	7.41124	7.77699	7.64889	7.82098	7.97465	7.94972	7.61654	7.38358	7.64814	7.53014	7.70557	6.97527	7.18326	7.08675	7.30539	7.71704	7.40413	7.08961	7.04178	6.8103	6.95088	8.34317	111.229	0.1791	0.423202	6.8103	8.34317	7.55612	1.10416	1.10951	CSNK1A1
ENSGALT00000060757.1	5.45525	5.64745	5.74259	5.17103	4.96691	5.12903	5.6192	6.02477	5.82446	6.25293	5.53944	5.96309	5.58343	5.56005	6.47201	5.52715	6.20188	5.74076	5.88701	5.72426	4.72859	5.76581	6.46228	5.71269	5.1631	5.59158	25.5122	0.179683	0.42389	4.72859	6.47201	5.67141	1.14116	1.19939	EIF4G3
ENSGALT00000042805.2	8.27159	8.02322	7.82647	7.99019	6.79369	7.63377	7.60971	7.35321	7.71196	7.32576	7.4004	7.38087	7.29993	7.24538	7.74801	7.51275	7.45548	7.64133	7.46332	8.07015	6.36875	8.19279	7.56892	8.15296	7.55232	7.90424	81.6391	0.17991	0.424157	6.36875	8.27159	7.59605	1.08893	1.19271	H3F3B
ENSGALT00000007158.5	5.08025	5.31575	5.28142	6.49737	5.76919	5.76394	5.31703	5.43767	5.85096	5.60322	4.91012	5.17297	4.97637	5.06729	5.72615	5.15362	5.71872	5.46282	5.51009	5.55553	4.4202	5.60473	5.7249	5.99019	5.28799	4.84628	20.4098	0.179956	0.424212	4.4202	6.49737	5.4248	1.19772	1.22728	RSRC2
ENSGALT00000079561.1	5.01282	4.61664	5.31011	6.57025	5.8351	6.07907	5.77543	5.81155	5.82802	6.28443	6.12317	6.04748	5.94178	5.89885	6.17295	5.94897	5.17602	5.33469	5.59656	5.84308	5.38611	6.08625	5.78043	6.05196	5.60851	5.69515	23.5327	0.180082	0.42436	4.61664	6.57025	5.76213	1.14025	1.24812	EIF1B
ENSGALT00000014542.5	5.16811	5.21652	5.21469	6.31781	5.0935	5.46317	5.18754	5.18916	5.91598	5.61742	4.86722	5.1604	5.17594	5.09207	5.0755	4.95049	5.54858	4.43394	5.04021	5.19604	4.02745	5.16865	5.47855	5.04345	4.93381	5.08175	15.3073	0.180257	0.424567	4.02745	6.31781	5.17915	1.21985	1.28596	FBXO11
ENSGALT00000059029.1	5.33616	5.09761	5.28142	4.80929	4.35328	4.51308	4.05689	4.43124	4.74245	4.4059	4.79277	4.65047	4.78383	4.2703	4.6375	4.38329	5.07325	3.61405	4.30505	4.71614	4.72859	5.03276	4.90967	5.36879	5.13011	5.26299	11.2444	0.180779	0.425181	3.61405	5.36879	4.71873	1.13776	1.30566	PPP2R4
ENSGALT00000027172.5	6.3147	6.08266	5.77382	6.24599	5.70012	6.29249	6.32544	6.39049	6.34173	5.94477	6.31094	5.81044	5.75084	5.63784	5.6684	5.54892	5.41688	4.9535	5.36981	6.02644	5.19838	6.24045	5.98338	5.10302	5.30287	5.6251	29.985	0.181884	0.426479	4.9535	6.39049	5.82152	1.09774	1.17523	PCID2
chr2.2545	4.4753	4.73291	5.22226	5.12506	4.48229	4.8117	4.68299	4.78335	5.16194	5.23074	4.41	4.85165	4.83443	5.04208	5.4798	4.31716	4.71206	3.81951	4.76947	5.36443	4.02745	4.00801	4.69526	4.84836	5.3466	4.93804	13.1184	0.18256	0.42727	3.81951	5.4798	4.77588	1.14739	1.25039	NA
ENSGALT00000046392.1	6.17901	5.94478	6.41581	5.92421	5.01035	5.80731	5.6192	5.356	5.80652	5.36306	6.64307	6.13366	5.45996	6.40827	6.19357	5.96526	5.62322	6.47704	6.70997	6.32364	5.70112	6.01055	5.7249	6.30123	5.69	6.35477	31.2304	0.183587	0.428471	5.01035	6.70997	5.96717	1.12448	1.19097	TMEM167A
ENSGALT00000020962.4	7.22782	6.96054	7.02572	8.02458	7.08196	7.23379	6.95927	6.82924	7.27202	7.10918	7.03094	7.08393	6.86759	6.72184	6.63165	6.26184	6.41198	6.38299	6.56022	7.17918	5.95952	6.70857	6.46228	6.42311	6.59969	7.36424	61.2293	0.183762	0.428675	5.95952	8.02458	6.86053	1.16967	1.15119	MKRN1
ENSGALT00000079277.1	6.12014	6.17366	6.08321	6.43549	5.56097	5.91696	5.66161	5.88618	6.27937	6.55179	6.36847	5.95583	6.14085	6.16137	6.00811	5.75029	5.73805	4.86349	5.88701	6.04072	4.72859	5.57242	5.47855	6.24944	5.88056	6.29703	25.5122	0.184785	0.429866	4.72859	6.55179	5.91501	1.10766	1.2509	GLYR1
ENSGALT00000025265.4	4.96901	4.95439	5.17624	5.46266	4.60071	4.83982	4.39528	4.71947	5.16757	4.968	4.38993	4.45832	4.50023	4.06032	4.05142	4.22999	4.18754	3.99932	3.82142	3.99199	4.4202	4.384	4.13787	4.02627	4.38163	4.66482	13.1371	0.184981	0.430095	3.82142	5.46266	4.4984	1.21436	1.17715	RNF4
ENSGALT00000060712.1	6.27567	5.76136	5.8044	7.19652	6.57965	7.07725	6.80383	6.83678	6.99629	6.91874	6.61742	6.75632	6.40215	6.57136	6.19357	6.33885	5.98853	5.68929	6.30167	6.21452	5.95952	6.83046	6.52865	6.79232	6.82769	5.98054	50.5997	0.185135	0.430273	5.68929	7.19652	6.4709	1.11214	1.13738	COX7A2L
ENSGALT00000004585.4	5.67294	5.47688	5.74784	6.50892	5.86696	6.37167	6.01784	6.19884	6.33924	6.31089	5.82745	5.91896	5.74423	5.79703	6.26351	5.26306	5.77594	4.66464	5.62427	5.55553	5.8361	5.98895	6.31961	5.31941	5.21121	5.43032	24.3628	0.185429	0.430615	4.66464	6.50892	5.8097	1.12035	1.24548	TARDBP
ENSGALT00000065415.1	6.44832	6.13191	6.21043	6.64429	6.1776	6.50056	6.22531	6.13905	6.18533	6.76136	6.65573	6.78938	6.13581	5.88474	6.31147	5.84133	5.68924	6.17421	6.63022	6.22706	4.72859	5.80342	5.98338	6.51371	5.67863	6.24767	25.5122	0.186168	0.431471	4.72859	6.78938	6.18149	1.09834	1.30726	TCEB1
ENSGALT00000012488.4	6.80294	6.97411	6.69137	6.31927	5.67334	6.06127	5.72965	5.67508	5.60749	5.60322	5.78966	6.13366	5.8829	5.80454	5.768	5.42095	5.37429	5.26608	6.05931	5.96787	5.55219	5.45916	5.60698	6.16809	5.91001	6.12028	37.4813	0.186186	0.431493	5.26608	6.97411	5.90084	1.18188	1.12054	TRAPPC4
ENSGALT00000019602.5	5.23622	4.99488	4.54019	4.07202	3.60333	4.42301	4.39528	4.71947	4.83385	4.79135	4.8379	4.83592	4.38615	4.50983	4.91091	3.84036	4.8248	4.66464	4.63972	4.2595	4.72859	5.09979	4.13787	3.89759	3.92362	3.92279	11.1537	0.186501	0.431858	3.60333	5.23622	4.50114	1.16331	1.24916	SLC25A17
ENSGALT00000009089.5	5.62858	5.30505	5.48388	5.54227	5.02455	5.15164	4.53873	4.58254	4.50507	5.17422	5.21388	5.0958	5.08484	5.12846	5.0531	4.47713	4.3596	4.86349	5.3028	5.40914	4.4202	4.59171	5.09631	4.62271	4.48961	6.01044	19.5291	0.187201	0.432668	4.3596	6.01044	5.00599	1.20065	1.14827	UBE2G2
ENSGALT00000022374.5	4.64079	4.94064	4.52803	5.27393	4.77875	4.8117	4.50806	4.45105	4.8303	4.80383	4.68162	4.53828	4.62044	4.13376	4.51177	4.09837	4.29582	4.15919	4.19848	4.56628	4.02745	4.53322	4.44332	5.75044	5.40293	3.7912	12.8441	0.187684	0.433225	3.7912	5.75044	4.58922	1.25303	1.21049	PEX3
ENSGALT00000069494.1	6.14791	6.02518	5.85882	6.06478	5.06631	5.83551	5.90467	5.95714	6.20464	5.98913	6.67244	6.42936	6.51889	6.37836	6.23395	6.27931	5.54858	5.19406	5.73008	6.40315	4.98252	6.49915	6.20251	6.30123	6.14282	5.96754	30.6147	0.187811	0.433372	4.98252	6.67244	6.02069	1.10825	1.20836	MRPS17
NM_001321595	4.56042	4.78001	4.82502	5.68942	5.14638	5.11759	5.03456	5.06615	5.06869	5.31158	5.74297	5.64873	5.74423	5.52408	5.63863	5.28916	4.79743	5.11824	5.59656	5.55553	4.02745	5.51312	5.18129	5.63409	4.59006	4.92912	15.3073	0.188293	0.433927	4.02745	5.74423	5.19733	1.10523	1.29048	MED31
ENSGALT00000066743.1	4.45003	4.12705	4.43989	5.4758	4.18655	4.64642	4.41195	4.65263	4.96577	5.12536	4.17227	4.78766	4.45244	4.47257	4.33743	4.28292	4.70225	3.61405	4.74444	4.52625	3.48606	3.98637	5.09631	4.25359	4.48961	4.36764	10.2049	0.18854	0.434212	3.48606	5.4758	4.47128	1.22466	1.28262	NA
ENSGALT00000009692.5	5.89987	5.9585	5.6446	5.51197	4.56231	4.82583	4.80153	5.15335	5.25217	5.27621	5.03164	5.60298	4.93059	5.25455	4.75315	4.39936	5.12555	4.5539	5.3028	5.65169	4.98252	4.91171	5.33756	4.91636	4.91456	5.97622	20.1028	0.188697	0.434392	4.39936	5.97622	5.17429	1.15498	1.17614	BTBD1
ENSGALT00000073944.1	10.736	10.517	10.8756	10.3849	9.90674	10.38	10.5518	10.727	10.7814	11.0337	10.9651	11.1363	11.3002	10.9157	11.3419	10.112	10.8524	10.1601	10.6909	11.7114	10.1853	10.2711	10.9076	11.0192	10.7084	10.1108	958.901	0.189638	0.435475	9.90674	11.7114	10.7032	1.0942	1.08039	RACK1
ENSGALT00000024650.3	5.57113	5.79232	5.78409	5.35582	4.60071	4.53043	4.37843	4.68644	4.85494	4.64651	5.22525	4.80392	4.8468	4.80786	5.28217	5.19103	5.08839	5.58049	5.52487	5.98274	5.55219	4.67523	4.90967	5.31941	4.99005	5.29805	19.7988	0.190147	0.436058	4.37843	5.98274	5.12611	1.16711	1.17077	TBC1D23
ENSGALT00000050026.1	5.8858	5.72972	5.59882	5.54726	4.65647	5.59275	5.48391	5.14121	5.32958	5.31158	5.62776	6.14008	5.17594	6.1555	6.10926	5.01449	5.22478	4.3031	6.00764	5.34154	5.38611	5.64326	5.18129	5.59313	5.06178	5.46774	18.7406	0.190358	0.4363	4.3031	6.1555	5.4504	1.12937	1.26662	DCTN3
ENSGALT00000046741.1	10.1636	9.8868	9.96476	9.35069	9.02448	9.57598	9.62262	9.64944	9.74131	9.83951	10.1281	9.90824	10.0704	9.98379	10.2146	9.68207	9.38448	9.06873	9.90832	10.6477	9.61042	9.85894	9.73116	10.4205	9.84477	8.6028	387.777	0.190461	0.436419	8.6028	10.6477	9.76478	1.09042	1.13507	UBA52
chr19.85	4.80925	4.54573	4.98484	4.96279	4.46158	4.67791	4.73688	4.75176	5.0072	4.6326	4.99226	4.70346	4.88331	4.83747	4.6673	4.93954	4.98704	3.99932	5.19605	5.59477	4.98252	4.74131	4.90967	6.39954	5.50938	5.24873	14.9925	0.190621	0.436601	3.99932	6.39954	4.92932	1.29826	1.23254	NA
ENSGALT00000078721.1	4.74836	5.22788	5.05433	5.26487	4.60071	5.0709	5.23513	5.58833	5.91095	5.57439	5.66997	5.41457	5.72425	5.66287	5.89934	5.6598	6.22945	4.66464	5.85228	5.72426	5.19838	5.89627	4.90967	5.89228	4.89506	5.37229	23.2635	0.192402	0.438637	4.60071	6.22945	5.42082	1.14917	1.17826	DDX17
ENSGALT00000069379.1	8.56066	8.02648	8.39138	7.8244	7.37014	7.84099	7.91014	7.79603	7.91311	8.18247	8.94999	8.83107	8.73138	8.83596	7.87791	8.67478	8.01362	7.39053	8.21686	7.76513	7.84931	8.39263	8.114	8.05077	8.55626	7.71748	164.438	0.192546	0.438801	7.37014	8.94999	8.14552	1.09876	1.1052	RPL30
ENSGALT00000006944.5	7.14952	7.24141	6.92497	6.6822	6.23975	6.83684	6.75569	6.77134	6.95617	7.31491	7.34155	7.63612	6.9358	7.70298	7.38088	6.49656	6.13056	6.28238	6.98039	6.88687	6.75691	7.39691	7.12993	7.47229	7.4424	6.27959	69.0619	0.193959	0.440407	6.13056	7.70298	6.96634	1.10574	1.13633	TBCA
ENSGALT00000004526.5	5.09663	5.4577	5.31011	4.94021	4.23618	4.32695	4.32665	4.76764	4.78338	5.36306	4.64823	4.9717	4.7314	4.99029	4.60708	4.52186	4.62131	3.81951	4.40428	4.81913	4.4202	3.93081	3.7499	4.25359	4.48961	4.70716	12.4534	0.194722	0.441273	3.7499	5.4577	4.62671	1.17961	1.23382	LEMD2
ENSGALT00000054226.1	10.4275	10.1737	10.4228	9.50464	9.29132	9.93813	10.0386	10.077	9.83377	10.5914	10.8438	10.7608	10.7882	10.6961	10.6514	10.4923	9.65741	10.3018	10.3367	11.1148	9.98197	10.3475	10.3423	10.3744	9.853	9.82868	625.564	0.194962	0.441545	9.29132	11.1148	10.2565	1.08368	1.10388	RPLP2
ENSGALT00000019040.5	7.84696	7.98855	8.03422	7.17976	6.7559	6.99524	7.01759	7.50302	7.31262	7.41384	7.13405	7.36177	7.08691	7.07872	7.33984	6.98329	6.76507	7.64133	7.60912	8.15464	7.26747	6.52752	6.92342	6.96281	6.45401	6.97991	86.67	0.19572	0.442402	6.45401	8.15464	7.24298	1.12587	1.12225	ARL1
ENSGALT00000068896.1	5.08025	4.85525	5.1287	6.26125	5.1593	5.66525	5.32584	5.07894	5.40543	5.59606	5.30241	5.42513	5.34252	5.09207	5.42853	4.33398	4.8248	4.66464	4.95549	5.31829	4.02745	4.98446	5.54419	5.31941	5.25776	4.64317	15.3073	0.196906	0.443741	4.02745	6.26125	5.15464	1.21468	1.27988	RPS19BP1
ENSGALT00000010087.7	4.74836	4.84051	4.90244	5.1678	4.02649	4.47772	4.29106	4.54618	5.2173	5.05406	4.64823	4.68601	4.54649	4.52811	4.75315	4.47713	5.01899	3.61405	4.0834	4.68011	4.72859	4.45661	4.69526	4.02627	3.96162	5.67928	11.2444	0.197824	0.444774	3.61405	5.67928	4.60982	1.232	1.27553	PKN2
ENSGALT00000051025.1	6.88302	6.5763	6.66662	7.65508	6.73447	7.26782	7.14264	7.44495	7.81873	7.24115	7.04384	6.71391	6.51114	6.3884	6.58558	6.39603	6.34739	6.35023	6.2844	6.83045	6.1786	7.1247	6.94788	6.61949	6.65292	6.18163	71.4342	0.197837	0.444788	6.1786	7.81873	6.79182	1.1512	1.09925	EIF4E
ENSGALT00000066516.1	5.27271	5.07261	5.5635	5.96951	4.92212	5.44498	5.70957	5.64101	6.19777	5.82749	5.99621	5.6397	5.72425	5.63784	5.79525	5.14412	5.42882	5.19406	5.56831	6.33527	5.19838	5.14931	5.09631	4.5389	4.63778	5.84489	22.2458	0.198353	0.445368	4.5389	6.33527	5.48272	1.1555	1.20794	VPS11
ENSGALT00000071184.1	4.58384	5.09761	5.1125	6.4935	5.58989	5.32079	5.18754	5.23557	5.42907	5.2582	4.80797	4.68601	4.54649	4.97705	5.26278	5.05563	5.07325	5.19406	5.33669	5.89115	4.72859	5.03803	4.57478	4.77699	4.46336	5.39837	21.06	0.198423	0.445447	4.46336	6.4935	5.11999	1.26826	1.14712	NA
ENSGALT00000004975.4	5.9138	5.9585	6.12822	7.39428	6.39532	6.71689	6.21585	6.0703	6.46807	6.74852	6.31627	6.42936	6.23331	6.21875	6.27323	5.65312	5.50412	5.26608	6.36873	6.30009	5.38611	6.04236	5.93526	5.99019	5.75636	6.03558	37.4813	0.198985	0.446077	5.26608	7.39428	6.14303	1.20369	1.16653	TRPC4AP
ENSGALT00000001029.2	6.47048	6.36085	6.50538	6.83279	6.1776	6.70929	6.60807	6.84429	7.19689	6.39574	6.50065	6.32051	6.34222	6.19034	6.1308	6.37587	6.64991	5.88499	5.88701	6.17623	4.72859	6.73638	6.49584	6.24944	6.12619	6.44198	25.5122	0.199021	0.446117	4.72859	7.19689	6.35917	1.13174	1.34483	ELAVL1
ENSGALT00000072107.1	4.71693	4.89857	4.84477	4.91727	3.81412	4.64642	4.39528	5.09161	5.54178	5.31158	4.36959	4.73773	4.31666	4.95019	4.75315	4.66166	4.90393	3.81951	4.81827	5.06247	4.02745	4.16071	4.57478	5.16024	5.19535	5.21977	13.0658	0.199114	0.446222	3.81412	5.54178	4.7273	1.17229	1.23942	NA
ENSGALT00000059358.1	10.8011	10.6166	10.9254	9.79125	9.57184	10.0507	10.1356	10.3329	10.3059	10.4021	10.908	10.6738	10.8802	10.9967	10.8999	10.9623	10.8209	10.7696	11.4118	11.2519	10.1007	10.7865	10.5741	11.2167	10.6184	10.377	760.046	0.199735	0.446918	9.57184	11.4118	10.6224	1.07432	1.10975	RPS3A
ENSGALT00000007047.5	4.37144	4.81058	4.31804	5.39232	4.44056	5.0709	4.7236	4.79888	5.40304	5.10534	4.95177	4.82001	4.8468	5.02931	5.11927	4.41526	4.73147	5.19406	5.52487	5.09019	4.02745	4.09145	4.57478	4.35509	3.76075	5.0492	12.555	0.199843	0.447038	3.76075	5.52487	4.76986	1.15829	1.26833	SCAMP1
ENSGALT00000004113.5	5.28706	5.18186	5.77382	6.70023	5.30597	5.74176	5.81981	5.83435	6.42991	6.04274	5.61917	5.45634	5.44376	5.38059	5.72615	5.77514	5.71872	4.5539	5.75536	5.74184	5.19838	6.24729	5.83391	6.16809	5.644	5.07368	22.4888	0.200214	0.447453	4.5539	6.70023	5.6713	1.18143	1.24537	U2SURP
ENSGALT00000027231.1	6.74698	6.91203	6.92497	7.93321	7.14178	7.41759	7.30532	7.52887	7.75047	7.72877	7.19603	7.41569	7.3333	7.31282	7.69476	7.42128	7.85783	7.30762	8.1893	7.92376	6.1786	7.24461	7.71858	7.26622	6.85823	6.77621	71.4342	0.200246	0.447488	6.1786	8.1893	7.34942	1.11428	1.1895	ARGLU1
ENSGALT00000057922.1	5.69999	5.12219	5.58714	5.78121	5.44965	5.97516	5.64056	6.03136	5.66038	6.25748	6.23425	6.25102	5.69716	6.02002	6.37604	5.23647	4.64198	5.58049	5.79247	6.65594	5.55219	5.32767	6.02995	5.8231	5.31759	5.18274	23.9675	0.200593	0.447876	4.64198	6.65594	5.72785	1.16203	1.23393	GTF2H5
ENSGALT00000001657.5	8.427	7.98353	8.08492	7.95167	7.54034	7.84793	8.01746	8.03619	8.18989	8.28279	8.01235	8.21258	7.93859	7.72691	7.58587	6.99391	7.11469	6.87273	7.45563	8.18388	6.61392	7.80338	7.71858	7.67238	7.86208	7.8066	96.9465	0.200988	0.448317	6.61392	8.427	7.76676	1.08501	1.1743	cpsmb7
ENSGALT00000067164.1	5.38365	5.51451	5.63329	4.75857	3.84644	4.32695	4.42842	4.3908	4.92645	5.17422	4.93802	5.55574	5.29814	5.40057	5.60823	5.00402	5.46406	4.86349	5.58251	5.19604	4.98252	4.74131	5.26154	5.16024	4.91456	4.97316	13.3845	0.201352	0.448723	3.84644	5.63329	5.05106	1.11527	1.31318	SMIM19
ENSGALT00000003047.5	6.3561	6.34005	6.30256	5.7491	5.36294	6.09666	5.99036	6.14514	5.99572	6.55548	5.83489	6.15284	5.84638	5.45889	6.1833	5.03521	5.50412	5.63592	6.43282	6.02644	4.98252	5.74018	6.07506	6.73698	6.30679	6.52125	30.6147	0.201671	0.449078	4.98252	6.73698	5.97568	1.1274	1.19933	AARS
ENSGALT00000071912.1	5.23622	5.10995	5.16842	5.78121	5.38511	5.60099	5.36059	5.47684	5.22812	6.20201	5.39592	5.85014	5.35123	5.46838	5.28217	4.60735	5.08084	5.46282	5.75536	5.81011	6.36875	4.44079	5.00601	5.59313	5.11332	6.21503	20.7175	0.201827	0.449252	4.44079	6.36875	5.43657	1.17147	1.22424	VAMP4
ENSGALT00000063508.1	5.16034	5.32636	5.40627	5.1807	4.74486	5.04698	4.97974	5.39742	5.19541	5.36306	5.43561	5.32724	4.69078	5.15222	5.14066	4.82524	5.07325	4.5539	4.4359	5.31829	3.48606	5.48254	5.26154	5.75044	5.28799	4.67552	10.2049	0.201966	0.449406	3.48606	5.75044	5.06532	1.13526	1.45302	MED6
ENSGALT00000043405.2	5.41664	5.19351	5.28142	5.21559	5.25872	5.75658	6.03407	6.08304	6.30898	6.72247	5.81245	6.12721	6.08448	6.1437	6.01971	5.51245	5.2653	4.86349	5.88701	5.79335	5.38611	5.61534	6.07506	6.32644	5.9578	5.27712	28.1109	0.202237	0.449708	4.86349	6.72247	5.74685	1.16977	1.18163	TIMM13
ENSGALT00000048494.1	5.31532	5.60448	5.59299	6.01703	5.20987	6.01886	5.70957	5.81155	6.28586	6.28887	5.81245	5.92641	5.38557	5.56005	5.68305	5.5845	5.01899	5.33469	5.69131	5.90682	4.98252	5.49791	5.66714	6.86295	6.6057	5.27007	30.6147	0.20225	0.449722	4.98252	6.86295	5.7171	1.20043	1.14743	CMC1
ENSGALT00000011714.5	5.62294	5.21652	4.72202	4.99965	4.30757	4.78302	5.26295	4.85941	5.27583	5.40461	4.44931	4.63237	4.67698	4.41481	4.91091	3.76794	4.63168	3.81951	4.27039	4.68011	4.72859	4.46446	4.29866	5.10302	5.00832	4.51793	12.6227	0.202412	0.449902	3.76794	5.62294	4.72421	1.19024	1.25379	NUBP1
ENSGALT00000009821.5	6.17901	5.93094	6.05806	6.96263	6.03062	6.56935	6.35159	6.08938	6.28327	6.01619	6.25658	6.0199	5.84638	5.90586	5.75419	5.95442	5.77594	5.93003	4.97714	6.21452	4.98252	6.42468	6.28162	5.75044	5.38905	5.26299	30.4969	0.202458	0.449954	4.97714	6.96263	5.96913	1.16644	1.19931	DCTN5
ENSGALT00000060334.1	10.0589	10.0398	10.231	9.69844	9.30374	9.89062	9.99508	10.0646	10.3429	10.0557	10.0547	9.90683	9.98615	9.95917	9.85724	9.59362	10.1002	8.755	9.57101	10.0083	8.3779	9.78958	9.31786	10.2448	9.71313	9.45871	331.659	0.202929	0.450476	8.3779	10.3429	9.78365	1.05716	1.16779	RPL4
ENSGALT00000016475.4	5.46159	5.34736	5.6104	5.78544	5.01035	5.24921	4.95721	5.24695	5.79019	5.30282	4.88166	5.14771	4.96506	5.01642	4.98376	5.00402	5.23161	4.5539	4.74444	4.91525	3.48606	5.34478	5.54419	5.16024	5.1631	5.48001	10.2049	0.203058	0.450619	3.48606	5.79019	5.13014	1.12866	1.47162	INTS10
ENSGALT00000000469.5	6.51686	6.21423	6.36543	6.389	6.22753	6.59844	6.507	6.42093	6.38589	6.96945	6.6131	6.36504	6.16576	6.04562	6.29248	5.76277	5.65407	6.05728	5.59656	6.31192	4.72859	6.22205	6.35662	5.92566	5.40293	6.10056	25.5122	0.203293	0.450881	4.72859	6.96945	6.16138	1.13115	1.30301	PSMC5
ENSGALT00000071836.1	4.69558	4.91273	4.74322	5.88927	5.22223	5.57613	5.04528	4.68644	4.98504	4.75327	5.33426	5.0958	4.94217	5.24353	5.41102	4.95049	4.71206	4.86349	5.15864	4.94592	5.19838	5.55047	5.26154	4.25359	3.52732	4.99041	10.53	0.204843	0.452596	3.52732	5.88927	4.99801	1.17832	1.41694	KCTD20
ENSGALT00000052209.1	4.64079	4.45189	4.00358	5.35582	4.28417	4.61422	4.81412	4.61801	5.14776	4.53122	4.19557	3.65394	3.53228	3.84395	4.29988	4.01739	4.33442	4.43394	4.12279	3.99199	3.48606	4.53322	3.7499	4.25359	4.5656	4.22921	10.2049	0.20505	0.452824	3.48606	5.35582	4.29636	1.2466	1.23244	CRNKL1
ENSGALT00000027376.5	4.93298	4.58162	4.84477	6.19921	5.0386	5.21742	4.87548	5.12897	5.71717	5.04358	4.54314	5.01427	4.69078	4.49132	4.6375	4.39936	4.96261	3.81951	4.30505	4.85189	4.72859	4.54067	4.44332	4.9813	4.72874	4.82721	13.1184	0.205168	0.452955	3.81951	6.19921	4.82866	1.28384	1.26421	TDRD3
ENSGALT00000011305.2	4.62958	4.49016	4.73266	4.85426	4.23618	4.70873	5.00192	5.17732	5.62192	5.19331	5.28079	5.18544	4.7314	5.2978	4.95988	5.13455	5.27856	5.03822	4.86547	5.65169	4.02745	5.20189	4.90967	5.8581	5.86059	4.50599	15.3073	0.205516	0.453338	4.02745	5.86059	5.01667	1.16822	1.24562	APOOL
ENSGALT00000054125.1	5.42963	5.28342	5.32425	6.01883	4.96691	5.59275	5.53043	5.64101	5.97659	5.66606	6.21727	6.04748	6.56831	6.33749	5.24313	6.27931	5.85772	5.40018	5.69131	5.11739	4.72859	6.02654	5.66714	5.55096	5.36089	5.10569	25.5122	0.205698	0.453539	4.72859	6.56831	5.63959	1.16468	1.19266	MRPL13
ENSGALT00000076291.1	6.18668	6.24813	6.12419	5.87546	5.61825	5.9037	5.89284	6.11443	5.95396	6.28443	5.70287	5.97031	5.35989	5.1986	5.768	5.17245	5.22478	5.19406	5.4181	5.95285	5.19838	5.36169	5.66714	4.91636	4.48961	5.90069	21.465	0.206371	0.454281	4.48961	6.28443	5.64222	1.11382	1.25673	COPS5
chr22.158	5.9138	5.86693	5.93909	6.47005	5.87481	6.59019	6.10751	6.35939	6.98117	6.99415	6.00942	6.55	6.44348	5.72756	6.82247	5.8472	6.84522	5.63592	6.14788	6.97128	5.70112	5.76898	6.52865	6.32644	5.74551	5.66861	48.7256	0.207362	0.45537	5.63592	6.99415	6.22449	1.12365	1.10443	NA
ENSGALT00000076460.1	6.70487	6.55389	6.67768	6.33233	5.56097	6.06723	6.05013	6.2163	6.23848	6.40805	5.78198	6.21498	6.07399	6.09549	6.12007	5.24538	5.83097	5.26608	5.92092	6.36961	5.19838	5.24353	5.7249	6.61949	5.93887	6.5622	35.7171	0.207995	0.456064	5.19838	6.70487	6.03911	1.11024	1.16173	UBE2A
ENSGALT00000009044.5	5.87635	6.05739	5.95735	5.60582	5.14638	5.4541	5.6192	5.58833	6.15871	6.53692	5.74297	5.88113	5.55354	5.5777	5.82198	5.61234	5.89693	4.66464	5.99708	6.1891	4.98252	5.28843	5.00601	5.16024	5.27296	6.44511	24.3628	0.208407	0.456517	4.66464	6.53692	5.65743	1.15546	1.21283	GBF1
ENSGALT00000057246.1	5.12884	5.39856	5.20708	6.24599	5.52148	5.62542	5.7163	5.58833	6.15163	6.05844	5.78966	5.5364	5.49184	5.51494	5.82198	5.57745	5.47562	5.19406	5.63793	5.4525	4.4202	5.50173	5.54419	4.35509	4.5656	5.44915	19.4651	0.208877	0.457031	4.35509	6.24599	5.4604	1.14387	1.2538	UBR5
ENSGALT00000018422.5	6.16354	5.68917	5.95281	6.4935	5.62758	6.33262	5.93956	5.74091	5.89746	6.262	6.1651	5.71044	5.2891	5.64623	5.52931	5.47503	5.41688	5.93003	5.38609	6.13689	4.4202	6.23128	5.40977	6.53549	6.21539	5.64157	20.4098	0.209391	0.457593	4.4202	6.53549	5.81684	1.12355	1.31597	MRPL42
ENSGALT00000062006.1	9.9563	9.88276	10.251	10.3554	10.0896	10.3892	10.4394	10.3723	10.4354	9.94428	9.54734	9.81802	9.58804	9.51858	9.88127	9.15707	10.2786	9.64268	9.69051	10.8319	9.41939	9.0826	9.54729	10.7087	10.3531	10.0481	541.17	0.209453	0.457661	9.0826	10.8319	9.97035	1.08641	1.09774	EEF2
ENSGALT00000062853.1	10.0296	9.54494	9.99324	9.11484	8.83412	9.3533	9.43972	9.34261	9.40807	9.70923	9.62611	10.1179	9.86361	9.89329	9.32031	9.2536	9.54704	7.98868	9.56655	9.27193	8.86209	9.2925	9.35034	10.1116	9.70755	9.72172	252.998	0.210315	0.458601	7.98868	10.1179	9.47171	1.06823	1.18564	RPL19
ENSGALT00000046684.1	7.91549	7.90957	7.82149	7.50739	7.15152	7.91224	7.84261	8.02632	7.9085	8.62788	8.16625	8.15351	8.16056	7.95171	7.91564	7.34451	6.80913	6.94033	7.5417	8.05968	6.75691	7.98551	8.07011	7.438	7.73894	7.23091	107.151	0.211837	0.460258	6.75691	8.62788	7.7264	1.11668	1.14348	PSMB1
ENSGALT00000015276.3	6.47675	6.83235	6.61005	7.23336	6.38435	6.93134	6.70251	6.45075	6.42286	6.02687	6.03549	5.91148	5.85866	5.56005	6.2139	5.85887	5.5703	5.63592	6.27569	6.28818	6.68719	5.90206	5.78043	7.01026	6.63539	6.22235	46.1781	0.211985	0.460419	5.56005	7.23336	6.28913	1.15014	1.13113	SEC62
ENSGALT00000005833.4	5.69462	5.20506	5.99318	6.111	5.1848	5.23869	5.20677	5.36647	5.99096	6.22538	5.96942	6.15284	5.69031	5.79703	5.78169	5.46742	5.19712	4.86349	4.84207	6.78877	5.8361	5.4709	5.54419	6.16809	5.37504	5.90069	27.6818	0.213032	0.461554	4.84207	6.78877	5.65623	1.20023	1.16814	NA
ENSGALT00000060043.1	10.4508	10.3647	10.7194	9.79427	9.62696	9.96272	10.1617	10.2947	10.4487	10.5947	10.6028	10.5211	10.4577	10.5244	10.6676	10.442	10.6236	11.1701	11.1198	11.2983	9.61042	10.2835	9.95281	11.0432	10.4355	9.6284	780.674	0.21308	0.461606	9.61042	11.2983	10.4154	1.08477	1.08376	RPL5
ENSGALT00000025891.4	6.47048	6.47974	6.64988	6.19286	5.2943	5.87681	5.92222	6.19297	6.32671	5.73932	5.36542	5.70178	5.58343	5.68747	5.98464	6.48154	6.10845	6.64854	6.56737	6.11006	4.72859	6.32045	5.93526	6.32644	6.23879	5.74681	25.5122	0.213473	0.462031	4.72859	6.64988	6.02617	1.1035	1.27441	WRB
ENSGALT00000016264.3	5.21387	5.09761	5.50265	5.92037	4.84423	5.11759	4.96852	4.78335	5.16194	4.72731	5.34472	4.88261	5.00977	4.88078	5.0531	5.32326	5.08839	4.86349	5.35334	5.31829	4.02745	5.34478	4.29866	6.24944	5.89045	5.03265	15.3073	0.213664	0.462238	4.02745	6.24944	5.12687	1.21896	1.27298	CRIPT
ENSGALT00000000179.5	5.87635	6.11975	5.92988	5.36433	4.48229	5.27003	5.00192	5.39742	5.76811	6.06882	5.44537	6.03376	5.71753	5.5777	5.71193	5.00402	5.13287	4.3031	5.38609	5.29465	4.72859	5.27064	5.60698	5.59313	5.1467	5.65244	18.7406	0.214798	0.463463	4.3031	6.11975	5.41863	1.12939	1.25924	TCF25
ENSGALT00000017688.5	6.14791	5.70553	6.04104	5.76417	5.50132	5.84941	5.54561	6.05096	6.04704	6.00002	5.40595	5.26984	5.37706	5.12846	5.09755	4.70109	5.77594	4.3031	5.43384	5.4525	5.70112	5.22517	5.26154	4.91636	4.89506	5.91882	18.7406	0.215117	0.463807	4.3031	6.14791	5.4814	1.12159	1.27383	G3BP2
ENSGALT00000067008.1	5.13678	4.92675	5.33126	5.86351	5.31755	6.07316	5.85679	5.53366	5.08664	5.76507	6.15918	6.29196	5.98161	5.82686	5.4798	5.55611	4.88672	5.93003	6.10919	5.77638	5.38611	5.74341	6.11881	5.78723	5.21121	4.36764	19.6439	0.217094	0.465934	4.36764	6.29196	5.59628	1.12431	1.28131	TXNL4A
ENSGALT00000009889.5	3.78094	3.77071	4.2156	4.22306	3.71257	4.54758	4.50806	4.52765	4.8303	4.80383	4.1245	4.35171	4.36909	4.24843	4.91091	4.13722	4.71206	3.81951	4.46684	4.10501	4.4202	4.76692	5.60698	4.02627	3.67186	3.57957	10.9552	0.217124	0.465966	3.57957	5.60698	4.31682	1.29887	1.20596	FAM122A
ENSGALT00000012340.5	6.32863	6.24253	6.2954	6.7808	5.41774	5.74176	5.54561	5.78058	6.34671	6.18304	6.26211	6.0879	6.04206	5.90586	6.15203	5.94897	5.83994	4.86349	5.63793	6.05486	4.98252	6.12141	5.66714	6.13992	6.2075	6.98852	28.1109	0.217409	0.466272	4.86349	6.98852	5.98327	1.16801	1.23024	FADD
chr1.2230	4.05682	3.89001	4.34602	5.2889	4.60071	4.36614	4.80153	4.3908	4.80883	4.25055	4.79277	4.43762	4.41967	4.63315	4.78067	4.36704	4.44439	3.61405	4.30505	5.11739	4.02745	4.16071	4.13787	5.55096	5.38905	4.10802	11.2444	0.217534	0.466406	3.61405	5.55096	4.50331	1.23264	1.24606	NA
ENSGALT00000047405.1	4.79928	4.17482	4.63397	4.99601	5.24666	5.4541	5.22574	5.33484	5.07769	5.67966	5.58428	5.6397	5.49184	5.07974	5.39331	4.4922	4.2427	4.15919	4.69303	5.24619	4.98252	4.92314	4.44332	5.63409	5.37504	5.20507	16.8666	0.217791	0.466681	4.15919	5.67966	5.04647	1.12547	1.21333	VPS25
ENSGALT00000039077.3	5.74224	6.30291	5.84908	5.99894	4.71015	5.03487	5.18754	5.37686	5.74003	5.44498	5.52111	5.63061	5.45996	5.31895	5.59279	5.19103	5.46985	4.86349	5.48007	5.75922	4.98252	5.24808	5.66714	4.5389	4.46336	4.51793	21.06	0.218086	0.466997	4.46336	6.30291	5.34972	1.17818	1.19858	CNN3
ENSGALT00000012358.5	4.95111	4.28777	4.67866	4.706	4.54272	4.85368	4.21715	4.52765	4.49614	4.30421	5.37566	4.73773	4.90714	4.86649	4.60708	4.5071	4.08562	4.66464	5.04021	5.36443	4.98252	4.94574	5.09631	6.11119	5.76712	4.3938	15.9783	0.218762	0.46772	4.08562	6.11119	4.80838	1.27095	1.1769	HMOX2
ENSGALT00000008282.3	4.88664	4.85525	4.93043	5.57195	4.3756	5.1849	4.59818	4.54618	4.66891	4.43827	4.17227	4.45832	4.75785	4.50983	4.69649	4.15626	4.93775	3.81951	5.44942	5.1703	5.55219	3.9644	4.44332	4.9813	4.87529	5.39837	13.1184	0.219135	0.468119	3.81951	5.57195	4.74612	1.174	1.2426	WDFY1
ENSGALT00000043946.2	4.58384	4.86983	4.68963	5.72288	4.63812	5.32079	4.56876	4.45105	4.57878	4.81619	4.07509	4.13738	4.18638	4.08522	3.95809	4.47713	4.20153	4.43394	4.86547	4.85189	3.48606	4.3757	4.57478	5.10302	4.10434	4.02676	10.2049	0.22003	0.469074	3.48606	5.72288	4.50702	1.26977	1.29287	COMMD8
ENSGALT00000014180.5	5.5475	6.01208	5.87812	6.72355	5.86696	6.26683	6.2347	6.18116	6.49295	6.3624	6.48181	6.25102	5.84021	5.85609	5.82198	6.1041	5.79912	5.88499	5.94309	6.66519	5.19838	5.29724	5.26154	7.07119	6.52552	6.64076	35.7171	0.220242	0.469299	5.19838	7.07119	6.08494	1.16208	1.17055	ABI1
ENSGALT00000024329.5	10.4918	10.2599	10.4839	9.91979	9.54501	10.2981	10.3679	10.0786	10.4865	10.1877	10.7448	10.6203	9.98055	10.912	10.763	10.3139	10.1063	11.3885	11.5703	10.8873	10.289	10.6238	10.2445	10.4452	10.0261	9.5611	746.025	0.220394	0.469461	9.54501	11.5703	10.4075	1.11172	1.09036	RPS6
ENSGALT00000007219.4	5.83302	5.70553	5.94368	5.93376	4.81186	5.04698	5.21628	4.98698	5.51993	5.40461	5.19087	5.17297	5.34252	5.54217	5.22321	5.34001	5.74761	4.15919	5.25041	5.00537	4.02745	5.27956	4.90967	5.04345	4.68398	5.49217	15.3073	0.220831	0.469927	4.02745	5.94368	5.22359	1.13785	1.297	DCTN4
ENSGALT00000042770.2	5.39031	5.4577	5.80943	5.65748	4.98154	5.12903	5.11816	5.00048	5.50888	5.06446	5.62776	5.59366	5.00977	5.51494	5.87401	4.96136	4.58975	5.52286	5.63793	5.55553	6.1786	5.31036	5.33756	4.70191	3.84449	5.17522	13.365	0.221507	0.470645	3.84449	6.1786	5.29051	1.16787	1.37613	UBE2R2
ENSGALT00000058366.1	4.71693	5.04716	4.87389	5.65518	5.20987	5.24921	5.29024	5.32414	5.79201	5.11539	4.93802	5.05561	4.66305	5.36033	5.11927	5.00402	5.54309	5.19406	5.66487	4.2595	4.02745	5.64326	5.93526	4.62271	4.40939	4.86511	15.3073	0.221561	0.470702	4.02745	5.93526	5.09919	1.16396	1.26611	NA
ENSGALT00000014414.5	4.78924	4.88428	5.03727	6.13935	5.02455	5.3007	5.15822	5.32414	5.28363	5.2582	5.08254	4.59546	4.75785	4.2703	4.83419	4.22999	4.2695	4.15919	4.63972	4.75129	4.02745	4.19884	5.09631	4.62271	4.68398	4.72788	15.3073	0.221884	0.471046	4.02745	6.13935	4.81334	1.27549	1.19513	FAM199X
ENSGALT00000064316.1	7.32311	7.26091	7.57631	7.53025	6.69063	7.48591	7.20372	6.96627	7.45184	6.94432	7.02445	6.92941	6.92708	7.2889	7.17334	7.22336	7.88734	7.1065	7.88588	7.9429	6.75691	7.04582	6.42791	8.46823	8.06552	6.88396	85.0982	0.222427	0.471621	6.42791	8.46823	7.28734	1.16205	1.1337	EIF3H
ENSGALT00000065498.1	4.69558	4.65082	4.73266	4.9553	4.39758	4.98538	4.76309	5.24695	5.06568	5.02238	4.71426	4.55759	4.36909	4.13376	4.18099	3.52593	4.71206	3.81951	4.16113	5.14409	4.4202	3.69771	4.44332	4.44992	4.43663	5.48001	10.5189	0.223126	0.472362	3.52593	5.48001	4.56775	1.19972	1.29547	AP1B1
ENSGALT00000009474.5	4.52455	4.81058	4.56421	6.15414	5.13334	5.60099	5.54561	5.78839	6.13447	5.86368	5.05731	5.66663	5.34252	5.53315	5.59279	4.5071	5.5649	4.86349	5.53949	5.84308	4.98252	4.81067	5.66714	5.46275	5.19535	5.25588	21.7391	0.223143	0.472381	4.5071	6.15414	5.34634	1.1511	1.1862	DGCR2
ENSGALT00000054024.1	5.70534	5.17012	5.54551	6.84702	6.07221	5.94958	5.98481	6.13905	6.28974	6.08934	5.30241	6.23312	5.80258	5.81946	5.54544	5.40512	5.79912	4.43394	5.71727	5.59477	5.19838	5.52443	5.54419	6.39954	5.92932	5.5688	20.6147	0.223432	0.472686	4.43394	6.84702	5.75425	1.18991	1.29777	MEAF6
ENSGALT00000027372.5	5.39694	5.36806	5.40627	5.26184	4.46158	4.99791	4.58354	4.65263	4.92977	4.33891	5.09498	5.02818	5.12604	5.06729	5.68305	5.59848	5.32402	4.9535	6.03886	4.88392	4.02745	5.58687	5.7249	4.77699	4.79337	4.57621	15.3073	0.223459	0.472714	4.02745	6.03886	5.06468	1.19235	1.25754	MZT1
ENSGALT00000016512.4	5.00416	4.82562	5.14472	6.111	5.5512	5.95602	5.70957	5.57034	5.59291	5.83965	5.33426	5.46659	5.4108	5.56005	5.37537	5.02488	4.96261	5.40018	4.79408	5.68843	4.4202	5.49791	5.7249	4.44992	4.29499	5.03265	18.63	0.224976	0.474316	4.29499	6.111	5.29781	1.1535	1.23349	TRAPPC6B
ENSGALT00000024723.5	4.67391	4.24365	4.34602	5.22496	3.998	4.28666	4.13924	4.54618	5.0747	4.89991	4.85264	4.88261	4.78383	3.92894	4.33743	3.84036	4.54656	4.5539	4.66662	4.30752	4.72859	4.20821	4.57478	5.59313	5.78842	4.9469	13.324	0.225266	0.474622	3.84036	5.78842	4.61437	1.25443	1.20155	C3H6ORF203
ENSGALT00000070497.1	7.97981	7.89538	7.90498	7.20286	6.9617	7.23908	7.30085	7.20073	7.02837	7.3236	7.81581	8.04478	7.5775	7.53918	7.51391	7.59877	6.84076	7.18292	7.78514	7.92761	6.07322	7.85653	7.87982	7.35467	6.75922	6.88165	66.3318	0.225724	0.475104	6.07322	8.04478	7.41034	1.08562	1.22017	HSBP1
ENSGALT00000081254.1	5.00416	4.99488	5.07955	4.11968	3.64067	4.04237	3.87657	4.48986	4.61221	4.59002	4.46857	4.78766	4.43615	4.86649	5.28217	4.52186	5.28514	4.43394	5.13957	5.06247	4.72859	5.19719	5.54419	4.5389	4.40939	5.29805	11.4724	0.226012	0.475407	3.64067	5.54419	4.70963	1.1772	1.29362	H2AFY
ENSGALT00000044438.2	6.26484	6.31362	6.63861	6.03312	4.92212	5.23869	5.01288	5.37686	5.53308	5.31158	5.33426	5.73609	5.45189	5.46838	5.16175	4.82524	5.3681	5.19406	5.84051	5.63297	4.98252	4.8591	4.69526	5.46275	5.25776	5.45538	24.9068	0.228239	0.477743	4.69526	6.63861	5.43736	1.22093	1.15805	TPRG1L
ENSGALT00000022319.2	5.57113	5.39856	5.75829	6.11939	5.79426	6.25644	6.09724	6.27303	6.1142	6.32394	6.57362	6.3868	6.35093	6.55808	6.80248	6.45488	5.7806	6.3167	6.76079	7.17272	6.1786	6.27878	6.7112	6.49158	6.35755	4.89289	28.7103	0.228923	0.478459	4.89289	7.17272	6.2221	1.15278	1.27166	GTF2H5
ENSGALT00000001893.5	5.76291	5.55117	5.58714	6.63025	6.05157	6.40968	6.00691	5.91498	6.16998	6.49523	5.78198	6.17802	5.75084	5.85609	6.10926	5.30631	5.43475	5.26608	5.35334	6.38088	5.38611	5.22978	4.57478	6.05196	5.24241	5.88694	22.8312	0.229007	0.478546	4.57478	6.63025	5.78344	1.14642	1.2642	SYF2
ENSGALT00000058531.1	5.61158	5.63041	5.70527	5.0672	4.89147	5.36983	5.32584	5.44756	5.25482	5.23995	5.00551	5.1604	5.12604	5.02931	5.18253	4.5071	5.13287	4.86349	5.17747	5.98274	3.48606	4.89438	4.69526	4.91636	5.04417	5.77196	10.2049	0.229109	0.478653	3.48606	5.98274	5.13537	1.16501	1.47312	SNX27
ENSGALT00000006902.5	5.4101	5.93788	5.9206	4.7369	4.18655	4.59785	4.76309	4.7357	5.24686	5.50733	5.39592	4.9717	4.66305	5.00342	5.59279	5.27181	5.14739	4.5539	6.03886	5.72426	4.98252	5.09474	5.18129	5.16024	4.72874	5.76697	17.2086	0.230594	0.480202	4.18655	6.03886	5.16617	1.16892	1.23399	IQCE
ENSGALT00000005308.4	4.81916	4.78001	5.02866	3.78157	4.18655	4.64642	4.75005	4.3908	4.23157	4.56092	4.64823	5.14771	4.67698	5.10431	5.00724	4.01739	3.74713	4.5539	5.40218	5.36443	5.19838	3.99723	5.18129	4.5389	4.89506	5.31183	12.4276	0.23108	0.480708	3.74713	5.40218	4.69107	1.15159	1.25191	NA
ENSGALT00000050991.1	7.04158	6.37114	6.80157	6.85207	6.40077	6.97953	6.87766	6.98337	7.18097	7.27515	6.81469	6.90699	6.23801	6.79158	6.6088	5.54892	5.7806	5.63592	6.14788	6.35826	5.70112	6.59341	6.28162	6.32644	6.38578	6.18163	45.8157	0.231496	0.48114	5.54892	7.27515	6.50252	1.11882	1.17185	TXNL1
chr5.21	6.33209	6.64151	6.72639	6.43144	5.85112	6.1312	6.10239	6.11443	6.09216	5.79661	5.57542	5.91896	5.59815	5.59514	5.98464	5.77514	6.01253	5.03822	5.52487	6.8549	5.19838	5.47867	6.24261	5.55096	5.5598	6.82749	31.8591	0.232186	0.481857	5.03822	6.8549	5.95982	1.15019	1.18292	NA
ENSGALT00000064374.1	5.49904	5.29428	5.31719	4.94021	4.18655	5.11759	5.09771	4.93167	4.62045	5.65921	5.22525	5.37157	5.53836	5.43971	5.63863	4.72678	4.61087	3.99932	4.95549	5.34154	5.19838	5.02747	5.54419	4.9813	4.26491	4.09213	14.9925	0.232819	0.482513	3.99932	5.65921	5.02384	1.12647	1.25617	TMEM138
ENSGALT00000007704.3	5.60587	5.56019	5.48388	6.73234	5.58032	5.80731	5.5755	5.72473	6.28067	6.22538	5.47424	5.61225	4.98759	5.1986	5.63863	5.11522	5.40484	4.76749	5.04021	4.97595	4.4202	5.20658	5.18129	5.78723	5.52215	5.64157	20.4098	0.233639	0.483362	4.4202	6.73234	5.4827	1.22792	1.24037	PTPN11
ENSGALT00000020524.4	5.00416	5.52376	5.26685	5.73605	4.05443	4.90781	5.00192	5.09161	5.30168	5.05406	4.2852	4.91293	5.11585	5.26548	4.98376	4.36704	4.92937	4.43394	4.97714	5.75922	4.98252	3.88477	4.80645	5.59313	5.36089	5.53394	13.7717	0.233834	0.483564	3.88477	5.75922	5.00515	1.15066	1.2884	FBXO7
ENSGALT00000051602.1	6.05459	5.85964	5.99318	4.77142	4.26037	5.04698	5.24446	5.34546	5.51552	5.45293	5.68652	5.71044	5.85866	5.77424	5.84823	5.67308	5.87528	5.19406	5.46483	6.25182	4.72859	5.50554	5.66714	6.39954	5.99492	5.61401	18.1646	0.233851	0.483582	4.26037	6.39954	5.5689	1.14916	1.30714	Ufd1l
ENSGALT00000007504.1	5.18353	5.34736	5.02	5.84134	4.63812	4.93413	4.36137	4.68644	5.2173	4.57554	4.04974	4.68601	4.02148	4.22621	4.33743	4.44653	5.32402	5.46282	5.26809	4.60523	4.02745	4.92314	4.69526	5.26828	4.81429	5.18274	15.24	0.23436	0.484107	4.02148	5.84134	4.81322	1.2136	1.19688	TMOD3
ENSGALT00000025216.5	4.73796	4.81058	4.55225	4.91727	4.46158	4.7239	4.92275	4.84452	5.18155	4.56092	4.66502	4.85165	4.46855	4.83747	4.9356	4.13722	3.70846	3.99932	5.25041	3.66332	3.48606	4.99533	5.00601	4.5389	3.76075	4.61008	10.2049	0.234496	0.484247	3.48606	5.25041	4.56259	1.15075	1.30881	CCNH
ENSGALT00000015532.5	4.95111	4.66762	5.07955	6.00982	5.42846	5.68088	5.32584	5.55212	5.37166	6.23001	5.26985	5.39323	5.09525	5.26548	5.39331	5.28051	4.68244	5.58049	5.81669	5.79335	4.72859	4.91171	4.69526	4.70191	4.06996	4.98181	15.795	0.235458	0.48524	4.06996	6.23001	5.22911	1.19141	1.28481	ZCRB1
ENSGALT00000018870.5	4.39811	4.94064	4.76411	5.08102	4.23618	4.32695	3.92381	4.2622	5.15911	4.94566	4.56119	4.65047	4.59131	4.61616	4.60708	3.66536	4.60035	3.81951	4.76947	4.64315	4.72859	3.7628	3.50815	5.26828	5.33217	4.63223	10.3778	0.236442	0.486253	3.50815	5.33217	4.53054	1.17694	1.29143	SCYL2
ENSGALT00000045819.2	4.23013	4.12705	4.16936	5.36433	4.56231	4.63041	4.88744	4.76764	4.81961	5.32029	4.7774	4.70346	4.62044	4.56398	4.80768	4.36704	4.15915	4.43394	5.06064	5.74184	4.02745	4.52574	5.40977	3.59966	4.13791	4.3938	11.1229	0.23684	0.486662	3.59966	5.74184	4.6234	1.24191	1.2844	TAF8
ENSGALT00000016043.5	4.08992	4.45189	3.57749	4.90954	4.58164	4.98538	4.83898	4.65263	4.64891	5.11539	4.34895	4.68601	4.18638	4.00919	3.80568	4.52186	4.14474	4.15919	4.49713	4.2595	3.48606	5.02216	5.26154	3.59966	4.32445	3.86786	10.2049	0.237317	0.487152	3.48606	5.26154	4.38585	1.19966	1.25811	ZNF330
ENSGALT00000013395.5	3.69749	3.73927	4.30384	4.50016	3.60333	3.65623	3.46226	4.32793	4.41796	5.05406	4.38993	4.53828	4.31666	4.69915	4.78067	3.84036	4.46773	3.99932	4.46684	4.30752	4.02745	4.58453	5.47855	4.91636	4.29499	4.89289	10.0216	0.238222	0.48808	3.46226	5.47855	4.33707	1.26319	1.25267	PCGF6
ENSGALT00000001993.4	5.14468	5.08516	5.02	4.42627	4.16107	4.73891	4.66919	4.78335	4.69254	5.05406	5.17923	4.78766	4.70445	4.61616	4.69649	4.15626	4.28272	4.76749	3.82142	5.4525	3.48606	4.70865	5.26154	4.25359	3.67186	4.85573	10.2049	0.238443	0.488306	3.48606	5.4525	4.63373	1.1767	1.32922	SNF8
ENSGALT00000048858.1	11.0056	10.057	10.6074	10.1173	9.39602	10.1114	10.202	10.3894	10.9919	10.4768	10.8797	10.7804	10.5431	10.673	10.4784	10.2651	10.442	8.74243	10.007	10.3638	9.86054	10.4195	10.3284	10.271	10.0114	9.76025	427.286	0.238731	0.488601	8.74243	11.0056	10.2762	1.07098	1.17544	RPSA
ENSGALT00000044805.2	6.23186	5.97883	6.58385	5.98246	5.36294	5.96881	5.47601	5.43767	5.78836	5.21215	5.48374	5.1604	5.55354	5.56005	5.14066	5.20938	5.1546	4.9535	5.3028	5.75922	5.70112	4.81682	4.57478	6.32644	5.97648	6.13587	22.8312	0.239583	0.489473	4.57478	6.58385	5.57047	1.18192	1.21765	NUDT14
ENSGALT00000051081.1	4.91462	4.50892	4.46563	5.22496	4.52286	5.14038	5.08738	4.66963	4.97222	5.21215	5.22525	5.38244	4.95366	5.16396	5.09755	4.75203	4.97894	5.46282	5.49516	5.14409	4.02745	5.00612	5.09631	3.59966	3.80323	4.35438	11.1229	0.239995	0.489893	3.59966	5.49516	4.85622	1.13157	1.34908	RNF219
ENSGALT00000014663.3	5.62858	5.44801	5.52117	5.53727	4.52286	5.12903	4.75005	5.15335	5.70947	4.88825	5.26985	5.23427	4.63478	5.04208	4.6375	4.75203	4.47926	5.11824	5.49516	4.88392	4.72859	5.59761	5.00601	6.59895	5.94837	5.16766	21.3044	0.239999	0.489897	4.47926	6.59895	5.18778	1.27202	1.15818	MKKS
ENSGALT00000049670.1	5.09663	5.50519	5.63329	5.8814	4.86015	5.05899	5.09771	5.21255	5.54828	5.34611	5.28079	5.40394	5.05314	5.26548	5.33881	4.33398	5.48709	4.3031	5.17747	5.70646	3.48606	5.01149	5.00601	5.26828	5.11332	5.34573	10.2049	0.240108	0.490008	3.48606	5.8814	5.14698	1.14269	1.47645	HERPUD2
ENSGALT00000027229.4	4.59541	4.81058	4.7113	5.3242	4.33061	4.78302	4.53873	4.61801	4.89284	4.60435	4.50633	4.5187	4.26226	4.35464	4.22172	4.15626	4.44439	4.3031	4.79408	5.31829	3.48606	4.34202	4.13787	5.89228	5.44377	4.99896	10.2049	0.240434	0.490341	3.48606	5.89228	4.63038	1.27253	1.32826	ABHD13
ENSGALT00000053705.1	4.91462	4.81058	4.7113	6.04375	5.28254	5.78579	5.74288	5.65814	5.48878	5.17422	5.46468	5.05561	5.13616	4.82274	5.20302	5.05563	4.43258	4.15919	4.76947	5.19604	4.02745	5.60828	5.26154	5.10302	5.48349	4.6212	15.3073	0.240973	0.49089	4.02745	6.04375	5.11587	1.18137	1.27025	MRPL21
ENSGALT00000039166.3	9.10036	8.95611	8.69589	8.79367	7.94102	8.32412	8.29065	8.31812	8.68514	8.13636	8.19977	8.47633	8.22953	8.03714	8.04326	7.28087	7.7596	7.16419	7.68344	8.51316	8.3556	7.80415	7.5846	8.74093	8.3134	8.72052	142.429	0.241243	0.491165	7.16419	9.10036	8.23646	1.10489	1.14967	ARF1
ENSGALT00000020466.5	7.11577	7.00417	7.12999	7.90531	7.18033	7.56384	7.62408	7.59266	7.89243	8.26823	7.42279	7.4367	7.51683	7.37724	7.38537	7.17983	7.3898	6.67524	7.44012	7.58687	6.61392	7.36058	7.29156	6.16809	6.04001	7.20529	64.8	0.241343	0.491267	6.04001	8.26823	7.28335	1.13522	1.20585	EIF3D
ENSGALT00000017538.3	5.31532	5.08516	5.28864	6.61251	5.34042	5.80731	5.43584	5.17732	6.16858	5.55975	5.22525	5.34957	5.34252	5.1986	5.22321	4.75203	5.25192	4.3031	5.15864	5.36443	4.02745	5.58687	5.47855	5.16024	5.13011	5.44915	15.3073	0.241374	0.491299	4.02745	6.61251	5.29971	1.24771	1.3159	CPSF2
ENSGALT00000014892.5	5.42963	5.56019	5.47123	5.41433	4.30757	4.47772	4.53873	4.43124	4.88944	5.13527	4.91012	4.92785	4.85908	4.99029	5.22321	4.07855	4.56832	4.66464	5.01949	5.90682	4.4202	3.95329	5.18129	5.26828	5.45713	5.37886	14.4903	0.242521	0.492464	3.95329	5.90682	4.94088	1.1955	1.24981	NCSTN
ENSGALT00000046450.1	6.42581	6.4363	6.44844	6.70804	5.89813	6.01886	5.9338	6.16326	6.58947	6.46806	6.05473	5.95583	5.56857	5.81202	6.00811	5.27181	5.53759	4.9535	5.98644	6.09646	5.19838	5.79411	5.83391	7.02574	6.693	6.37461	29.985	0.243294	0.493249	4.9535	7.02574	6.04827	1.16161	1.22101	EBAG9
ENSGALT00000075541.1	4.57218	4.41258	4.42685	5.22496	4.23618	4.70873	4.39528	4.32793	4.39413	3.8058	4.34895	4.35171	4.56159	4.37498	4.18099	4.52186	4.85166	3.81951	4.37196	3.50756	4.02745	5.04327	4.69526	5.50753	5.48349	3.68926	10.3731	0.243593	0.493551	3.50756	5.50753	4.45545	1.23613	1.27024	ZFAND6
ENSGALT00000058124.1	6.6337	7.07513	7.00394	8.39137	7.11881	7.19622	6.85651	6.59122	7.2463	7.23886	7.15203	7.05364	6.99816	6.8581	7.08228	7.37123	6.99931	6.44637	7.09375	7.45981	5.95952	7.46987	7.15115	6.32644	5.91001	6.97342	59.13	0.244615	0.494586	5.91001	8.39137	6.98681	1.20103	1.1822	DDX6
ENSGALT00000063932.1	6.07952	6.5357	6.42568	7.69608	6.69951	7.16877	6.74915	6.7792	6.75762	7.49493	6.87367	7.09389	6.63048	6.69782	6.8552	5.93801	5.82646	6.41503	6.69698	7.2111	6.45519	6.10142	6.65288	5.63409	6.01313	6.71527	48.6627	0.24471	0.494681	5.63409	7.69608	6.62295	1.16203	1.17551	UBE2D2
ENSGALT00000005099.5	6.43228	5.99887	6.14822	6.5038	6.16484	6.2248	6.01784	6.27858	6.71882	6.63443	6.13528	6.40824	6.27969	6.1016	6.32087	5.09563	5.90122	5.79045	5.75536	6.67438	4.4202	5.63286	6.28162	6.13992	5.71246	6.44511	20.4098	0.244852	0.494825	4.4202	6.71882	6.08528	1.10411	1.3767	UPF1
ENSGALT00000013984.4	9.87526	9.48105	9.50738	9.96289	9.23368	9.64584	9.45437	9.8436	9.78043	10.218	10.2806	10.2181	10.4789	10.4452	10.8046	9.56985	9.28658	10.0056	10.5156	11.188	9.26043	9.96404	10.1343	10.2114	9.44206	9.78887	601.026	0.244922	0.494896	9.23368	11.188	9.94602	1.12487	1.07715	EEF1B2
ENSGALT00000013068.5	6.52898	6.91906	6.71571	7.78798	6.76438	7.17981	6.99841	6.88853	7.34343	7.0502	7.01792	7.00874	7.07118	6.83259	7.00855	6.52978	6.69016	5.93003	6.33559	7.05103	5.38611	6.98575	6.62281	7.55994	7.12003	6.13199	40.8196	0.24503	0.495005	5.38611	7.78798	6.82533	1.14104	1.26721	NA
ENSGALT00000025483.5	4.79928	4.86983	4.58784	5.88927	5.19739	5.52509	5.22574	5.15335	5.65438	5.30282	4.89596	5.06913	4.85908	4.79282	5.16175	4.31716	4.97894	4.3031	4.79408	5.11739	3.48606	4.28112	4.69526	5.50753	5.11332	4.95571	10.2049	0.245258	0.495235	3.48606	5.88927	4.94359	1.19129	1.4181	LTN1
ENSGALT00000009368.3	6.69414	6.54482	6.45488	7.26171	5.95852	6.47389	5.97923	6.19884	6.84808	6.74852	6.11097	6.29196	6.03666	5.88474	5.88673	5.39714	6.14511	5.11824	6.56737	5.55553	6.27681	5.62588	5.98338	5.8231	5.66718	6.74606	33.7331	0.245636	0.495617	5.11824	7.26171	6.1646	1.17797	1.20444	PAFAH1B1
ENSGALT00000074299.1	5.42963	5.15829	5.32425	5.79805	4.9372	5.3007	5.07697	5.23557	5.69394	5.53752	5.42579	5.34957	5.23363	5.09207	5.0755	5.03521	4.88672	5.74076	6.19484	5.79335	5.95952	4.51066	4.13787	5.92566	5.43028	6.39418	16.6045	0.246276	0.496262	4.13787	6.39418	5.37222	1.19023	1.2983	ATP6V1C1
ENSGALT00000043369.2	5.08847	5.23916	5.28864	6.92862	5.97323	6.30263	6.33421	6.32761	6.6103	6.16381	5.90018	5.85795	5.30713	5.39061	5.18253	5.37293	5.42882	5.19406	5.80463	5.90682	5.19838	5.96149	5.93526	5.75044	5.70127	5.20507	33.0236	0.247498	0.497492	5.08847	6.92862	5.74439	1.20615	1.12891	HBS1L
ENSGALT00000008659.5	7.19777	6.508	6.75798	5.74693	5.60886	5.91034	5.80096	5.6061	5.48427	5.78408	6.20009	6.16548	5.73094	5.42027	5.20302	5.67968	5.11819	6.3167	5.59656	5.38695	4.98252	5.81574	5.98338	6.11119	6.15107	5.9588	30.6147	0.247534	0.497528	4.98252	7.19777	5.85484	1.22937	1.17508	SELK
ENSGALT00000003268.2	6.85201	6.9842	7.02789	6.95982	6.2758	6.30263	6.07649	6.32761	6.79267	6.64139	6.29485	6.50593	6.25669	5.9741	6.42918	5.23647	5.87963	6.41503	6.19484	7.00808	6.27681	5.49024	5.40977	6.02141	6.0751	7.01404	36.6993	0.248134	0.49813	5.23647	7.02789	6.33549	1.10929	1.20988	CHMP4B
ENSGALT00000008877.5	8.2127	8.40634	8.3314	7.67743	6.90529	7.33109	7.24383	7.46213	7.76028	8.50627	7.70039	7.96385	7.3957	7.32855	7.65442	6.89253	7.07725	7.18292	7.97197	7.83233	7.21889	6.60766	7.38409	8.20827	7.66313	7.98927	96.5219	0.24855	0.498548	6.60766	8.50627	7.61185	1.1175	1.15197	NA
ENSGALT00000016576.4	4.20013	3.77071	3.89412	4.13301	4.44056	4.59785	4.66919	4.52765	4.19342	5.36306	4.63123	5.10895	5.02074	4.69915	4.83419	4.15626	4.2291	4.76749	4.97714	5.27063	4.02745	4.384	5.88547	4.44992	4.10434	4.15467	12.6488	0.249971	0.499971	3.77071	5.88547	4.55732	1.29143	1.20861	COQ6
ENSGALT00000017829.5	5.00416	4.71686	4.7847	5.26487	4.7619	5.1849	5.07697	5.31336	5.62602	5.66606	5.13169	5.14771	4.88331	4.49132	5.5614	4.55092	4.56832	4.43394	5.10064	5.40914	4.4202	5.03803	5.7249	6.37559	5.36089	4.13928	16.6217	0.25001	0.50001	4.13928	6.37559	5.06681	1.2583	1.22408	NA
ENSGALT00000013744.4	6.78284	6.78695	6.79904	7.89605	7.09547	7.64974	7.52226	7.29688	7.62303	7.61127	7.10049	7.274	7.1482	7.03146	7.04305	6.49656	6.6448	6.09732	6.25811	7.14655	5.8361	6.99119	7.12993	6.84561	7.06872	6.29356	56.1269	0.250181	0.500181	5.8361	7.89605	6.97958	1.13131	1.19593	SUMO1
ENSGALT00000051808.1	7.59794	7.28832	7.4943	7.09457	6.475	7.05043	6.91027	6.87026	6.83132	7.27962	7.67575	7.45227	7.02563	7.02182	6.64668	6.96451	5.77126	6.38299	6.3931	6.87894	5.70112	7.47668	7.25282	6.8103	6.48695	6.9928	51.0245	0.250446	0.500446	5.70112	7.67575	6.91637	1.10979	1.21316	POMP
ENSGALT00000032448.4	5.12085	5.23916	5.16057	4.85828	4.33061	4.8117	4.36137	4.3908	4.62455	5.32895	4.66502	4.92785	4.8468	4.18073	4.33743	4.05845	4.60035	3.61405	4.91118	3.93197	3.48606	4.66845	4.57478	5.31941	5.07916	5.13701	10.2049	0.251301	0.501299	3.48606	5.32895	4.63714	1.14919	1.3302	KLHDC2
ENSGALT00000045575.2	7.08737	7.27468	7.24034	7.14068	6.2758	6.8781	6.78156	6.63516	6.85071	6.94432	6.76493	7.25341	6.65532	6.61902	6.96123	6.08435	5.64386	5.68929	6.40912	7.12661	5.38611	6.66837	6.68233	6.82807	6.27696	6.66782	40.8196	0.251706	0.501703	5.38611	7.27468	6.64714	1.09441	1.23413	CISD2
ENSGALT00000016466.5	11.5154	11.4104	11.4053	10.5566	10.4568	10.9333	11.0269	11.2235	11.2218	11.2411	11.5449	11.432	11.3995	11.4628	11.7049	11.467	11.2693	12.6584	12.0673	12.6517	11.1299	11.4137	11.652	12.0111	11.3889	11.2112	1404.41	0.251944	0.50194	10.4568	12.6584	11.4406	1.10644	1.09408	RPS8
ENSGALT00000049859.1	6.40952	5.59573	5.78919	6.72465	6.01649	6.56514	6.52243	6.35939	6.4439	6.71258	6.56021	6.14648	5.77694	5.87763	5.93652	5.21846	5.17602	5.40018	5.59656	6.05486	4.72859	6.07604	5.60698	5.99019	5.97648	5.91431	25.5122	0.252209	0.502204	4.72859	6.72465	5.96829	1.12673	1.26217	PHB
ENSGALT00000010998.5	6.74698	6.60274	6.67216	6.41243	5.41774	5.9037	6.14287	6.12062	6.67797	6.94994	6.62173	6.78118	6.45565	6.27934	6.36699	6.05929	6.38771	5.68929	6.56022	6.67438	5.70112	5.99709	5.33756	5.04345	5.75636	6.71008	31.9784	0.252595	0.502588	5.04345	6.94994	6.23341	1.11495	1.23594	AP2A2
ENSGALT00000010401.3	6.30063	6.37114	6.57797	7.41558	6.35657	6.85073	6.76869	6.60454	7.16557	7.28852	6.74532	6.59275	6.33345	6.39339	6.47201	6.61826	6.27977	6.5365	7.07881	6.59919	4.98252	6.86051	6.92342	5.89228	5.76712	6.15128	30.6147	0.252661	0.502654	4.98252	7.41558	6.53564	1.13464	1.31171	NAP1L4
ENSGALT00000004524.3	9.85344	9.64374	9.90076	8.63372	8.93432	9.42349	9.42646	9.46635	8.98	9.76252	10.0233	9.5564	9.87044	9.90251	9.91426	10.542	9.94593	9.93279	10.8137	10.2761	9.68386	10.4851	9.69187	10.2629	9.66067	9.10252	396.2	0.254481	0.504462	8.63372	10.8137	9.75727	1.10827	1.13014	ribosomal protein L26 like 1
ENSGALT00000080550.1	8.02864	8.02485	8.29239	8.31957	7.19609	7.71571	7.89688	7.92553	8.55421	7.67716	7.70852	7.39167	7.57192	7.57258	7.47654	7.6534	8.37164	5.9737	7.99072	7.52728	7.44694	7.93275	7.15115	7.98895	7.98939	8.00421	61.8441	0.254928	0.504904	5.9737	8.55421	7.74548	1.10441	1.2966	EIF3E
ENSGALT00000046598.1	4.85811	5.3369	5.15267	5.57195	4.63812	4.90781	4.81412	5.06615	5.32454	5.67966	5.05731	4.91293	5.14621	5.25455	5.11927	4.57941	4.7218	3.99932	5.10064	5.53551	3.48606	4.19884	4.44332	4.77699	4.5656	5.46774	10.2049	0.255752	0.505719	3.48606	5.67966	4.91214	1.15625	1.40908	WDR26
ENSGALT00000013014.3	5.22136	5.34736	5.53339	5.5043	4.90687	5.04698	5.01288	4.9175	5.5309	4.92297	4.50633	4.91293	4.69078	4.89493	4.69649	4.24785	5.25192	4.9535	4.99847	5.38695	5.38611	4.384	3.95689	6.13992	6.04887	5.53394	14.529	0.256105	0.506068	3.95689	6.13992	5.0744	1.20998	1.28242	RNF114
ENSGALT00000039748.2	10.5051	10.2999	10.5765	9.66828	9.29279	9.79242	10.0143	10.206	10.3071	10.8517	10.8509	10.9469	11.0068	10.9381	10.9991	10.7731	10.1748	10.4541	11.2189	11.4887	10.2653	10.4054	10.5819	11.0384	10.6008	10.0952	626.202	0.256252	0.506214	9.29279	11.4887	10.5136	1.09275	1.13137	RPL27
ENSGALT00000045626.2	5.46159	5.15829	5.13674	5.55223	5.51143	6.18699	6.16761	6.26186	5.9973	6.2933	6.06109	5.46659	5.53071	5.3705	5.63863	5.49011	4.93775	5.03822	5.62427	5.96787	4.72859	6.19164	6.20251	5.21527	4.77215	4.72788	25.4992	0.256338	0.506298	4.72788	6.2933	5.56504	1.13086	1.17707	WDR61
ENSGALT00000038545.2	5.20635	5.13432	5.09612	6.22901	5.47054	5.60918	5.58287	5.70837	6.3701	6.05844	5.53944	5.37157	5.02074	5.16396	5.5614	4.64827	4.9708	4.3031	5.25041	5.57528	4.4202	5.39902	4.80645	6.02141	5.5598	5.14473	18.7406	0.257074	0.507024	4.3031	6.3701	5.35469	1.18963	1.24438	CUL2
ENSGALT00000010489.5	6.87117	6.57184	6.885	6.67993	6.51577	7.03227	7.13011	7.45233	7.67487	8.09636	7.08185	7.03997	6.6233	6.64018	6.96123	6.18975	6.56048	6.91815	7.6535	6.78877	5.55219	7.17458	7.38409	6.94664	6.87326	6.46375	45.922	0.257088	0.507039	5.55219	8.09636	6.9139	1.17103	1.24526	CHCHD3
ENSGALT00000050326.1	5.5475	5.23916	5.60462	6.94761	6.15196	6.42832	6.03944	5.71658	5.99888	6.03747	5.46468	5.1604	5.18572	5.02931	5.51299	5.27181	5.3681	4.76749	5.19605	5.82669	4.72859	6.02123	5.60698	5.8231	5.19535	5.55727	25.5122	0.257345	0.507292	4.72859	6.94761	5.59336	1.24212	1.18288	EIF4E2
ENSGALT00000021979.5	4.81916	5.03427	5.19943	5.04972	4.3756	5.14038	4.85125	4.78335	5.36678	4.67395	4.92414	4.85165	4.66305	5.1756	5.3013	4.39936	4.32167	4.76749	5.93205	5.43098	5.38611	4.3757	3.95689	6.19572	5.41667	4.4818	14.529	0.257519	0.507463	3.95689	6.19572	4.95669	1.24997	1.25267	SPTLC1
ENSGALT00000081376.1	5.60587	5.7217	5.87812	5.40612	4.7954	5.22809	5.11816	5.56126	5.68612	5.94477	4.88166	5.21007	4.88331	4.71519	5.09755	3.93159	4.79743	5.03822	4.97714	5.4946	5.38611	4.17033	4.80645	5.41653	5.67863	5.90978	14.259	0.25766	0.507602	3.93159	5.94477	5.20539	1.14204	1.32399	STUB1
ENSGALT00000006698.5	5.8379	6.23692	6.08736	5.77058	4.65647	5.0709	5.07697	5.70012	6.16295	5.96157	5.90726	6.04748	5.72425	5.73544	6.08739	5.05563	5.65407	5.19406	5.19605	6.22706	5.38611	4.97899	5.26154	6.42311	6.35755	6.44823	24.2195	0.258572	0.5085	4.65647	6.44823	5.70177	1.13092	1.22448	ADAM10
ENSGALT00000005511.2	6.37636	6.56737	6.70224	7.40531	6.57001	7.0231	6.84735	7.15618	7.47984	7.40772	7.63797	7.56154	7.5775	7.53918	7.15768	6.66885	6.52754	5.9737	6.53854	7.2111	7.52895	6.98847	6.94788	8.06582	7.77406	6.66245	61.8441	0.258682	0.508608	5.9737	8.06582	7.07295	1.14038	1.18401	GOLGA7
ENSGALT00000012492.5	6.14791	6.05739	5.83434	7.18936	5.98779	6.23542	5.9959	5.88618	6.48169	5.93346	5.96942	5.69307	5.50751	5.54217	5.39331	5.03521	5.18308	5.68929	5.80463	5.36443	4.72859	5.80342	5.66714	6.53549	6.01313	6.42939	25.5122	0.25917	0.509088	4.72859	7.18936	5.85034	1.22888	1.23723	RTFDC1
ENSGALT00000059308.1	4.82899	4.59923	5.28142	6.21026	5.70894	5.9037	5.91639	5.97776	6.10102	6.41213	5.67827	5.59366	5.95898	5.23243	6.00811	4.7891	5.3927	6.13628	5.93205	6.23949	5.55219	5.74663	5.66714	6.42311	6.65871	5.58024	23.2386	0.260191	0.510089	4.59923	6.65871	5.75111	1.15781	1.25045	APIP
chr7.273	6.36289	6.40659	6.34824	7.74467	6.60821	6.73197	6.70589	6.51801	7.22011	6.5029	6.60006	6.25694	6.24738	6.26307	6.66894	6.58352	6.9148	5.19406	6.24924	6.59919	5.19838	7.00202	6.49584	6.49158	6.88813	6.38116	35.6072	0.260447	0.51034	5.19406	7.74467	6.50707	1.19019	1.25279	NA
ENSGALT00000024503.4	5.71598	4.91273	5.36584	5.17748	4.52286	5.14038	4.93433	4.93167	5.14491	4.82846	5.54852	5.41457	5.14621	5.54217	5.16175	4.83708	4.76011	3.61405	4.81827	5.84308	4.72859	4.84113	5.00601	6.02141	5.90026	5.70563	11.2444	0.260703	0.51059	3.61405	6.02141	5.13706	1.17215	1.42141	TAF13
ENSGALT00000003188.4	6.07539	5.74563	5.97985	5.67126	4.54272	5.31078	5.39452	5.55212	6.06676	5.45293	5.39592	5.88878	5.70398	5.50575	5.75419	5.00402	5.8444	4.15919	5.63793	6.04072	4.4202	5.2751	5.60698	5.16024	4.89506	4.97316	16.8666	0.260972	0.510855	4.15919	6.07539	5.42529	1.11983	1.30441	EXOC7
ENSGALT00000014753.2	5.85244	5.55117	5.99318	5.65748	4.54272	4.44148	4.7236	5.09161	5.74003	4.99	5.03164	4.85165	4.80935	5.02931	4.75315	4.98284	4.95437	5.26608	5.44942	4.97595	4.4202	5.02216	4.90967	5.63409	5.54736	6.53307	20.4098	0.261085	0.510965	4.4202	6.53307	5.18285	1.26052	1.17254	VMA21
ENSGALT00000019041.4	5.69999	4.82562	5.54551	6.23984	5.57067	6.15937	6.08691	6.39049	6.56194	6.25293	5.96942	5.74454	5.84638	5.76656	5.84823	4.97214	5.1546	4.76749	4.69303	5.55553	4.98252	6.0837	5.7249	5.71269	5.44377	5.55727	24.8667	0.261748	0.511613	4.69303	6.56194	5.65985	1.15938	1.20601	TSN
ENSGALT00000050988.1	6.09183	6.02518	5.80943	5.78755	5.31755	5.64945	5.19719	5.32414	5.81552	5.96712	5.72706	5.75295	4.31666	4.80786	5.32017	4.38329	4.76953	5.26608	5.08078	5.61399	4.98252	5.19247	5.7249	6.30123	5.9578	5.47389	18.9272	0.2619	0.511762	4.31666	6.30123	5.44831	1.15655	1.26216	ADRM1
ENSGALT00000062757.1	5.4425	4.85525	5.29583	6.09575	5.2943	5.16281	4.55382	4.85941	4.89284	4.64651	4.74618	4.59546	4.48447	4.56398	4.86022	3.79249	4.83381	4.76749	4.58436	5.36443	4.72859	4.23599	5.66714	5.31941	4.66106	5.91431	12.8565	0.262217	0.512071	3.79249	6.09575	4.93148	1.23609	1.30033	GNA13
ENSGALT00000032282.4	5.61727	4.50892	5.72671	4.65608	4.35328	4.63041	4.55382	4.71947	4.80522	4.99	4.68162	4.30676	4.75785	3.98293	4.44454	3.49636	4.91246	3.99932	4.74444	3.99199	4.72859	5.30163	5.47855	4.44992	4.23419	4.61008	10.2852	0.26279	0.51263	3.49636	5.72671	4.64163	1.23377	1.32756	C4orf46
ENSGALT00000036694.3	5.76291	5.83755	5.91127	7.46321	6.54561	7.07429	6.78477	6.64808	6.94965	6.5919	6.31627	6.02684	5.8829	6.02646	6.38503	6.24415	6.26984	5.58049	5.65146	6.56995	5.38611	6.73313	6.7112	6.37559	5.62044	6.06437	40.8196	0.263401	0.513226	5.38611	7.46321	6.28513	1.18744	1.16692	CDC5L
ENSGALT00000007741.5	10.6586	10.8344	10.9473	10.1965	9.61821	10.1002	10.1362	10.1484	10.4312	10.3568	10.2707	10.1385	10.2137	10.2203	10.8188	10.1153	10.5459	8.74873	10.111	10.9731	9.04043	10.3707	10.1994	10.0314	9.61148	10.2534	429.16	0.263451	0.513275	8.74873	10.9731	10.1958	1.07624	1.1654	YBX1
ENSGALT00000000811.5	4.60689	4.76448	4.805	6.7723	5.75223	6.18151	5.78825	5.64101	5.98778	5.73932	5.66997	5.46659	5.61995	5.6294	5.98464	5.5845	5.73805	5.46282	5.53949	6.15012	4.4202	5.62588	5.66714	5.10302	5.13011	5.34573	20.4098	0.265072	0.514852	4.4202	6.7723	5.54525	1.22128	1.25452	DDX42
ENSGALT00000066490.1	10.1255	9.76234	9.93714	9.47632	9.06282	9.67491	9.79447	9.82806	9.76426	10.4867	10.8603	10.568	10.5438	10.6157	10.4001	10.8342	9.96553	10.6041	10.7324	11.0707	9.50293	10.6454	10.4533	10.5263	10.1821	9.66947	533.785	0.265375	0.515146	9.06282	11.0707	10.1956	1.08582	1.125	RPL14
ENSGALT00000070398.1	5.4425	5.29428	5.56945	6.03312	5.13334	5.85631	6.20155	6.46055	6.59366	6.92732	6.81845	6.7225	6.12569	5.98075	6.42045	6.25743	6.10101	6.84947	6.46382	6.41416	5.55219	6.59877	6.49584	6.32644	5.75636	5.35907	34.0985	0.265647	0.51541	5.13334	6.92732	6.1444	1.12742	1.19696	SGTA
ENSGALT00000054592.1	4.50013	4.43237	4.18494	5.65979	4.3756	4.6934	4.65527	4.9457	5.10437	5.33755	4.24108	4.53828	4.29876	3.98293	4.60708	3.79249	4.17341	3.81951	4.5268	3.50756	3.48606	4.56276	4.90967	4.5389	3.96162	4.6212	10.2049	0.26598	0.515732	3.48606	5.65979	4.44066	1.27454	1.27384	PHF20L1
ENSGALT00000018517.4	4.58384	5.22788	4.95789	6.11436	5.24666	5.40789	5.02376	5.17732	5.48427	5.13527	4.76188	5.05561	4.91891	4.99029	4.9356	4.60735	5.22478	4.43394	4.81827	5.36443	3.48606	4.77956	4.13787	5.31941	4.40939	4.25798	10.2049	0.266062	0.515812	3.48606	6.11436	4.91771	1.24333	1.41068	ZRANB2
ENSGALT00000013008.4	5.64537	5.41855	5.678	6.07172	5.38511	5.65737	5.74945	5.79615	6.14308	5.77777	5.76651	5.19781	5.13616	5.06729	5.768	4.92851	5.1108	5.03822	5.10064	5.85928	4.4202	4.72834	4.90967	5.75044	5.28799	6.86304	20.4098	0.26611	0.515858	4.4202	6.86304	5.47136	1.25436	1.23781	GRB2
ENSGALT00000020181.4	4.96009	4.95439	5.10434	5.19348	4.52286	5.11759	4.86341	4.76764	4.70033	5.31158	5.53031	5.43561	5.48393	5.06729	5.6684	4.31716	4.13018	5.33469	5.12024	5.81011	4.4202	4.55544	4.29866	4.5389	3.62527	4.99041	11.34	0.266439	0.516177	3.62527	5.81011	4.91625	1.18182	1.35611	DARS
ENSGALT00000048718.1	12.1305	11.5567	12.1693	11.7931	11.1574	11.6349	11.794	11.8578	12.2763	11.5461	11.7264	11.498	11.7974	11.7153	11.5549	11.5516	12.0918	10.0649	11.2214	11.8207	10.9369	11.8444	11.2973	12.8537	12.2381	11.5932	1070.09	0.267068	0.516786	10.0649	12.8537	11.6816	1.10033	1.16063	EEF1A1
ENSGALT00000023108.4	5.34989	5.63041	5.55753	6.45818	5.73507	6.20332	5.8869	5.89344	6.12002	6.5029	5.56651	5.71044	5.11585	5.22124	5.52931	4.64827	5.12555	4.43394	5.36981	4.97595	4.98252	5.59046	5.33756	6.30123	5.40293	5.46157	20.6147	0.267276	0.516988	4.43394	6.5029	5.54272	1.17323	1.25007	UBE2K
ENSGALT00000017308.4	5.05533	5.83755	4.49091	5.30666	4.71015	5.39847	5.42767	5.65814	6.05769	5.70648	4.76188	5.30455	5.21466	5.07974	5.39331	5.06573	5.71872	3.61405	4.66662	4.85189	4.4202	5.36588	5.40977	5.16024	4.77215	5.18274	11.2444	0.268306	0.517983	3.61405	6.05769	5.13966	1.17862	1.42213	CASP3
ENSGALT00000004344.5	6.85201	7.06566	6.9434	6.66853	5.58032	6.1255	6.13286	6.22207	6.92575	6.92447	6.28944	6.16548	5.98161	6.13179	6.33021	5.28916	6.03614	5.33469	6.07946	6.34681	5.55219	5.53564	5.40977	6.51371	6.04001	6.11243	38.1018	0.268615	0.518281	5.28916	7.06566	6.1765	1.14396	1.16777	NCKAP1
ENSGALT00000017800.3	5.57698	5.84495	5.98875	6.01163	4.81186	5.0709	5.08738	4.81426	5.54611	5.58887	4.95177	5.25808	5.31606	5.2978	5.28217	5.16307	5.01899	4.3031	5.28555	4.94592	3.48606	5.20189	5.09631	4.70191	4.93381	5.46774	10.2049	0.269291	0.518933	3.48606	6.01163	5.15584	1.16598	1.47899	KLHL7
ENSGALT00000032683.1	5.71067	5.79996	5.95281	7.38804	6.02357	6.1255	5.72965	5.84935	6.513	6.11459	5.77427	6.01292	5.84021	5.73544	6.41168	5.63965	6.18085	5.79045	6.5239	6.6835	4.72859	5.59761	5.7249	6.99461	6.32148	6.42939	25.5122	0.269531	0.519164	4.72859	7.38804	6.06141	1.21887	1.28186	PPP6R3
chr25.78	5.9903	6.05739	5.90188	6.66853	6.06536	6.58189	6.4273	6.55049	6.75107	6.64486	6.39388	6.04064	6.24271	6.07077	5.93652	5.87045	6.11216	4.76749	5.66487	6.26404	4.4202	6.24729	6.11881	5.99019	5.94837	5.79668	20.4098	0.269976	0.519592	4.4202	6.75107	6.05862	1.11429	1.37067	NA
ENSGALT00000023174.5	5.64537	5.90992	5.81445	4.4154	3.67707	4.51308	4.76309	4.88875	5.4477	5.04358	5.49317	5.18544	5.56857	5.41045	5.3013	5.73138	5.70406	5.26608	5.17747	5.63297	4.4202	5.53192	5.33756	5.41653	5.3466	5.53981	11.7911	0.269982	0.519598	3.67707	5.90992	5.23777	1.12833	1.42444	TSPAN9
ENSGALT00000068162.1	5.49904	5.56916	5.5635	4.80513	4.33061	4.79743	3.90038	4.09606	4.73109	4.60435	4.71426	4.85165	4.16677	4.33402	4.13908	4.13722	4.77889	5.03822	4.99847	5.34154	3.48606	4.29878	4.44332	4.70191	4.43663	4.96446	10.2049	0.270455	0.520053	3.48606	5.56916	4.64339	1.19937	1.33199	COG5
ENSGALT00000013143.5	5.19878	5.18186	5.71066	6.48832	5.85112	5.9037	5.66161	5.75691	6.3128	6.05323	5.40595	5.29308	4.99872	5.02931	5.14066	4.7891	5.14015	5.19406	4.76947	5.4946	5.8361	5.39902	5.00601	4.44992	4.43663	5.14473	20.655	0.27073	0.520317	4.43663	6.48832	5.37102	1.20802	1.21061	CELF1
ENSGALT00000015018.5	6.69414	6.67512	6.93882	6.81739	5.92864	6.43755	6.17739	6.60896	6.7426	6.86321	6.40891	6.81368	6.69693	6.66517	6.79575	6.09426	6.40595	6.24722	7.23074	6.81392	7.21889	5.90782	5.88547	6.42311	6.39968	8.45144	58.1158	0.270732	0.520319	5.88547	8.45144	6.62857	1.275	1.12626	ATP6V0C
ENSGALT00000063763.1	4.16949	4.45189	4.46563	6.12274	4.96691	4.99791	4.71019	4.66963	5.02592	5.23995	4.44931	4.73773	4.74469	4.15744	5.3572	4.30015	5.10337	4.76749	5.75536	5.4737	4.02745	4.8045	5.00601	5.8231	5.02636	5.0159	15.3073	0.272381	0.521901	4.02745	6.12274	4.89885	1.24983	1.21636	WAC
ENSGALT00000005479.2	5.25823	5.29428	5.21469	4.52566	3.60333	3.77749	4.03554	4.56447	5.06568	4.92297	5.17923	5.17297	4.87124	4.52811	5.0755	4.28292	4.58975	4.43394	4.9335	5.53551	5.19838	4.42479	5.47855	5.46275	5.25776	5.10569	11.1537	0.272443	0.52196	3.60333	5.53551	4.83819	1.14413	1.3427	CCZ1
ENSGALT00000003118.5	5.25093	5.52376	5.08786	6.46214	6.00937	6.57354	6.58621	6.45566	6.37619	6.47977	6.19431	6.5109	5.74423	5.95396	5.91184	5.00402	5.5917	5.68929	5.75536	6.39206	5.19838	6.06833	7.10839	6.02141	5.88056	5.91431	31.0892	0.272948	0.522445	5.00402	7.10839	5.99017	1.18668	1.19707	BCAS2
ENSGALT00000005586.4	8.81751	9.03427	8.98829	10.0856	9.12836	9.42407	9.11221	8.9688	9.38574	9.5923	9.05804	9.05485	8.62671	8.62187	9.0812	8.96664	8.61839	8.16858	8.848	8.42338	7.56826	9.17068	9.28943	10.0711	9.34387	8.99179	188.79	0.273302	0.522783	7.56826	10.0856	9.01692	1.11852	1.19141	DDX5
ENSGALT00000007679.4	4.90536	5.07261	5.27415	5.38119	5.1069	5.55083	5.2812	5.50553	5.48653	6.48752	6.23425	6.07455	5.97598	5.79703	5.87401	5.00402	4.60035	5.03822	5.49516	5.98274	4.98252	5.18299	4.80645	6.51371	5.98573	5.90978	23.2573	0.275125	0.524524	4.60035	6.51371	5.51959	1.18011	1.19982	GLOD4
ENSGALT00000053454.1	6.27567	5.76136	6.07905	6.8287	6.05848	6.53536	6.43547	6.13294	6.14878	6.70927	7.07559	6.95148	6.6728	6.16721	6.52178	6.13801	5.13287	5.9737	6.02853	6.12354	5.38611	7.18412	6.92342	5.95829	5.49649	5.65785	34.0871	0.276044	0.525399	5.13287	7.18412	6.2445	1.15047	1.21657	NA
ENSGALT00000012890.3	5.06369	5.03427	5.12063	5.08102	4.33061	5.02265	5.03456	5.29156	5.7056	5.39639	5.23653	5.32724	5.03162	4.59898	5.0531	4.35061	5.11819	5.11824	4.95549	6.12354	3.48606	4.90018	5.7249	5.75044	5.13011	5.72637	10.2049	0.276399	0.525737	3.48606	6.12354	5.10433	1.19968	1.46421	KCTD2
ENSGALT00000082236.1	6.75216	6.75587	6.76317	7.56017	7.04762	7.48591	7.6205	7.51247	7.72443	7.75309	7.28834	7.03309	6.69693	6.8581	7.19395	6.76501	6.91055	5.9737	6.49417	7.13328	6.27681	7.33406	7.40191	6.32644	5.79896	6.58509	54.675	0.276892	0.526205	5.79896	7.75309	6.9633	1.11342	1.20078	HNRNPH1
ENSGALT00000068658.1	6.44832	6.09513	6.14425	6.54553	5.65521	6.20872	6.02868	6.22207	6.64706	6.42429	5.94899	5.79424	5.56107	5.10431	5.3572	5.02488	5.3681	4.66464	5.35334	5.4525	4.98252	5.89336	5.78043	5.71269	5.22689	6.11636	24.3628	0.277418	0.526705	4.66464	6.64706	5.76003	1.154	1.23483	EIF6
ENSGALT00000056667.1	5.95031	5.93788	5.33824	5.68264	4.46158	5.15164	5.06648	5.23557	5.66038	5.46082	5.00551	5.10895	4.7314	4.83747	4.7251	4.09837	4.52448	4.15919	4.95549	4.2595	4.4202	4.52574	4.29866	5.04345	4.81429	5.21977	16.129	0.277467	0.526751	4.09837	5.95031	4.94897	1.20233	1.20755	MAP2K1
ENSGALT00000072730.1	9.03547	8.66449	8.83937	9.15665	8.22536	8.60782	8.49408	8.59227	8.99077	8.62261	8.70811	8.45588	8.04447	8.07648	8.08525	7.5311	7.39438	7.60012	7.42838	8.55106	7.36	8.08621	7.82805	8.45685	8.29863	8.73082	163.278	0.277658	0.526933	7.36	9.15665	8.30249	1.10288	1.12806	UBE2L3
ENSGALT00000064282.1	7.96428	7.63213	7.79509	7.47765	6.73015	7.296	7.23683	7.33201	7.21876	7.78647	6.73342	7.07725	6.77995	6.65273	7.38088	5.8056	6.35679	7.06672	7.21716	7.77797	6.82342	6.20107	6.97193	7.66251	7.43229	7.34258	54.9321	0.277729	0.527	5.8056	7.96428	7.14429	1.11477	1.23059	SPCS1
ENSGALT00000008268.5	4.274	4.24365	4.16936	4.99235	4.35328	4.92103	4.82661	4.9175	4.78704	5.11539	4.92414	4.68601	5.06379	5.05474	4.9356	3.74297	4.76011	3.99932	3.61593	5.95285	4.02745	4.20821	5.18129	5.16024	5.02636	4.50599	11.2604	0.277944	0.527204	3.61593	5.95285	4.67097	1.27444	1.29177	PTRH2
ENSGALT00000021007.3	5.75777	5.54209	6.01513	5.44406	5.49113	5.27003	5.12828	5.29156	5.52871	6.03218	5.73504	5.60298	5.30713	5.23243	5.6684	4.4922	4.64198	4.43394	5.40218	5.89115	5.38611	4.57731	4.90967	5.16024	4.79337	6.72303	20.6147	0.278005	0.527262	4.43394	6.72303	5.36377	1.25341	1.20971	VPS4B
ENSGALT00000079169.1	6.44513	6.44607	6.45809	6.2259	5.67334	6.03719	5.90467	6.14514	6.24915	6.23001	7.04062	6.9145	6.73738	6.61476	6.82247	5.62606	5.55948	6.5365	6.72924	7.611	6.82342	5.59761	5.7249	5.95829	5.54736	6.36141	45.765	0.278262	0.527506	5.54736	7.611	6.30845	1.20648	1.1372	SEC22B
ENSGALT00000069141.1	6.89712	6.88356	6.98848	7.79062	7.23018	7.37499	7.60247	7.77065	7.94339	8.17648	7.49501	7.65865	7.31783	7.35438	7.75149	7.64836	7.47	6.9837	7.66689	7.94669	5.70112	7.78626	7.53703	6.88008	6.48043	7.17355	51.0245	0.27827	0.527513	5.70112	8.17648	7.36575	1.11007	1.29198	HNRNPR
chr10.355	5.42315	5.59573	5.71066	5.25271	4.13514	4.49551	4.01388	4.82947	5.20639	5.42089	4.92414	5.19781	5.02074	4.97705	4.98376	4.92851	5.16891	5.52286	5.15864	5.65169	4.02745	4.45661	4.69526	4.35509	4.46336	5.90978	15.1546	0.279461	0.52864	4.01388	5.90978	4.98174	1.18629	1.24113	NA
ENSGALT00000036497.3	5.19118	4.68422	5.19174	5.65286	4.50272	5.35041	5.20677	5.36647	5.71909	5.89317	5.24772	5.63061	5.2891	5.36033	5.57718	4.57941	5.02687	4.43394	5.04021	5.4525	3.48606	5.12476	5.78043	4.44992	5.13011	5.37886	10.2049	0.280442	0.529568	3.48606	5.89317	5.1441	1.14562	1.47562	SUGT1
ENSGALT00000025716.5	6.02921	6.14995	6.22557	6.18328	5.4391	5.61732	5.49958	5.43767	6.09659	5.96712	5.82745	6.03376	5.75084	5.87763	5.26278	5.5417	5.44655	3.99932	5.75536	5.09019	4.4202	5.56514	5.40977	5.50753	5.07916	6.16654	14.9925	0.280682	0.529794	3.99932	6.22557	5.59151	1.1134	1.39811	SMAP1
ENSGALT00000064247.1	4.92383	4.96802	5.22978	5.98614	5.19739	5.61732	5.41119	5.42771	5.86835	6.20671	5.99621	5.56531	5.95898	6.06452	5.87401	5.5417	5.24518	4.86349	6.3769	5.8753	4.02745	5.9107	5.88547	4.9813	5.38905	4.97316	15.3073	0.280748	0.529857	4.02745	6.3769	5.51405	1.15648	1.36912	COA5
g6675.t1	4.43722	3.73927	4.13769	5.4758	4.63812	4.63041	5.14831	4.7357	5.30679	5.23995	4.54314	4.59546	4.26226	4.69915	4.05142	3.61119	4.03964	3.61405	4.46684	4.68011	3.48606	4.07104	4.57478	4.84836	4.79338	4.12374	10.2049	0.281179	0.530264	3.48606	5.4758	4.45961	1.22787	1.27927	NA
ENSGALT00000023943.5	4.82899	4.81058	5.33824	6.55051	4.35328	5.42655	4.69665	4.37015	5.33209	4.75327	4.79277	4.61403	4.57653	5.12846	4.80768	3.95352	4.15915	4.5539	4.49713	5.1703	4.72859	4.64793	4.90967	5.71269	5.27296	5.14473	14.4927	0.281756	0.530807	3.95352	6.55051	4.88963	1.33967	1.23678	PRKAA1
ENSGALT00000047776.1	5.66747	5.68092	5.63895	6.05255	5.2943	5.33073	5.59751	5.36647	5.80833	5.89317	5.11956	5.05561	4.54649	4.80786	4.83419	4.55092	4.43258	3.99932	4.63972	4.71614	4.4202	5.10482	4.80645	5.16024	4.63778	5.42398	14.9925	0.282024	0.531059	3.99932	6.05255	5.09947	1.1869	1.27508	ChALK5
ENSGALT00000067072.1	9.86364	9.85507	9.74101	9.81471	9.59283	10.0507	9.75461	9.54965	9.26861	9.36497	8.88248	9.29962	8.68904	8.59611	9.42102	7.95601	8.45356	8.69102	9.06321	9.78792	9.06812	8.64134	8.93298	8.99792	8.80382	8.9428	247.311	0.282301	0.53132	7.95601	10.0507	9.19549	1.093	1.15579	EIF1
ENSGALT00000024692.5	7.33179	7.50939	7.77593	7.28579	6.81426	7.15204	7.06839	7.24677	7.40134	7.31273	7.19024	7.03654	6.86455	6.85086	6.9123	6.87253	6.75087	6.3167	6.60263	7.68103	4.98252	6.76525	6.79448	7.26622	6.74839	6.67317	30.6147	0.282899	0.531882	4.98252	7.77593	6.96949	1.11571	1.39879	TFG
ENSGALT00000012033.2	6.78031	6.75587	6.70764	6.62082	5.2943	5.63348	5.41945	5.53366	5.95069	5.63847	5.32372	5.45634	5.44376	5.14039	5.46291	4.92851	5.50412	5.58049	5.76784	5.40914	5.70112	4.86504	5.60698	5.8581	6.05767	6.31425	28.1423	0.283377	0.532332	4.86504	6.78031	5.72135	1.18509	1.17601	RAB18
ENSGALT00000066270.1	4.72748	4.89857	4.88347	4.88217	4.10874	4.63041	4.66919	4.84452	5.17038	5.00088	4.57902	4.73773	4.69078	4.69915	4.37402	5.61922	5.37429	4.66464	5.97573	4.81913	4.4202	5.08968	3.50815	5.92566	5.59649	4.66482	10.3778	0.283541	0.532486	3.50815	5.97573	4.86748	1.22768	1.38748	SLC9A8
ENSGALT00000041395.3	6.94313	6.96395	6.90865	6.34814	5.54136	5.87001	5.78825	5.75691	5.93592	5.86963	5.84229	5.74454	5.6343	5.44933	5.33881	5.82358	5.54309	5.33469	5.69131	5.55553	5.70112	5.65703	4.57478	5.78723	5.06178	5.92332	22.8312	0.284033	0.532948	4.57478	6.96395	5.79187	1.20237	1.26604	LEPROTL1
ENSGALT00000007392.5	4.21521	4.33058	4.42685	4.97764	4.84423	4.89447	5.21628	5.04024	5.04441	5.32029	4.59664	4.92785	4.60595	4.64993	4.78067	4.01739	4.17341	4.15919	3.50106	4.68011	3.48606	4.87685	5.33756	4.25359	3.76075	3.81075	10.2049	0.28413	0.533039	3.48606	5.33756	4.53569	1.17679	1.3011	MAD2L2
ENSGALT00000018692.2	7.63625	7.72331	7.62423	7.84885	7.52793	8.08076	7.65765	7.65588	7.68913	8.43689	8.48629	8.14076	8.18514	8.21829	8.49964	7.34658	6.42097	8.05117	7.77282	9.14551	7.60654	7.2503	7.23305	8.3129	8.04576	7.45401	84.6851	0.28413	0.533039	6.42097	9.14551	7.8481	1.16532	1.22226	EIF5
ENSGALT00000027757.5	5.59439	5.43826	5.42607	6.32073	5.17211	5.74176	5.56808	5.54292	6.03476	6.46413	5.45506	5.70178	5.3685	5.01642	5.03036	4.73946	4.81574	3.99932	4.74444	4.81913	4.72859	5.1198	5.40977	5.59313	4.97154	5.45538	14.9925	0.284204	0.533108	3.99932	6.46413	5.31814	1.21549	1.32976	DCUN1D5
ENSGALT00000061752.1	5.6398	5.47688	5.49642	5.52215	4.39758	4.89447	4.41195	4.76764	4.95604	4.54614	4.41	4.0851	4.10629	4.15744	4.44454	4.5071	4.9951	4.9535	4.99847	4.71614	4.72859	4.24513	4.57478	5.99019	5.41667	5.53394	15.9722	0.284204	0.533108	4.0851	5.99019	4.84508	1.23635	1.18604	MARCH6
ENSGALT00000015547.5	4.37144	4.70063	4.90244	3.64862	3.93927	3.88934	4.30896	4.3908	4.65694	5.67287	5.11956	5.06913	4.64899	4.90895	4.75315	4.56524	4.75063	4.76749	4.88851	5.38695	4.02745	4.46446	4.69526	3.59966	3.96162	5.4429	11.1229	0.284916	0.533775	3.59966	5.67287	4.59736	1.23394	1.27716	DYNC1I2
NM_001030662	4.38484	4.50892	4.81505	6.61489	5.44965	5.84248	5.35198	4.97335	5.40065	5.33755	4.82301	5.00022	5.00977	4.90895	5.03036	5.11522	5.0959	5.40018	5.17747	5.43098	4.02745	4.99533	5.00601	4.77699	5.17931	3.90471	13.9774	0.285875	0.534672	3.90471	6.61489	5.06005	1.30728	1.29588	ZCCHC8
ENSGALT00000043683.2	6.27567	5.66428	5.85396	6.55671	5.89813	6.60665	6.56774	6.10196	6.57577	6.69595	6.88088	6.92197	6.56831	7.26731	6.1308	5.59848	5.69914	4.86349	6.70997	5.36443	6.61392	6.20341	6.35662	6.13992	6.17552	5.98054	28.1109	0.286157	0.534937	4.86349	7.26731	6.24121	1.16441	1.28328	NA
ENSGALT00000014742.4	5.75777	5.61318	5.81945	5.94136	4.65647	5.46317	4.99087	5.38717	5.82802	5.61034	5.78198	5.88113	5.6343	5.61237	5.89934	4.7645	5.08839	4.76749	5.28555	5.74184	4.02745	5.1198	5.40977	6.55696	5.92932	6.04799	15.3073	0.286571	0.535323	4.02745	6.55696	5.48523	1.19538	1.36196	LCLAT1
ENSGALT00000041046.3	5.85244	5.93788	5.82939	4.78415	4.33061	4.83982	4.50806	4.50888	4.39413	4.6326	5.13169	5.5168	5.31606	5.22124	5.46291	4.67492	4.25616	5.74076	5.38609	5.8753	4.4202	5.18774	4.90967	5.50753	5.50938	5.19022	18.1088	0.286962	0.535688	4.25616	5.93788	5.11248	1.16145	1.2012	NA
ENSGALT00000014314.5	10.9946	10.3521	10.6984	10.5164	10.4512	10.956	10.9916	11.273	11.1406	11.4121	10.7869	11.0566	11.5274	11.3998	11.6343	10.0712	10.4306	10.7047	11.0832	12.4893	10.9406	10.1263	10.8584	10.8327	10.6012	10.1346	1074.8	0.287019	0.535742	10.0712	12.4893	10.9025	1.14555	1.08254	RPL12
ENSGALT00000006635.5	5.72654	5.23916	5.53947	6.13935	5.69125	5.80017	5.5755	6.15121	6.27807	6.02687	6.3056	6.15918	5.75741	5.82686	5.80868	4.95049	4.8248	4.5539	5.06064	6.33527	5.38611	5.29284	4.80645	5.31941	4.59006	5.72637	22.4888	0.287148	0.535862	4.5539	6.33527	5.57199	1.13699	1.22356	VPS26A
ENSGALT00000010359.2	5.7318	5.76916	5.87812	6.7945	5.46014	5.98778	5.68921	5.93622	6.49295	6.05323	5.43561	5.5364	5.17594	5.28711	5.46291	5.29776	5.53206	5.11824	5.8984	5.1703	4.02745	5.38668	5.09631	5.71269	5.31759	6.33803	15.3073	0.287299	0.536002	4.02745	6.7945	5.59948	1.21341	1.39033	PDPK1
ENSGALT00000026357.5	6.99865	7.43287	7.05357	6.52292	6.15841	6.78355	6.88663	6.90298	7.33156	7.38092	7.59917	7.54228	7.69168	7.764	7.80942	7.26561	7.25544	8.38622	8.43986	8.26517	6.82342	7.37001	7.41951	7.49471	7.01553	7.24535	70.4278	0.287837	0.536505	6.15841	8.43986	7.33998	1.14985	1.19186	EIF2S3L
ENSGALT00000035021.3	5.4101	5.04716	5.55153	6.67652	5.53145	5.62542	5.66856	6.07668	6.33048	6.57381	5.51186	5.62146	5.57602	5.27634	5.44582	4.95049	5.3304	5.03822	5.52487	5.4737	4.02745	5.39902	5.54419	5.36879	4.77215	5.68988	15.3073	0.288115	0.536764	4.02745	6.67652	5.50163	1.21355	1.36603	KPNA1
ENSGALT00000013725.3	9.90869	9.31642	9.61766	8.59178	8.55857	9.11883	9.18671	9.23821	8.60879	9.93758	9.84087	10.4726	10.2702	10.4006	9.77154	9.73567	9.55217	9.45126	10.1838	10.4024	9.19914	9.63367	9.86562	9.86503	9.74002	9.4722	376.04	0.288303	0.536938	8.55857	10.4726	9.61308	1.08942	1.12321	RPL32
ENSGALT00000013352.5	4.39811	4.74878	4.90244	5.8695	5.41774	5.43579	4.86341	5.18916	5.68612	5.57439	5.15566	4.9717	4.62044	4.82274	5.3013	5.05563	5.29822	4.76749	5.01949	5.06247	4.02745	5.30163	5.09631	4.25359	3.57713	4.09213	10.935	0.288745	0.53735	3.57713	5.8695	4.94265	1.18752	1.38174	CTDSPL2
ENSGALT00000023421.5	5.98151	6.11364	6.05806	7.23722	6.03062	6.09082	5.21628	5.63236	5.69589	5.49199	5.6363	5.6755	5.61995	5.66287	6.07632	5.40512	5.41087	6.13628	6.01812	6.83045	5.95952	5.39902	4.90967	6.88008	6.38578	6.5622	29.0579	0.288883	0.537479	4.90967	7.23722	5.92756	1.22095	1.20732	FBXL5
ENSGALT00000061885.1	6.80294	7.21023	7.18912	6.19763	5.39607	5.66525	5.56808	6.34887	6.28067	6.92447	6.56916	6.53058	6.42709	6.44239	6.75471	5.94897	6.36303	5.58049	6.25811	6.94875	5.70112	5.4354	6.07506	5.8231	6.0751	6.87238	41.1094	0.288924	0.537517	5.39607	7.21023	6.28418	1.14736	1.16459	FAM120A
ENSGALT00000013858.5	5.37696	5.30505	5.26685	7.14645	6.13243	6.47837	6.30329	6.33828	6.71882	6.05323	6.04193	5.72759	5.66956	5.63784	6.12007	6.00256	6.35053	6.28238	6.09935	6.38088	4.72859	6.26312	6.39271	6.67943	6.06641	5.24154	25.5122	0.289598	0.538143	4.72859	7.14645	6.03093	1.18497	1.27542	THOC2
ENSGALT00000020084.3	5.15253	4.76448	5.02866	6.49994	5.72641	5.96881	5.7163	5.47684	5.48653	6.28443	5.97616	5.93382	5.28	5.04208	4.98376	5.14412	4.92937	4.5539	5.10064	5.1703	4.98252	5.64672	4.57478	5.16024	4.83491	4.40671	20.2105	0.289644	0.538186	4.40671	6.49994	5.30096	1.22618	1.20293	POLR2F
ENSGALT00000013192.5	7.35069	7.44266	7.52369	6.19286	5.86696	6.20872	6.31662	6.67359	6.76228	7.03705	6.54669	6.82966	6.21433	6.35807	6.57776	6.01825	6.23626	6.62134	6.89197	6.62785	5.38611	5.98623	6.07506	5.75044	5.74551	6.81303	40.8196	0.289841	0.538369	5.38611	7.52369	6.4636	1.16401	1.20005	MOB4
chr12.314	4.58384	4.41258	4.35981	5.13172	4.44056	4.70873	4.55382	4.93167	5.31949	5.32029	5.03164	5.05561	4.91891	4.77763	5.03036	3.71756	4.56832	4.15919	4.69303	4.94592	4.02745	3.9644	3.50815	5.63409	5.52215	4.18494	10.3778	0.290126	0.538634	3.50815	5.63409	4.67315	1.20563	1.33208	NA
ENSGALT00000076422.1	5.85244	5.21652	5.53339	6.12274	5.74367	6.10247	6.32983	6.57326	6.86204	6.96112	6.41389	6.58336	5.98161	6.07699	6.03121	5.49011	5.41688	5.74076	5.88701	6.66519	5.19838	6.38596	6.82121	6.84561	6.93664	5.82099	35.7171	0.291359	0.539776	5.19838	6.96112	6.1382	1.13407	1.18079	MRPS18A
ENSGALT00000055417.1	4.76895	4.98151	4.15361	5.203	4.72761	4.82583	5.01288	5.25823	5.46839	5.44498	4.79277	4.86721	5.06379	5.14039	5.65359	4.80125	5.11819	4.76749	5.81669	5.5152	4.02745	4.81682	5.7249	4.44992	3.62527	4.12374	11.34	0.291403	0.539818	3.62527	5.81669	4.92883	1.18014	1.35958	INTS8
ENSGALT00000016736.5	5.69999	5.36806	5.62189	4.95154	5.31755	5.793	5.74945	5.96405	5.19541	6.25748	6.27311	6.21498	5.67651	5.78188	6.22396	5.05563	4.43258	6.44637	5.98644	6.61836	4.98252	5.95871	6.02995	6.53549	5.8198	5.40482	20.5943	0.291475	0.539884	4.43258	6.61836	5.7446	1.1521	1.29599	MRPL14
ENSGALT00000005515.4	6.13607	5.99887	6.14425	6.16067	5.28254	5.73429	5.47601	5.39742	6.09512	5.67287	5.89307	5.49692	5.42737	5.51494	5.09755	5.74402	5.5649	5.26608	5.56831	5.74184	5.19838	5.19719	4.57478	6.02141	6.03111	7.53705	22.8312	0.291878	0.540257	4.57478	7.53705	5.69127	1.32432	1.24405	RAB8B
ENSGALT00000045568.2	4.45003	4.50892	4.93043	6.09575	5.1593	5.21742	5.30815	5.49603	5.44074	5.90479	5.01864	5.39323	5.03162	5.04208	4.69649	3.86371	4.08562	5.33469	4.9335	5.1703	4.4202	4.48002	4.80645	5.92566	5.21121	4.69669	13.5577	0.292834	0.541141	3.86371	6.09575	5.02391	1.21335	1.30028	AP1AR
ENSGALT00000067091.1	4.92383	5.14635	5.16842	6.89575	5.8904	6.04325	6.05013	5.79615	6.2518	5.95599	5.56651	5.25808	5.71753	5.61237	5.86118	5.76277	5.55948	5.11824	5.85228	5.77638	4.02745	5.39902	5.60698	5.21527	4.9528	5.25588	15.3073	0.292875	0.541179	4.02745	6.89575	5.56401	1.23935	1.38152	MGEA5
ENSGALT00000052911.1	8.98852	8.89056	9.13383	8.45746	7.47981	7.87025	7.85789	7.998	8.28072	8.2085	8.23112	8.12304	7.81333	7.8244	8.27619	8.36175	8.18182	7.94546	8.04042	8.6073	6.82342	8.06959	7.66057	7.54927	7.0774	8.75184	112.254	0.293041	0.541333	6.82342	9.13383	8.09625	1.12816	1.18654	CDC42
ENSGALT00000056352.1	4.35792	4.37216	4.26039	4.20423	4.21158	4.63041	4.50806	4.3492	4.25821	5.61034	5.05731	5.58427	5.66258	5.33979	5.20302	4.68806	4.55748	4.86349	5.58251	5.24619	5.38611	4.61305	5.18129	5.89228	5.59649	4.80789	17.4331	0.294227	0.542427	4.20423	5.89228	4.92401	1.19664	1.1712	NA
ENSGALT00000024055.5	5.27271	4.95439	4.805	6.1704	5.35172	5.61732	5.80096	5.9981	6.14165	5.67287	5.34472	5.6397	5.32493	5.42027	5.24313	5.34001	5.22478	3.99932	4.95549	5.22133	4.02745	6.08625	5.26154	5.63409	4.81429	5.16766	14.9925	0.294291	0.542486	3.99932	6.1704	5.32654	1.15843	1.33186	THOC1
ENSGALT00000053465.1	5.66747	5.8814	5.94825	5.6781	5.2345	5.55931	5.25374	5.42771	5.52213	5.08505	5.15566	5.41457	5.11585	5.04208	5.54544	4.56524	5.29169	4.15919	4.95549	5.84308	4.98252	4.79831	4.57478	4.1444	3.8846	5.37886	13.77	0.29484	0.542991	3.8846	5.94825	5.15805	1.1532	1.32782	ARHGAP1
ENSGALT00000039770.2	5.41664	4.71686	5.19943	5.37559	4.58164	5.10606	4.87548	5.25823	5.63214	5.53003	5.52111	5.1604	5.41911	5.26548	6.49711	5.48259	5.84886	5.52286	6.45613	6.54011	4.98252	5.24808	5.09631	5.21527	4.17073	5.27712	17.01	0.294957	0.543099	4.17073	6.54011	5.36138	1.21986	1.28548	SPTAN1
ENSGALT00000067961.1	4.73796	4.63383	4.66762	6.16879	5.30597	5.57613	5.5755	5.93622	6.10689	6.12457	5.50255	5.61225	5.19543	5.27634	5.32017	4.95049	4.87803	5.33469	4.84207	5.34154	4.72859	5.92783	5.78043	4.62271	4.32445	4.54153	19.035	0.295157	0.543284	4.32445	6.16879	5.26971	1.17061	1.21859	NAA25
ENSGALT00000071042.1	7.75322	8.00682	8.12281	8.30676	7.48238	7.7788	7.83182	8.15716	8.51056	9.10195	8.77248	8.78264	8.17413	8.27349	7.9433	7.70925	7.01326	6.9837	7.57403	8.02419	7.48853	7.49786	6.92342	7.74897	7.44576	7.88015	120.383	0.295198	0.543322	6.92342	9.10195	7.89567	1.15278	1.14043	RAB1A
ENSGALT00000061929.1	7.72057	7.72331	7.75782	8.8158	8.03341	8.29902	8.05109	7.88607	7.91144	8.59865	8.00577	8.36288	8.28969	8.26534	7.68387	7.21884	7.56369	7.79532	8.23719	7.48091	8.54488	7.4112	7.63066	9.41715	9.17321	8.77628	147.966	0.296071	0.544124	7.21884	9.41715	8.10208	1.16231	1.12235	ZNF706
ENSGALT00000074537.1	6.79041	6.31362	6.66939	6.73015	6.31675	6.95403	6.97337	6.86289	6.74166	7.19455	7.30183	7.18053	6.73738	6.54018	6.76852	6.61826	5.93929	6.24722	6.57449	6.31192	4.72859	7.14437	6.97193	7.54927	7.07307	6.38769	25.5122	0.296111	0.544161	4.72859	7.54927	6.67774	1.13051	1.41221	ACP1
ENSGALT00000018051.3	5.6398	5.39856	5.47757	5.27393	5.06631	5.71164	5.60478	6.0115	6.13735	6.24838	6.70529	6.27456	6.41051	6.4472	6.50538	5.49011	5.12555	5.46282	5.84051	6.65594	5.19838	5.84309	6.02995	7.01026	6.27696	5.27007	32.5051	0.297099	0.545068	5.06631	7.01026	5.88909	1.19038	1.1624	GLRX5
ENSGALT00000045923.2	5.2799	5.28342	5.24473	6.3666	5.49113	6.04928	5.64056	5.62366	5.7644	5.67287	5.65324	5.36061	5.3685	5.52408	5.79525	5.8472	5.16178	4.66464	5.36981	5.84308	3.48606	5.92214	5.26154	5.21527	5.59649	4.71756	10.2049	0.297322	0.545272	3.48606	6.3666	5.43092	1.17229	1.5579	FAM103A1
ENSGALT00000005867.4	6.64766	6.58516	6.64426	6.82665	5.42846	5.68863	5.52278	5.93622	6.50301	6.57381	6.00942	6.20277	6.11038	6.05195	6.302	5.17245	5.41688	5.33469	5.78021	7.07898	6.1786	5.09979	5.60698	6.73698	6.17552	6.27608	33.2917	0.297391	0.545336	5.09979	7.07898	6.0727	1.1657	1.19078	CLINT1
ENSGALT00000028385.4	6.26846	6.05101	6.46448	5.90685	5.53145	5.88358	6.03944	6.47996	6.54039	6.49523	6.39891	6.69223	6.17561	5.72756	6.35788	5.14412	5.77594	5.19406	4.97714	6.66519	5.70112	5.09979	5.93526	5.95829	5.87061	4.7483	25.877	0.297664	0.545586	4.7483	6.69223	5.92626	1.12925	1.24808	POLR3K
ENSGALT00000075671.1	6.38306	6.40659	6.45166	7.6944	6.57965	7.05942	7.34055	7.55198	8.10181	7.71397	7.05344	6.92197	7.05527	6.95921	7.37638	6.33468	7.3558	6.67524	6.74195	7.67647	5.55219	7.32977	7.06432	7.172	6.91743	6.91364	45.922	0.297669	0.545591	5.55219	8.10181	7.01473	1.15497	1.26342	ANP32E
ENSGALT00000007178.5	5.5174	5.36806	5.35899	5.8291	4.74486	5.33073	4.85125	5.28054	5.61781	5.42897	4.74618	4.89785	4.89528	4.69915	5.16175	4.22999	4.75063	3.81951	4.69303	5.06247	3.48606	4.52574	5.26154	4.77699	4.29499	5.2911	10.2049	0.298409	0.546268	3.48606	5.8291	4.92	1.18478	1.41134	URI1
ENSGALT00000036375.3	10.7076	10.4	10.6861	9.45756	9.28765	9.85317	9.89789	9.93168	9.90935	10.3589	10.8067	10.6397	10.7793	10.9641	10.7342	10.5533	9.96425	9.75646	10.6438	11.0567	9.10869	10.4035	10.2763	9.97275	9.51973	9.63115	551.064	0.298437	0.546294	9.10869	11.0567	10.2039	1.08358	1.12023	cRPS11
ENSGALT00000036791.3	8.0923	7.97175	8.15481	8.25776	7.08535	7.53188	7.14015	7.34265	7.77096	7.51403	6.88088	7.33123	7.07381	7.05685	7.52616	6.80778	7.76197	6.84947	7.50863	7.5017	6.07322	6.35674	7.04178	7.49471	7.00191	8.17233	66.3318	0.298611	0.546453	6.07322	8.25776	7.35772	1.12233	1.2115	RAB10
ENSGALT00000003570.5	4.18489	4.26588	4.40041	5.02132	3.84644	4.42301	3.99188	4.3492	4.36502	3.99173	4.41	4.59546	4.48447	4.35464	4.51177	3.88669	4.76953	3.61405	5.49516	4.81913	4.98252	4.48774	5.40977	5.75044	5.54736	4.7584	11.2444	0.298623	0.546464	3.61405	5.75044	4.56604	1.25939	1.26341	KLHL24
ENSGALT00000009016.5	4.54856	4.65082	4.64527	6.27935	5.5512	5.74919	5.53804	5.52435	5.63824	6.42429	4.97889	5.47677	5.06379	5.07974	5.83517	5.28916	5.13287	6.3167	6.62337	5.98274	5.55219	5.54307	5.98338	5.55096	5.43028	5.0159	22.402	0.298832	0.546655	4.54856	6.62337	5.51555	1.20085	1.21259	CTR9
chr28.325	5.82812	5.35775	5.6835	6.12941	4.56231	4.83982	5.02376	5.21255	5.60334	5.05406	5.32372	5.30455	4.91891	4.96368	4.95988	4.88352	4.90393	3.61405	4.16113	4.68011	4.98252	5.29724	4.90967	5.50753	5.41667	6.09659	11.2444	0.299012	0.54682	3.61405	6.12941	5.12378	1.19627	1.41774	NA
ENSGALT00000016805.5	4.70629	4.43237	4.96693	5.71846	5.05252	5.34061	5.49177	5.61491	5.64633	6.00002	5.56651	5.71904	5.20507	5.5689	5.37537	5.71862	4.84277	4.9535	5.12024	5.63297	4.4202	4.79831	3.7499	5.16024	5.36089	4.15467	12.4534	0.299137	0.546934	3.7499	6.00002	5.16605	1.16143	1.37765	MRPL1
ENSGALT00000053789.1	4.79928	4.95439	4.79489	5.60343	4.71015	5.23869	5.30815	5.34546	5.58662	5.91633	5.21388	5.19781	5.33375	5.75109	5.92423	4.31716	5.23161	3.99932	5.55397	6.16324	4.02745	4.99533	5.54419	4.91636	4.66106	5.31868	14.9925	0.300085	0.5478	3.99932	6.16324	5.16948	1.19223	1.29259	RABL6
ENSGALT00000040028.3	8.75955	8.99406	8.88776	10.0539	9.19106	9.40126	9.42389	9.42189	9.70194	9.18118	9.21453	8.99323	8.77898	8.70755	8.64148	8.73062	8.74019	8.49514	8.32846	8.73352	7.44694	9.12654	8.80493	8.25498	7.90415	8.45222	173.483	0.30012	0.547832	7.44694	10.0539	8.86038	1.1347	1.1898	CSDE1
ENSGALT00000019990.5	3.97059	4.89857	4.84477	5.48103	3.93927	4.36614	4.03554	4.07069	4.64488	4.23221	4.19557	4.37367	4.57653	4.45357	5.0531	4.8949	5.16891	5.03822	5.49516	4.85189	3.48606	3.93081	4.13787	3.89759	3.57713	4.7784	10.2049	0.301456	0.54905	3.48606	5.49516	4.47666	1.22751	1.28416	KLHDC1
ENSGALT00000001334.2	6.54399	6.24813	6.27735	6.89184	5.57067	6.2141	6.22531	6.39561	7.25757	6.83917	6.55121	6.15918	5.90674	6.05825	5.768	5.69278	5.87091	4.5539	5.80463	5.99745	5.38611	6.53499	5.66714	5.92566	5.8301	6.67584	22.4888	0.301671	0.549246	4.5539	7.25757	6.10949	1.18792	1.34159	KARS
ENSGALT00000070945.1	5.39031	5.56916	5.63329	5.38677	4.13514	4.82583	4.50806	4.95959	5.66835	5.21215	4.57902	5.06913	4.57653	4.89493	5.44582	5.14412	5.89693	3.99932	5.94309	5.27063	4.4202	4.87685	5.83391	4.84836	5.17931	5.97188	14.9925	0.301759	0.549326	3.99932	5.97188	5.12456	1.16534	1.28136	SBF2
ENSGALT00000039073.3	5.22881	4.71686	5.02866	6.52797	5.54136	5.84248	5.65463	5.93622	6.30771	6.21608	5.14372	5.50689	4.97637	4.47257	5.0755	4.87205	5.51536	4.5539	5.12024	5.38695	4.72859	5.31904	5.40977	6.16809	5.69	5.00745	21.2013	0.302013	0.549557	4.47257	6.52797	5.38259	1.21279	1.20347	UPF3B
ENSGALT00000009326.5	6.6365	6.58958	6.50848	7.50098	6.43305	6.86448	6.62603	6.59567	7.36565	7.79118	7.10972	7.19294	6.98142	6.87961	7.04872	6.30938	6.44763	5.58049	6.80384	6.7283	5.38611	6.78576	7.19268	6.16809	6.02215	7.23091	40.8196	0.30223	0.549755	5.38611	7.79118	6.72228	1.15901	1.24808	IPO7
ENSGALT00000027081.4	10.2368	9.76771	10.2242	8.9756	8.47963	9.15145	9.05899	9.14022	9.3874	9.87541	10.4207	10.3561	10.4918	10.4811	10.0111	10.289	9.70575	9.18941	10.2526	10.2057	9.46176	10.1042	10.1917	10.0353	9.65198	9.49201	355.963	0.303166	0.550605	8.47963	10.4918	9.79376	1.07128	1.15497	RPL31
ENSGALT00000045841.1	6.538	6.00549	6.77609	6.26277	5.76919	6.2141	5.92222	5.97776	5.90253	6.50672	5.83489	5.99885	5.60545	5.62091	5.768	5.25425	4.76953	5.19406	5.49516	6.12354	4.4202	5.4274	4.90967	5.99019	5.49649	5.33902	20.4098	0.303473	0.550884	4.4202	6.77609	5.73548	1.18143	1.29756	LYRM4
ENSGALT00000050517.1	4.90536	4.92675	4.95789	4.80096	4.33061	4.32695	4.58354	4.43124	5.06266	5.49199	4.99226	5.12199	5.02074	4.85206	5.62351	4.28292	4.8693	4.3031	5.75536	6.22706	4.02745	4.36735	4.57478	5.89228	5.43028	4.96446	15.3073	0.303715	0.551103	4.02745	6.22706	4.9278	1.26366	1.22355	NA
ENSGALT00000036280.1	5.20635	5.19351	5.37944	6.64429	5.88263	6.26164	6.00142	5.97776	6.08474	6.50672	6.04193	5.96309	5.79621	5.71963	5.91184	5.9435	5.65407	4.5539	5.38609	5.1703	4.72859	5.92499	6.49584	5.16024	4.89506	5.21244	22.4888	0.303995	0.551357	4.5539	6.64429	5.68062	1.16964	1.24742	WDR82
ENSGALT00000016553.5	6.45151	6.44119	6.50538	6.50252	5.38511	5.81441	5.46007	5.78839	5.96693	5.67287	5.37566	5.14771	5.34252	5.31895	6.08739	5.68624	5.53206	5.33469	6.38502	6.35826	5.19838	4.9899	4.90967	6.5781	6.0751	6.73843	29.0579	0.304522	0.551835	4.90967	6.73843	5.80948	1.1599	1.18327	RAB21
ENSGALT00000013007.5	7.12179	6.90497	6.7449	7.37897	6.63621	7.13796	7.09185	7.21238	7.50453	7.2729	7.4029	7.10049	6.73405	6.71787	6.57776	6.48531	6.43584	5.93003	6.18557	6.60881	5.8361	7.26272	7.04178	5.46275	5.71246	6.51531	43.1013	0.30469	0.551988	5.46275	7.50453	6.73139	1.11486	1.23224	UBE2V1
ENSGALT00000008011.5	9.38587	9.28547	9.255	8.85329	8.45887	8.99066	9.10774	9.33663	9.28246	9.29158	9.16448	8.95824	8.70867	8.47181	8.38553	7.8678	8.12516	8.17795	8.39633	8.6097	7.06246	8.30193	8.2579	8.78707	8.75056	9.14982	132.664	0.30494	0.552214	7.06246	9.38587	8.70858	1.07777	1.23308	VDAC2
ENSGALT00000008561.5	5.18353	5.03427	5.20708	5.24965	4.60071	4.75377	5.13833	5.06615	5.60334	5.33755	5.81245	6.25102	5.62714	6.03926	6.05394	4.68806	4.91246	4.5539	5.74278	5.8753	4.98252	5.00612	5.00601	6.71805	5.94837	5.51618	22.4888	0.3054	0.55263	4.5539	6.71805	5.38107	1.24846	1.18164	SNX2
ENSGALT00000070894.1	5.90917	6.08891	5.96639	5.52468	5.1848	5.36983	5.23513	4.85941	4.69254	5.11539	5.36542	4.83592	4.99872	5.01642	5.3572	5.77514	4.93775	4.43394	4.88851	5.19604	3.48606	5.6536	4.57478	5.04345	5.00832	5.77694	10.2049	0.305438	0.552665	3.48606	6.08891	5.16517	1.17884	1.48167	DDA1
ENSGALT00000010376.5	6.14003	6.4363	6.35514	5.63657	4.7954	5.16281	5.33461	5.22411	5.54828	5.42897	5.43561	5.33845	5.38557	5.11644	5.3013	4.82524	4.57908	6.59361	5.43384	5.77638	4.4202	5.53564	5.33756	6.22283	5.69	6.0926	20.4098	0.306795	0.553891	4.4202	6.59361	5.50564	1.19761	1.24556	CARS
ENSGALT00000053353.1	7.43199	7.74523	7.88247	8.02636	6.60349	6.90164	6.61528	6.61774	6.81168	7.34296	6.42379	7.1991	6.85539	6.53567	6.43784	6.1041	6.3059	5.8385	6.63022	6.78877	6.61392	6.23128	6.28162	7.37897	7.08603	7.11382	56.2219	0.306805	0.5539	5.8385	8.02636	6.83861	1.17368	1.1713	FAM32A
ENSGALT00000037907.2	5.30126	5.54209	5.55753	4.96652	4.35328	4.63041	4.58354	4.41117	5.12478	5.29401	5.09498	5.50689	5.4108	5.20996	5.79525	5.14412	5.42286	5.8385	5.87552	6.34681	4.4202	4.10155	4.90967	5.41653	5.76712	5.76195	16.1668	0.306953	0.554033	4.10155	6.34681	5.22259	1.21526	1.27332	SNX13
ENSGALT00000012194.5	5.39694	5.31575	5.53947	5.0913	4.02649	4.24521	4.58354	4.3492	4.93638	5.16458	4.32801	4.80392	4.33435	4.24843	4.91091	3.74297	4.40866	3.81951	5.19605	4.354	4.02745	3.78803	5.00601	4.25359	4.03474	5.41762	12.3889	0.30723	0.554283	3.74297	5.53947	4.58935	1.20703	1.22613	STX16
ENSGALT00000049321.1	6.12813	6.02518	6.12419	4.65145	4.10874	5.05899	4.78883	5.14121	5.24952	5.91633	5.50255	5.90395	5.82777	5.79703	5.92423	5.21846	5.39878	5.19406	6.26693	5.75922	4.72859	5.56514	5.40977	4.84836	4.68398	5.65244	16.2526	0.308213	0.555169	4.10874	6.26693	5.41822	1.15664	1.31871	ACTR10
ENSGALT00000057606.1	5.28706	5.09761	5.26685	4.51552	4.13514	4.32695	4.56876	5.55212	5.17038	5.48426	4.9654	5.32724	4.46855	4.88078	5.03036	3.88669	5.05025	4.15919	5.04021	5.53551	4.02745	3.88477	5.47855	5.41653	4.48961	5.55147	13.7717	0.30831	0.555256	3.88477	5.55212	4.86912	1.14027	1.25339	NA
ENSGALT00000006542.5	7.04158	7.14576	7.01705	8.56682	7.65427	7.85483	7.66462	7.79796	8.12696	8.00478	7.24432	7.41304	6.84	7.01859	7.21932	6.56938	7.01919	6.62134	6.86899	7.40568	5.8361	7.19359	7.34779	7.60185	7.16957	6.97991	56.1269	0.308323	0.555269	5.8361	8.56682	7.27782	1.17711	1.24704	DNAJA2
ENSGALT00000059950.1	5.08847	5.14635	5.1125	6.83177	6.06536	6.00029	5.77543	5.52435	6.1142	5.50733	5.61052	5.52663	5.3685	5.31895	4.7251	5.70576	5.45241	5.11824	5.10064	5.63297	4.72859	6.07091	5.98338	4.5389	4.5656	4.72788	22.2458	0.308587	0.555506	4.5389	6.83177	5.43619	1.25672	1.19769	IREB2
ENSGALT00000071448.1	5.42315	5.25036	5.36584	6.32073	5.1593	5.53372	5.40288	5.36647	5.82802	5.70648	5.21388	5.81044	5.4108	5.31895	5.33881	4.7645	5.24518	3.81951	5.2144	4.56628	4.4202	4.94012	5.09631	6.24944	6.28448	5.20507	13.1184	0.308937	0.555821	3.81951	6.32073	5.31751	1.18866	1.3922	STK25
ENSGALT00000017138.4	7.9542	7.6364	8.02126	7.43186	6.70393	7.11513	7.08667	7.22393	7.50786	7.1898	7.48795	7.50296	7.22131	7.05685	6.9123	6.32629	6.40292	6.47704	6.90896	7.39461	6.27681	6.5535	6.46228	8.22847	8.03911	7.08199	76.5367	0.308943	0.555827	6.27681	8.22847	7.16171	1.14895	1.14098	OSTC
ENSGALT00000080725.1	7.37103	7.05612	7.19105	6.27033	6.24582	7.0231	6.98734	6.94548	6.3871	7.63938	7.2499	7.75173	7.31783	7.19766	7.51391	6.40799	5.78989	6.3167	7.32241	7.72148	6.27681	6.67683	7.04178	7.64257	7.09887	6.13199	54.3263	0.309272	0.556122	5.78989	7.75173	6.9452	1.11613	1.19954	CHURC1
ENSGALT00000023314.2	5.52347	4.91273	4.93043	5.2093	4.3756	5.15164	4.97974	5.36647	5.42672	5.55238	5.75086	6.07455	5.59081	5.81946	5.18253	4.75203	5.00311	4.3031	4.49713	4.81913	3.48606	5.63286	5.18129	5.36879	5.54736	5.42398	10.2049	0.309497	0.556325	3.48606	6.07455	5.14852	1.17986	1.47689	MRPL51
ENSGALT00000070690.1	6.99647	7.02387	7.0995	7.20286	6.00221	6.32269	6.26712	6.47029	6.96428	6.5219	6.28402	6.58807	6.11038	6.13179	6.44646	5.35656	6.15233	6.17421	6.41706	7.07204	6.45519	6.0159	5.98338	5.71269	5.49649	7.7746	39.9719	0.309811	0.556607	5.35656	7.7746	6.42471	1.21011	1.19941	PDCD6IP
ENSGALT00000071631.1	9.97911	9.53468	9.63016	8.55387	8.06293	8.85344	8.89903	8.7703	8.86099	8.79809	9.79201	9.54737	9.78981	9.73954	9.78009	10.0681	9.33973	9.94929	10.2302	10.1785	9.12196	9.83417	9.7694	9.74627	9.61372	9.81089	266.415	0.309915	0.5567	8.06293	10.2302	9.4713	1.08013	1.17467	RPS14
ENSGALT00000005447.3	5.51131	5.59573	5.78919	4.92496	4.30757	4.53043	4.21715	4.47058	4.80522	4.89991	4.1245	4.18784	4.50023	4.06032	4.51177	3.88669	4.94609	4.43394	4.76947	5.09019	4.4202	3.9644	4.57478	4.5389	4.38163	6.02725	13.7915	0.30994	0.556722	3.88669	6.02725	4.67193	1.2901	1.20203	PLEKHM2
ENSGALT00000027417.4	6.20945	6.05101	6.27735	5.17426	4.28417	5.08272	5.40288	5.84935	5.87181	6.38747	6.08	6.08124	6.12569	5.84155	5.74024	5.59151	4.97894	4.3031	5.8984	6.11006	5.8361	5.73045	5.66714	6.39954	5.88056	5.96317	18.4833	0.310842	0.557532	4.28417	6.39954	5.72378	1.11806	1.33603	DNAJC15
ENSGALT00000012737.5	5.40353	5.39856	5.50265	7.29472	6.39532	6.48284	6.28532	6.25624	6.55873	6.39574	6.15918	5.6755	6.07924	5.91976	6.25372	6.68533	6.57667	6.09732	6.45613	6.17623	5.38611	6.87383	6.49584	5.31941	4.89506	5.71084	28.755	0.31086	0.557549	4.89506	7.29472	6.10515	1.19485	1.24721	ATRX
ENSGALT00000063906.1	4.31657	4.45189	4.387	5.79176	5.47054	5.47218	5.45204	4.95959	4.78338	5.35461	5.00551	4.82001	4.67698	4.61616	5.03036	4.97214	4.44439	3.81951	4.69303	5.1703	3.48606	4.82902	4.57478	4.02627	3.84449	4.83678	10.2049	0.311297	0.55794	3.48606	5.79176	4.74174	1.22144	1.3602	GIGYF2
ENSGALT00000043792.1	6.26484	6.19119	6.51774	6.77443	5.87481	5.81441	5.70282	5.71658	6.13015	5.92777	5.40595	5.37157	5.468	5.12846	5.57718	4.96136	5.41087	4.9535	5.61049	5.75922	4.72859	4.73484	4.90967	4.84836	4.89506	5.77196	25.5122	0.311575	0.558189	4.72859	6.77443	5.55576	1.21935	1.17493	USP47
ENSGALT00000023441.5	7.4043	7.09389	7.44016	7.47569	7.11218	7.46801	7.56385	7.89333	7.9223	8.36611	7.56379	7.55915	7.21417	7.1948	7.47232	6.73366	6.6802	6.87273	6.85151	7.33213	6.1786	7.30157	7.48783	6.37559	5.76712	7.53264	53.46	0.311738	0.558335	5.76712	8.36611	7.22529	1.15789	1.25284	USP5
ENSGALT00000046496.1	5.34304	5.28342	5.53339	5.39232	4.13514	4.63041	4.13924	4.82947	5.39826	5.37982	4.73031	5.19781	4.74469	4.86649	5.26278	4.17505	5.29169	4.15919	5.49516	4.88392	4.02745	4.62009	4.57478	5.04345	4.5656	6.38116	15.3073	0.312683	0.559181	4.02745	6.38116	4.92631	1.29532	1.22318	STX2
ENSGALT00000009144.1	5.49904	5.41855	5.6446	7.44728	5.63685	5.88358	5.31703	5.54292	5.87697	5.76507	5.49317	5.05561	5.19543	5.00342	5.52931	5.07577	5.29169	5.63592	6.05931	5.43098	4.02745	5.43141	5.09631	5.89228	5.53481	5.4429	15.3073	0.312905	0.559379	4.02745	7.44728	5.50875	1.3519	1.3678	GID8
ENSGALT00000079618.1	4.07347	3.60621	4.65649	4.49501	3.74722	3.74811	3.77719	3.55268	4.33028	4.07642	4.30677	3.68939	3.99948	4.37498	4.00551	3.90931	4.57908	4.15919	4.88851	4.0496	3.48606	3.94209	3.7499	5.78723	5.50938	4.07606	10.2049	0.31294	0.559411	3.48606	5.78723	4.17599	1.38584	1.19791	PIGP
ENSGALT00000009679.5	6.78789	6.52192	6.51466	6.32509	5.53145	6.10827	6.02868	6.0115	6.44274	6.45625	6.26762	6.32051	6.16081	6.11979	6.17295	5.5845	5.73324	4.9535	5.49516	6.38088	4.72859	5.66726	5.54419	5.41653	4.66106	6.13199	24.3	0.313015	0.559477	4.66106	6.78789	5.92565	1.14551	1.27131	COPB1
ENSGALT00000080909.1	5.77314	5.47688	5.95735	7.31606	6.57001	6.70165	6.19193	6.47513	6.87329	6.99143	6.55572	6.78938	6.39374	6.34782	6.52178	5.67308	5.81741	5.03822	6.12866	6.60881	4.98252	5.9107	6.16127	6.5781	6.40659	6.2831	30.6147	0.313159	0.559606	4.98252	7.31606	6.25091	1.1704	1.25457	MRPS7
ENSGALT00000062129.1	5.53554	5.18186	5.50885	5.97137	4.95213	4.78302	5.16806	5.34546	5.73055	5.93912	5.50255	5.73609	5.43559	5.2978	4.57601	4.62112	5.46985	3.99932	5.48007	5.43098	4.98252	4.34202	4.69526	4.25359	4.03474	5.0492	14.9925	0.313416	0.559836	3.99932	5.97137	5.11626	1.16714	1.27928	MCU
ENSGALT00000014399.5	6.87592	6.91203	6.97511	8.18401	6.87819	7.27813	6.81327	6.98677	7.296	6.82394	6.32686	6.15284	6.06872	6.1555	6.29248	6.37992	7.0053	7.14522	7.27074	6.54011	5.38611	6.53871	6.31961	6.24944	6.14282	6.17788	40.8196	0.314925	0.561182	5.38611	8.18401	6.6606	1.22872	1.23663	FXR1
ENSGALT00000071554.1	4.96009	4.94064	5.07119	5.04972	4.16107	4.24521	4.32665	4.28445	4.43674	4.4059	4.91012	4.61403	4.78383	4.90895	4.83419	4.95049	4.6522	6.0161	6.08944	5.81011	5.70112	4.29878	3.95689	5.10302	5.22689	4.96446	14.529	0.315074	0.561314	3.95689	6.08944	4.87316	1.24959	1.23156	PAFAH1B1
ENSGALT00000059158.1	7.20156	7.26644	7.17163	6.02778	5.67334	6.2874	5.92222	6.14514	6.66608	7.19455	6.69714	7.12659	6.45161	6.50831	6.80917	6.76501	6.6448	6.17421	7.00695	6.75452	5.38611	6.55166	6.7112	6.22283	5.3466	7.35261	39.69	0.315162	0.561393	5.3466	7.35261	6.54098	1.12408	1.22339	DYNC1I2
ENSGALT00000001999.4	8.54359	8.24506	8.33403	8.91441	8.60182	8.92901	8.90787	8.89572	8.86208	9.27768	8.78406	8.85468	8.53886	8.38172	8.76374	7.81637	8.04693	8.63772	8.45537	9.26739	7.06246	8.36512	8.89574	7.69191	7.14501	8.1911	132.664	0.316231	0.562344	7.06246	9.27768	8.47729	1.09442	1.20033	EIF4H
ENSGALT00000044766.2	6.25758	5.85232	6.06649	6.61489	5.30597	5.68088	5.42767	5.72473	6.20738	5.71311	5.83489	5.6397	5.51529	5.41045	5.68305	5.38912	5.84886	4.5539	5.61049	5.63297	4.02745	5.72393	5.54419	4.84836	4.59006	6.1436	15.3073	0.316894	0.562933	4.02745	6.61489	5.57105	1.18737	1.38327	PAFAH1B2
ENSGALT00000062332.1	5.19118	5.50519	5.82443	4.59957	3.81412	4.06637	4.21715	4.37015	5.15345	5.13527	4.97889	5.12199	4.98759	5.12846	5.09755	4.82524	5.77594	4.15919	5.25041	5.61399	4.98252	4.55544	4.90967	5.04345	5.13011	6.19657	13.0658	0.317341	0.56333	3.81412	6.19657	4.98592	1.24281	1.30723	NFATC3
ENSGALT00000011431.3	4.82899	4.99488	4.99371	6.11604	5.47054	5.66525	5.68921	5.48647	5.65838	5.75867	5.62776	5.38244	5.33375	5.11644	5.4798	5.50504	5.42286	5.74076	5.61049	5.55553	3.48606	6.15089	6.24261	5.16024	4.48961	4.89289	10.2049	0.317542	0.563509	3.48606	6.24261	5.3792	1.16051	1.54306	LRRC28
ENSGALT00000041266.3	4.99545	5.55117	5.70527	6.36942	4.96691	5.43579	4.86341	5.22411	5.70947	6.47197	5.45506	6.30345	5.70398	5.3294	5.89934	4.72678	5.27194	3.99932	5.31984	6.13689	5.19838	4.79209	5.09631	5.99019	5.54736	5.49217	14.9925	0.317945	0.563866	3.99932	6.47197	5.44444	1.18873	1.36134	CACTIN
NM_001277840	5.2799	5.20506	5.37266	6.25973	5.49113	5.95602	5.92802	5.99135	6.07278	6.38747	6.1651	6.56439	6.07924	6.21875	5.97276	5.42095	5.12555	4.3031	5.44942	5.8753	4.72859	6.08625	6.20251	6.5781	6.18358	5.31183	18.7406	0.317948	0.563869	4.3031	6.5781	5.77729	1.13861	1.34259	MRPS25
ENSGALT00000051791.1	5.45525	4.76448	5.33126	5.15478	4.41923	4.64642	4.41195	4.54618	4.46903	4.67395	5.22525	5.01427	4.53123	4.99029	5.16175	4.57941	4.15915	4.3031	4.71896	5.74184	4.72859	4.43281	4.57478	6.4463	5.97648	5.61957	16.866	0.318304	0.564184	4.15915	6.4463	4.92601	1.30862	1.18438	CNPPD1
ENSGALT00000011643.5	6.99429	6.45093	6.95253	6.83177	6.20278	6.68236	6.54904	6.98337	6.88957	7.34935	6.85184	6.88804	6.53428	6.27934	6.67629	5.89332	5.95589	6.5365	7.65686	6.76316	5.70112	6.03447	6.20251	6.08188	5.86059	8.09371	51.0245	0.318609	0.564455	5.70112	8.09371	6.61138	1.22421	1.15966	ATP6V1G1
ENSGALT00000054787.1	4.39811	4.49016	4.66762	6.06304	4.95213	5.11759	4.91107	4.93167	5.25746	5.22147	4.14858	4.35171	4.16677	3.92894	4.33743	3.79249	4.50204	4.86349	4.97714	5.09019	3.48606	4.07104	4.29866	5.16024	5.24241	4.76844	10.2049	0.318779	0.564605	3.48606	6.06304	4.66138	1.3007	1.33715	USP15
ENSGALT00000038716.3	4.35792	4.79538	4.52803	6.75946	5.35172	5.25966	5.01288	5.25823	5.84394	5.55238	5.22525	5.10895	5.14621	4.83747	5.14066	4.93954	5.5703	3.99932	5.40218	5.1703	4.02745	4.94574	4.44332	4.84836	4.83491	4.84628	14.9925	0.319031	0.564828	3.99932	6.75946	5.04638	1.33947	1.26181	RBM33
NM_001006454	6.73656	6.5584	6.55717	8.11092	7.07856	7.34342	7.16001	7.13492	7.52277	7.3236	6.81469	6.69223	6.77995	6.84358	6.6981	6.71773	6.76035	5.74076	6.80384	6.45738	5.19838	7.25934	7.41951	7.32995	7.27142	6.82028	35.7171	0.319093	0.564883	5.19838	8.11092	6.88976	1.17724	1.32537	CNOT7
ENSGALT00000081063.1	5.16034	5.44801	5.28864	6.19286	4.58164	4.70873	4.42842	4.52765	5.55259	5.16458	4.42979	4.9717	4.69078	4.71519	4.51177	3.97512	4.93775	3.99932	4.66662	3.73531	4.02745	4.40861	4.13787	4.91636	5.02636	5.37886	12.3181	0.319519	0.56526	3.73531	6.19286	4.75317	1.30289	1.27249	PPP2R2D
ENSGALT00000065034.1	6.28285	5.72972	5.90658	5.40886	4.95213	5.08272	5.12828	5.50553	5.71333	6.2755	5.45506	5.81044	5.71077	5.75109	6.00811	4.13722	4.90393	4.15919	5.19605	6.06886	5.19838	5.00612	5.54419	5.21527	5.41667	6.29356	16.5965	0.319742	0.565457	4.13722	6.29356	5.45617	1.15348	1.3188	NA
g12534.t1	3.97059	4.50892	4.68963	5.67582	4.18655	4.53043	3.64249	3.55268	4.30495	4.01338	3.88748	3.50271	3.59232	3.81448	3.50932	3.79249	3.89219	3.81951	4.9335	4.91525	5.19838	4.00801	3.7499	3.7563	4.13791	4.54153	10.3349	0.319769	0.565481	3.50271	5.67582	4.15872	1.3648	1.18729	NA
ENSGALT00000009153.4	7.11175	6.69982	6.96612	8.14588	7.02308	7.36293	7.31199	7.2776	7.80885	8.28945	8.07181	8.2664	8.01324	7.57478	6.93697	6.57647	6.44175	6.64854	6.79167	7.3722	6.82342	6.74446	6.82121	7.69191	7.62812	6.78117	85.9279	0.320652	0.566262	6.44175	8.28945	7.27621	1.13925	1.12954	IFT20
ENSGALT00000009656.5	5.4425	5.66428	5.42607	7.11403	5.76073	6.05529	5.66856	5.44756	6.25047	5.88145	5.49317	5.49692	5.10558	5.28711	4.91091	5.77514	5.42286	3.81951	4.84207	5.19604	5.38611	5.49408	5.83391	5.41653	5.1631	5.7004	13.1184	0.320841	0.566428	3.81951	7.11403	5.50209	1.29297	1.44052	PRPF6
ENSGALT00000019104.5	5.00416	4.65082	4.86425	5.87347	5.56097	5.793	5.53043	5.43767	6.05161	6.71589	6.22861	5.76961	5.95898	6.04562	6.56199	5.69278	5.1546	6.0161	6.08944	6.48896	5.19838	5.84609	6.24261	5.31941	5.09635	4.70716	24.121	0.321559	0.567062	4.65082	6.71589	5.68842	1.18062	1.2231	CSTF3
ENSGALT00000069236.1	8.97086	8.42992	8.94205	7.17009	6.93189	7.43382	7.55825	7.75679	7.7081	7.89393	8.34623	7.99783	7.98552	7.9261	7.79262	7.29812	7.25544	7.45358	7.31392	8.41792	7.64382	7.32547	7.31055	8.75028	8.46661	8.2261	121.098	0.321574	0.567075	6.93189	8.97086	7.85792	1.14163	1.13359	SSR2
ENSGALT00000032015.3	5.2799	4.95439	5.09612	6.1704	5.8351	6.38127	6.15777	6.20468	5.85794	6.52943	6.84448	6.64335	6.24738	6.31135	6.08739	5.08573	5.11819	6.17421	6.17624	6.71945	5.38611	5.36169	5.78043	6.67943	6.18359	5.4429	30.0042	0.322284	0.567701	4.95439	6.84448	5.95034	1.15027	1.20102	SUCLG1
ENSGALT00000013407.5	6.87829	6.7831	7.04078	7.12992	6.90529	7.2807	7.24383	7.39726	7.33657	7.94691	7.9892	8.33236	8.13303	8.06087	8.088	6.97259	6.47668	7.14522	8.0959	8.04912	6.53674	7.2616	7.56892	7.40288	7.23309	6.32108	78.9532	0.322868	0.568215	6.32108	8.33236	7.36961	1.13064	1.16588	NDUFB3
ENSGALT00000007029.5	6.57061	6.07639	6.60137	6.30019	6.03062	6.28228	6.60807	6.75948	6.74825	7.40158	6.76103	6.8533	6.7173	6.93887	6.8552	5.9325	5.94761	5.79045	6.33559	7.19203	6.94788	6.18928	6.35662	5.16024	4.91456	6.44823	29.16	0.323212	0.568517	4.91456	7.40158	6.41229	1.15428	1.30475	ANAPC16
ENSGALT00000039254.2	9.58147	8.67699	8.93459	8.31299	7.95034	8.52473	8.83407	8.80918	8.74051	8.90833	9.48782	9.18008	9.26738	9.22008	9.80124	9.29069	9.14763	9.971	10.2302	10.2563	8.56446	9.31328	9.3821	9.37246	8.92297	8.43027	246.338	0.323603	0.568861	7.95034	10.2563	9.11966	1.12464	1.14708	RPL7A
ENSGALT00000040727.3	5.8716	5.94478	6.01513	6.59816	5.98053	6.5567	6.53769	6.84803	6.92159	6.38747	6.15918	6.0543	5.66956	5.3705	5.82198	4.91739	5.50975	4.9535	4.9335	5.55553	4.98252	5.93349	6.07506	5.67393	5.49649	5.97622	29.2192	0.324066	0.569268	4.91739	6.92159	5.87479	1.17818	1.1947	PSMD11
ENSGALT00000003215.3	5.49286	5.78464	5.55753	7.07829	5.58989	6.28228	6.29433	6.46055	6.56621	6.34116	7.12801	6.62516	6.43121	6.44239	6.26351	5.63965	5.61279	5.74076	5.79247	6.75452	5.19838	5.69754	5.47855	6.84561	6.96029	6.81545	35.7171	0.324551	0.569694	5.19838	7.12801	6.18746	1.15201	1.19027	NCOA4
ENSGALT00000061844.1	5.40353	5.93788	5.77896	5.25271	4.52286	4.63041	5.03456	5.50553	5.97177	5.13527	5.30241	5.00022	4.89528	4.86649	5.03036	4.87205	4.93775	4.9535	4.40428	5.1703	4.4202	4.35896	3.7499	6.02141	6.03111	5.3657	12.4534	0.32494	0.570035	3.7499	6.03111	5.09821	1.18299	1.35956	SLC30A7
ENSGALT00000024849.5	5.87635	5.63895	5.91127	5.59622	5.0935	5.34061	5.58287	5.97092	6.38226	6.05323	5.96264	5.85014	5.54597	5.70364	5.75419	5.51982	5.73324	4.5539	4.91118	5.4737	3.48606	6.09385	5.83391	5.59313	5.28799	5.73662	10.2049	0.3252	0.570263	3.48606	6.38226	5.55716	1.14848	1.59411	PREP
ENSGALT00000077510.1	5.69462	6.00549	5.78919	6.35527	5.22223	5.68863	5.94529	5.93622	6.52841	6.17346	6.53303	6.30345	6.17561	6.08935	5.83517	6.30938	6.50797	4.15919	6.16685	6.08272	4.98252	6.75889	5.88547	6.5781	6.53815	5.37229	16.8666	0.325514	0.570538	4.15919	6.75889	5.98527	1.12925	1.43905	STAU2
ENSGALT00000044498.2	5.52347	4.99488	5.77382	6.75515	5.60886	6.00029	5.68236	5.54292	5.60542	5.33755	5.25883	4.77121	5.61272	5.3705	5.49649	4.91739	4.91246	4.43394	5.19605	4.56628	4.72859	5.79099	5.40977	4.5389	4.03474	5.16766	15.39	0.325751	0.570746	4.03474	6.75515	5.27043	1.28171	1.30626	MED10
ENSGALT00000082578.1	8.45823	8.21252	8.24951	9.06223	8.90872	9.29609	9.35286	9.5089	9.57789	9.46211	9.08637	9.04718	9.17654	9.19099	9.35505	8.12498	8.73298	7.95638	8.13254	9.71746	7.81703	8.79665	9.22584	8.18088	8.15639	8.55143	224.508	0.325762	0.570756	7.81703	9.71746	8.82068	1.10167	1.12839	SERBP1
ENSGALT00000024914.4	7.40265	7.32319	7.36693	6.11604	5.32903	5.87001	5.78186	6.10196	6.52731	6.5883	6.70529	6.3485	6.31129	6.23553	6.55404	6.20354	6.5686	5.58049	6.74826	6.27616	5.55219	5.86696	6.24261	7.22659	7.05999	6.79351	39.1974	0.326069	0.571024	5.32903	7.40265	6.4108	1.15472	1.203	RAB2A
ENSGALT00000048868.1	7.58928	7.23297	7.22346	7.03544	7.17079	7.66946	7.61151	7.74881	7.2403	8.18605	7.98419	8.16929	7.72391	7.86989	7.72695	7.48478	7.36671	6.84947	8.14694	7.65806	6.45519	7.8057	7.85417	9.23608	8.75732	7.40982	86.7416	0.326382	0.571299	6.45519	9.23608	7.66179	1.20547	1.18692	NDUFB9
ENSGALT00000035246.3	6.19811	5.97208	5.96188	4.98134	4.63812	4.92103	4.85125	5.22411	5.31696	5.01167	6.30023	5.69307	5.98161	6.07699	5.91184	5.52715	5.27856	4.43394	5.04021	5.89115	5.19838	5.4354	5.40977	5.46275	4.59006	6.62705	20.6147	0.326463	0.57137	4.43394	6.62705	5.45903	1.21396	1.23119	VAMP3
ENSGALT00000008185.5	5.78329	5.56916	5.98431	7.37547	6.58445	6.86448	7.03113	6.95245	7.28956	7.03441	6.44825	6.59275	6.40215	6.29009	6.52178	6.48154	6.62418	7.00491	7.05864	7.05103	5.38611	6.96792	7.08653	5.67393	5.70127	6.07249	40.8196	0.327212	0.572025	5.38611	7.37547	6.53201	1.12913	1.21275	TPR
ENSGALT00000050895.1	5.34989	5.42843	5.3862	5.56705	4.44056	4.32695	4.41195	4.52765	5.27322	4.82846	4.1245	4.73773	4.29876	4.71519	4.57601	3.79249	5.68427	3.61405	5.08078	4.94592	4.02745	4.07104	4.69526	4.77699	4.70653	5.61957	11.2444	0.328028	0.572737	3.61405	5.68427	4.73103	1.20149	1.30907	NF1
ENSGALT00000003378.5	9.72435	9.21009	9.60686	8.08243	8.03341	8.65804	8.74646	8.8656	8.46382	9.19781	9.55974	9.45961	9.74712	9.79766	9.44487	9.68863	9.39289	9.8992	10.1757	10.2677	9.39772	9.48633	9.57895	9.87788	9.48916	9.48404	260.997	0.328175	0.572865	8.03341	10.2677	9.35908	1.09709	1.16502	RPS17
ENSGALT00000005643.4	5.57113	5.81511	5.27415	4.70154	3.71257	4.51308	4.65527	4.85941	4.969	5.12536	4.76188	4.72069	4.53123	4.61616	4.6673	4.09837	4.34707	3.61405	4.74444	4.52625	3.48606	4.50306	4.57478	4.02627	4.59006	5.67395	10.2049	0.328605	0.573241	3.48606	5.81511	4.64147	1.25286	1.33144	YARS
ENSGALT00000051519.1	9.7553	8.69451	9.27242	9.353	8.71446	9.56181	9.6684	9.64729	9.89606	9.92085	9.87645	9.82152	9.90525	9.86706	10.3396	9.39605	9.72737	7.97799	9.85157	10.4843	9.21161	9.59934	9.73468	10.6325	9.83776	8.85136	251.124	0.328737	0.573356	7.97799	10.6325	9.59994	1.10755	1.2033	RPLP0
ENSGALT00000017342.5	6.03347	5.80755	5.62189	6.07345	5.02455	5.76394	5.64761	5.51497	5.95884	6.27102	4.97889	5.24623	5.05314	5.07974	4.9356	4.80125	5.02687	4.15919	5.3028	5.22133	4.02745	5.55415	5.40977	6.05196	6.04001	5.92332	15.3073	0.328918	0.573514	4.02745	6.27102	5.40496	1.16023	1.34203	RWDD4
ENSGALT00000021508.5	6.11211	6.34528	6.38579	6.06999	5.13334	5.69634	5.86891	6.08304	6.6581	6.30651	6.32686	5.72759	5.96467	6.16721	5.9487	5.6464	5.60229	4.43394	5.69131	5.22133	4.98252	5.60828	5.09631	6.22283	6.96964	6.54479	20.6147	0.329274	0.573824	4.43394	6.96964	5.87746	1.18583	1.32556	SDHA
ENSGALT00000009871.5	6.09183	6.14995	6.45166	6.40558	5.70012	6.1312	6.39414	6.56874	6.7034	6.827	6.27857	6.23911	6.10523	5.81946	6.00811	4.88352	5.66421	5.19406	5.46483	6.77175	4.4202	5.92783	6.02995	6.5781	6.39275	6.32449	20.4098	0.32958	0.57409	4.4202	6.827	6.05868	1.12681	1.37068	UBFD1
ENSGALT00000053504.1	4.4243	4.81058	4.89299	5.06023	4.39758	4.76847	4.71019	4.50888	5.03827	4.86463	4.89596	4.57665	4.48447	4.83747	5.72615	5.02488	5.42882	5.9737	5.67815	6.05486	3.48606	4.75418	3.95689	5.16024	4.48961	5.06557	10.2049	0.330376	0.574784	3.48606	6.05486	4.8873	1.2389	1.40196	PIAS1
ENSGALT00000006773.4	5.97709	5.68092	5.75829	6.90453	6.22753	6.57772	6.41495	6.48956	6.86638	6.262	6.21156	6.01292	5.7376	5.89181	6.00811	5.34001	5.5703	4.5539	5.3028	5.4525	4.72859	6.26985	6.62281	6.11119	5.98573	6.00621	22.4888	0.330681	0.575048	4.5539	6.90453	5.96019	1.15844	1.30881	BLMH
ENSGALT00000015588.4	5.97266	6.39151	6.33084	4.96279	4.50272	5.01034	4.94581	5.26943	5.24153	5.42897	5.35511	5.32724	5.1661	4.95019	5.03036	4.91739	5.36189	4.5539	5.95405	5.38695	5.19838	4.42479	4.57478	5.99019	5.644	6.45757	20.478	0.330821	0.575171	4.42479	6.45757	5.32113	1.21357	1.20257	ATP6V1D
ENSGALT00000061297.1	6.83013	6.11975	6.54213	6.94856	6.55052	7.23908	6.73267	6.97656	7.3742	6.98323	6.66411	6.71391	6.6197	6.68159	6.66156	6.01304	6.72689	5.33469	5.92092	6.57976	4.72859	6.9748	7.08653	6.35122	6.10087	6.57083	25.5122	0.33088	0.575222	4.72859	7.3742	6.53945	1.12765	1.38296	SRSF7
ENSGALT00000006576.4	6.07539	5.8814	5.59882	6.753	6.14548	6.47389	6.37727	6.5642	6.78993	6.86916	6.26211	6.3485	6.10523	5.88474	6.2139	5.72501	5.75237	4.43394	5.49516	5.96787	4.72859	6.41459	6.73949	5.89228	5.78842	5.91882	20.6147	0.33128	0.57557	4.43394	6.86916	6.04614	1.13612	1.3636	SRSF10
ENSGALT00000027066.5	5.62858	5.83755	5.91127	6.84094	5.8904	6.15937	6.02327	6.39561	6.52402	6.86321	6.26211	6.36504	5.61272	5.68747	5.96078	5.09563	5.39878	5.26608	5.25041	6.20187	4.4202	6.16541	6.11881	5.55096	4.89506	5.88233	20.4098	0.331436	0.575705	4.4202	6.86321	5.85415	1.17237	1.32441	EIF5B
ENSGALT00000008816.5	9.73354	8.66971	9.04059	9.21248	8.47188	9.06326	9.23609	9.09845	9.55793	9.59005	9.57426	9.43372	9.43558	9.41497	8.35153	8.93805	8.51015	10.0674	8.43008	8.74882	8.02915	8.09192	8.26765	7.99682	8.44665	8.98213	254.436	0.331605	0.575851	7.99682	10.0674	8.93819	1.12633	1.11772	RPS2
ENSGALT00000013645.5	4.71693	4.05228	4.35981	5.99529	4.9372	5.37944	5.34332	5.47684	5.79565	5.77143	5.31311	5.21007	4.74469	4.71519	5.3013	4.09837	4.43258	3.99932	4.6123	5.22133	4.02745	5.1198	5.09631	4.84836	4.17073	4.97316	14.9925	0.331779	0.576003	3.99932	5.99529	4.91201	1.22054	1.22821	EIF2B5
ENSGALT00000073143.1	11.1144	10.82	11.1654	10.0571	9.71383	10.2991	10.5267	10.7429	10.7019	11.3386	11.2644	11.4503	11.5888	11.4811	11.4739	10.7533	10.1743	10.6569	10.9898	11.7878	9.53305	10.764	11.3771	10.979	11.005	10.3876	739.855	0.332472	0.576604	9.53305	11.7878	10.8518	1.08625	1.13833	NME2
ENSGALT00000037849.3	5.4101	5.50519	6.14822	6.95514	6.11927	6.49172	6.60445	6.56874	6.76321	7.01844	6.61742	6.67022	6.12569	6.16721	6.36699	5.42095	5.30471	6.05728	5.69131	6.81392	4.72859	5.93914	6.24261	5.71269	5.5598	5.92332	25.5122	0.332485	0.576615	4.72859	7.01844	6.11255	1.1482	1.29268	CCDC101
ENSGALT00000002258.2	6.32516	6.99089	6.51774	6.80599	6.4062	6.63099	6.58254	6.74351	6.57683	7.43203	7.11279	7.1554	7.02291	6.57136	7.2976	5.40512	5.52652	6.09732	6.89765	7.33213	6.88699	6.11893	5.98338	7.91608	7.25621	6.6298	41.3744	0.332721	0.57682	5.40512	7.91608	6.70085	1.18135	1.23972	SSU72
ENSGALT00000006432.2	5.50518	5.53296	5.92988	5.42792	4.30757	4.51308	4.52348	4.52765	5.11023	4.72731	5.03164	4.94261	4.53123	4.80786	4.22172	5.50504	5.14739	4.43394	5.04021	4.48508	3.48606	5.14931	4.44332	5.50753	4.85524	6.03142	10.2049	0.333538	0.577527	3.48606	6.03142	4.91249	1.22777	1.40918	MFAP3
ENSGALT00000007493.4	6.25028	5.79232	5.92525	5.07412	4.61954	4.79743	4.78883	4.79888	5.02282	4.91149	5.50255	5.50689	4.89528	4.56398	5.69756	4.63476	4.67243	5.63592	5.93205	6.17623	5.55219	5.34478	5.09631	6.59895	5.78842	5.84962	22.6534	0.3336	0.577581	4.56398	6.59895	5.36265	1.23054	1.17499	BUD31
ENSGALT00000029152.4	7.86619	7.29103	7.53437	6.57758	6.51577	6.99836	6.99841	7.10085	6.97717	7.63589	7.88195	7.88194	7.6375	7.4581	7.64696	6.51142	6.4738	5.88499	6.70997	7.611	5.8361	7.25483	7.48783	7.62235	7.20565	6.9669	56.1269	0.334169	0.578073	5.8361	7.88195	7.13719	1.10435	1.22294	PSMB4
ENSGALT00000003015.5	4.39811	4.00019	4.7005	5.494	4.92212	5.03487	5.06648	5.44756	5.68808	5.32029	5.14372	5.01427	4.87124	4.93658	5.0531	5.36477	5.67427	3.99932	5.25041	4.56628	4.02745	5.84007	5.26154	3.7563	4.10434	4.61008	12.5133	0.334289	0.578177	3.7563	5.84007	4.90561	1.19049	1.30597	NA
ENSGALT00000047584.1	10.0397	9.64851	10.091	9.8787	9.6223	10.1016	10.115	10.3218	10.4833	10.671	10.6727	10.726	10.767	10.5207	10.5856	9.72295	9.55217	10.2472	10.7035	10.9515	8.79738	9.74578	9.86562	11.4454	11.086	9.82957	443.913	0.33497	0.578766	8.79738	11.4454	10.2382	1.11791	1.16377	SLC25A6
ENSGALT00000006174.3	5.60587	5.3783	5.23727	5.85347	5.25872	5.71164	5.69603	5.56126	5.7847	5.32895	5.01864	5.55574	4.83443	5.09207	5.52931	5.19103	5.52652	3.99932	4.58436	4.88392	3.48606	5.52067	5.66714	4.77699	4.29499	5.46157	10.2049	0.335427	0.579161	3.48606	5.85347	5.18611	1.12868	1.48767	SMARCE1
ENSGALT00000038503.2	6.69951	6.5357	6.51466	6.88298	6.03062	6.44672	6.55655	6.75152	7.24163	7.2639	6.72944	6.58336	6.30682	6.39837	6.08739	5.9325	6.1984	4.3031	5.92092	6.17623	5.38611	6.58983	6.52865	6.5781	6.16742	6.50033	18.7406	0.336444	0.580038	4.3031	7.2639	6.35811	1.14246	1.47757	PSMC3
chr1.885	5.58861	5.9653	5.65582	6.68898	5.42846	5.94311	5.78186	6.05744	6.6878	6.46806	5.66163	6.10769	5.58343	5.60378	5.59279	4.57941	5.58104	4.66464	5.12024	5.4525	4.72859	5.23896	4.90967	4.91636	4.87529	5.74172	22.9079	0.336871	0.580406	4.57941	6.68898	5.56243	1.20253	1.21466	NA
ENSGALT00000009809.4	7.74545	7.81285	7.98279	8.00386	7.63126	8.05251	7.84108	7.97937	8.08517	9.21368	7.92092	8.27517	7.75379	7.71499	7.73048	7.0382	6.8739	6.0161	7.54894	7.70812	6.68719	7.51968	7.67529	7.81281	7.28272	7.74187	63.7181	0.338077	0.581444	6.0161	9.21368	7.67878	1.19989	1.27637	C5H11ORF58
ENSGALT00000004494.4	3.89769	3.70714	4.20035	6.27785	5.31755	5.42655	5.33461	5.20091	5.26536	5.21215	4.2852	4.35171	4.57653	4.50983	4.69649	3.88669	4.38434	5.40018	4.9335	4.78561	4.4202	4.83509	4.69526	4.91636	4.26491	4.92015	12.0605	0.338635	0.581924	3.70714	6.27785	4.75778	1.31949	1.28341	RASA2
ENSGALT00000039535.3	5.58281	5.27248	5.35899	6.03668	5.01035	5.5164	5.30815	5.48647	5.34706	5.73932	5.19087	5.43561	5.14621	4.99029	5.22321	4.63476	4.94609	5.33469	5.78021	5.74184	3.48606	3.78803	4.80645	4.77699	4.32445	5.12143	10.2049	0.338642	0.581929	3.48606	6.03668	5.13023	1.17669	1.47164	ADARB1
ENSGALT00000022440.3	6.5199	6.24253	6.19897	5.45737	5.2943	5.98148	5.59751	5.77273	5.7847	6.19729	7.2104	6.92569	6.84309	6.95246	6.57776	6.28364	5.5649	6.94033	5.63793	7.2111	5.70112	6.79512	6.89854	6.13992	6.35041	5.70563	38.2413	0.338938	0.582184	5.2943	7.2111	6.26096	1.15176	1.18258	ABRACL
ENSGALT00000044213.2	8.52631	8.13765	8.17931	8.40655	7.94475	8.37425	8.18919	8.34351	8.60828	8.75457	8.32526	8.29689	7.89158	7.8446	7.99414	6.99655	7.28366	6.47704	7.00695	8.05265	6.88699	8.17915	8.2579	8.01244	7.68884	7.35428	88.0809	0.339496	0.582663	6.47704	8.75457	7.92359	1.10487	1.22333	PSMB2
ENSGALT00000058959.1	4.98669	4.98151	4.96693	5.77909	4.98154	5.3007	5.59751	5.37686	6.05617	5.82136	4.79277	4.94261	4.88331	4.89493	5.3013	4.88352	5.19012	3.81951	4.33889	5.43098	3.48606	4.62009	5.09631	4.5389	4.66106	5.72637	10.2049	0.340362	0.583406	3.48606	6.05617	5.0175	1.20701	1.43931	FAM49B
ENSGALT00000071937.1	6.90178	6.53112	6.97287	7.06096	6.42237	6.83335	6.91612	7.27482	7.43967	7.97614	7.66117	7.96385	7.22369	7.23985	6.9732	6.74628	6.83179	7.1065	7.7635	7.33792	6.53674	6.92164	6.97193	8.69327	8.43657	6.44823	84.7683	0.340895	0.583862	6.42237	8.69327	7.19944	1.20749	1.12099	NDUFV2
ENSGALT00000007055.4	7.01813	6.96395	7.0788	5.99894	5.30597	5.77126	5.69603	5.85679	5.95233	5.64541	5.47424	5.46659	5.09525	5.3294	5.768	4.99347	5.23161	5.33469	5.06064	6.09646	5.19838	5.35748	5.83391	5.89228	5.38905	6.36472	30.8555	0.341364	0.584264	4.99347	7.0788	5.73745	1.23379	1.14899	SAR1A
ENSGALT00000020091.3	7.65573	7.35465	7.54949	8.05554	7.33925	7.59717	7.70743	7.69793	8.01035	7.51023	7.1189	7.30861	7.25421	7.16007	6.3395	6.81678	8.0861	6.0161	6.58863	6.78028	5.8361	7.0419	6.56072	6.89701	7.24084	7.16408	56.1269	0.341867	0.584694	5.8361	8.0861	7.18029	1.12615	1.23032	EIF3L
ENSGALT00000080581.1	6.538	5.85232	5.8829	6.22279	5.63685	6.44214	6.29882	6.5459	6.5119	6.16381	5.94899	5.99885	5.48393	5.42027	5.62351	5.10546	5.16178	4.86349	4.27039	5.57528	4.98252	5.72393	5.00601	6.08188	5.74551	6.18538	18.2982	0.342239	0.585012	4.27039	6.5459	5.74125	1.14015	1.34443	POLR2E
ENSGALT00000054118.1	5.61727	5.14635	5.19943	5.92421	4.72761	5.02265	5.36915	5.34546	6.05921	5.91057	5.29164	5.40394	4.98759	5.14039	5.00724	4.73946	5.00311	4.15919	4.88851	5.57528	3.48606	5.13954	5.78043	5.99019	6.03111	5.44915	10.2049	0.342292	0.585057	3.48606	6.05921	5.24595	1.15503	1.50484	MARCH5
ENSGALT00000013259.5	4.16949	4.35152	4.54019	5.08788	4.02649	4.49551	4.23598	4.52765	4.69254	4.43827	4.26331	4.57665	4.80935	4.96368	5.91184	5.11522	5.66421	5.46282	5.93205	6.22706	5.19838	4.6271	5.26154	5.21527	4.81429	4.58759	15.2965	0.343117	0.585762	4.02649	6.22706	4.89215	1.27287	1.21499	KMT2E
ENSGALT00000032565.3	4.69558	4.28777	4.96693	5.03914	4.9372	5.10606	4.99087	5.33484	5.57395	5.56709	6.23986	6.30345	5.7376	5.87048	6.1308	5.29776	5.01107	4.66464	4.91118	6.02644	4.02745	5.51312	5.26154	5.99019	5.41667	4.85573	15.3073	0.343935	0.58646	4.02745	6.30345	5.29836	1.1897	1.31556	LIN52
ENSGALT00000004875.4	6.41279	5.68092	5.97538	6.82563	6.53573	7.03227	6.95074	6.86289	6.82955	6.9887	6.78811	6.88804	6.63762	6.55362	6.67629	6.12357	6.05552	5.26608	5.9097	6.66519	5.19838	7.11601	7.04178	5.8231	5.49649	5.76195	35.7171	0.344138	0.586632	5.19838	7.11601	6.38831	1.11391	1.2289	NUDT21
ENSGALT00000018773.5	9.07423	8.65925	8.89251	9.23912	8.92016	9.43275	9.55765	9.72661	9.79676	10.0937	9.75327	9.9762	9.25409	9.56854	9.33431	8.45215	8.35531	8.96975	9.36779	10.1083	7.91178	8.71719	9.73819	9.85856	10.1536	9.00086	239.815	0.344922	0.587301	7.91178	10.1536	9.30433	1.09128	1.17601	SLC25A3
ENSGALT00000003599.5	4.03999	4.15113	3.87504	5.72728	4.63812	5.05899	5.07697	5.29156	5.50444	5.42897	4.56119	4.91293	4.33435	4.47257	4.6375	3.84036	4.56832	3.99932	3.77273	4.75129	3.48606	4.51066	4.90967	4.62271	4.03474	3.90471	10.2049	0.345252	0.587581	3.48606	5.72728	4.54275	1.26075	1.30312	LIG3
ENSGALT00000032304.4	4.67391	5.14635	4.59951	6.69349	5.5512	5.82851	5.49958	5.41768	5.76254	6.06882	5.71098	5.72759	5.35989	5.45889	5.42853	5.73138	4.96261	4.43394	5.15864	5.99745	4.02745	5.63633	6.28162	5.55096	5.30287	4.80789	15.3073	0.34614	0.588337	4.02745	6.69349	5.4161	1.23585	1.3448	NKAP
ENSGALT00000016077.5	5.57113	4.59923	5.28864	6.66164	5.25872	5.88358	5.84457	5.6061	6.13015	6.38747	6.25103	6.08124	6.41051	5.8633	5.46291	5.82358	5.14015	5.03822	5.17747	6.11006	4.4202	6.56996	5.88547	5.21527	5.31759	5.05741	20.4098	0.346219	0.588404	4.4202	6.66164	5.65599	1.1778	1.27958	MRPS10
ENSGALT00000008549.5	6.14398	5.79996	5.98875	5.84134	4.86015	4.99791	5.09771	5.11662	5.79019	5.78408	5.39592	5.39323	4.94217	5.06729	5.5614	4.71399	5.42882	3.99932	5.13957	5.4525	3.48606	5.04327	5.54419	5.10302	5.21121	5.85434	10.2049	0.346432	0.588585	3.48606	6.14398	5.25988	1.16808	1.50884	MFSD14A
ENSGALT00000020212.5	7.00083	6.7039	6.97511	6.65819	6.69951	7.04138	6.88065	6.93497	6.47943	7.47361	6.93381	7.51783	7.04456	6.82152	6.59336	6.35542	5.43475	5.19406	6.58863	6.35826	5.38611	6.83804	6.99559	5.99019	5.9578	6.83228	35.6072	0.346683	0.588798	5.19406	7.51783	6.60345	1.13847	1.27135	C5H14ORF166
ENSGALT00000027989.5	5.00416	4.47115	4.66762	5.95269	5.22223	5.60099	5.34332	5.61491	5.9814	6.33257	5.71098	5.84229	5.52302	5.43002	5.49649	4.53646	4.62131	4.3031	4.76947	4.81913	4.4202	5.27064	5.60698	6.24944	5.73457	4.7784	18.7406	0.346759	0.588863	4.3031	6.33257	5.28091	1.19915	1.22723	MRPL48
ENSGALT00000051940.1	5.11282	5.08516	5.02866	6.97841	5.89813	5.88358	6.12782	5.99135	6.55551	5.95039	5.59308	5.73609	6.08448	5.78188	6.1308	5.8472	6.60326	5.03822	6.44063	6.46798	4.98252	5.40718	4.90967	5.92566	5.28799	4.92015	29.0579	0.346773	0.588874	4.90967	6.97841	5.76033	1.21146	1.17326	OGT
ENSGALT00000013265.5	5.04693	5.47688	5.61615	6.13273	5.58989	5.64945	5.48391	5.62366	6.07877	6.00002	5.46468	5.43561	5.26163	5.14039	5.41102	4.15626	4.73147	4.3031	5.46483	5.70646	5.55219	4.75418	5.00601	6.63975	6.55067	5.92332	16.8303	0.347332	0.589349	4.15626	6.63975	5.46923	1.21402	1.3159	PSME4
ENSGALT00000050609.1	6.09997	5.60448	5.75307	6.02242	5.74367	5.94311	5.95669	6.2163	6.32797	6.17825	5.38583	5.77787	5.59815	5.3705	5.24313	4.57941	4.97894	3.99932	4.5268	5.1703	4.72859	5.21125	5.26154	5.31941	5.47037	6.19285	14.9925	0.347387	0.589395	3.99932	6.32797	5.48693	1.15328	1.37196	PSMD13
ENSGALT00000074863.1	6.36289	6.11364	6.34824	5.54477	5.38511	5.63348	5.95669	6.03793	6.47148	5.88732	6.23425	6.26871	5.75741	6.39339	6.54604	5.72501	5.97637	4.43394	5.3028	5.70646	4.98252	7.0074	6.79448	5.63409	4.91456	5.81131	20.6147	0.347904	0.589834	4.43394	7.0074	5.89347	1.18901	1.32917	NA
ENSGALT00000003013.4	4.62958	4.45189	4.45282	5.40612	4.86015	5.31078	5.44396	5.10417	5.99888	5.03302	5.01864	5.1604	4.56159	5.16396	4.40971	3.69169	4.20153	4.66464	4.84207	3.93197	3.48606	5.17823	5.33756	4.25359	4.63778	4.07606	10.2049	0.348102	0.590002	3.48606	5.99888	4.74257	1.2649	1.36044	IKBKAP
ENSGALT00000043771.2	9.41351	9.01554	9.20336	7.96571	7.47206	7.96904	8.09044	8.34218	8.23653	8.21669	7.95546	7.96204	7.91381	7.80954	7.76533	7.05858	7.18326	7.6814	7.8715	8.64283	7.44694	7.28837	7.67529	8.61869	8.4732	8.34233	132.305	0.348586	0.590411	7.05858	9.41351	8.06206	1.16763	1.14216	SSR3
ENSGALT00000028050.5	5.15253	4.94064	5.00253	6.2008	5.05252	5.78579	5.88093	5.95714	6.44969	5.87555	5.85698	5.50689	5.55354	5.18714	4.6673	5.05563	5.13287	3.99932	4.99847	4.85189	4.4202	6.23816	5.66714	5.63409	5.52215	4.85573	14.9925	0.348603	0.590426	3.99932	6.44969	5.36329	1.20256	1.34105	DPM1
ENSGALT00000071143.1	9.92339	9.49582	9.633	9.02449	9.26017	9.81959	9.80948	9.91351	9.40181	10.161	10.503	10.6487	10.4891	10.3941	10.2284	10.5388	9.4438	11.0502	10.736	10.9378	9.53305	10.3612	10.3922	9.94657	9.50694	8.82816	453.509	0.348784	0.59058	8.82816	11.0502	9.99924	1.10511	1.13265	NA
ENSGALT00000018479.4	7.16514	7.11853	7.08504	7.031	6.31675	6.8983	6.60807	6.70279	6.89722	7.3536	7.42032	7.53255	7.02563	7.1948	6.64668	6.73999	6.23626	5.68929	7.33923	6.39206	4.98252	7.22742	6.92342	7.41468	7.48216	6.26549	30.6147	0.349536	0.591215	4.98252	7.53255	6.83419	1.10219	1.37163	NDUFA12
ENSGALT00000056286.1	6.07126	5.17012	5.75829	5.38119	4.48229	4.7239	4.89931	5.10417	5.52652	5.81522	5.25883	5.88113	5.91264	5.85609	5.42853	4.62112	5.07325	3.81951	5.55397	4.75129	5.19838	4.58453	5.00601	5.95829	6.06641	6.11636	13.1184	0.349949	0.591565	3.81951	6.11636	5.30841	1.1522	1.38981	SLC39A1
ENSGALT00000023876.5	5.40353	5.64745	5.49016	5.36433	4.89147	5.36015	4.85125	5.02711	5.08366	5.8457	4.7774	5.55574	4.82194	5.33979	5.41102	3.76794	4.02398	4.43394	6.11896	5.19604	4.4202	3.67083	4.80645	4.9813	5.07916	5.16005	11.7359	0.350374	0.591924	3.67083	6.11896	5.02037	1.21883	1.36764	CDK7
ENSGALT00000036274.3	9.76238	9.34541	9.60288	9.74057	8.80974	9.01707	8.85858	8.91634	9.33971	8.73761	8.32789	8.49773	8.31552	8.053	8.32374	7.3024	7.81866	8.15915	8.43986	9.13391	8.23862	8.59518	8.87037	8.87514	8.67108	9.24585	156.849	0.350483	0.592016	7.3024	9.76238	8.73071	1.11817	1.19559	CNBP
ENSGALT00000078606.1	4.62958	4.84051	5.20708	6.31489	5.64606	5.84248	5.2721	5.10417	5.79019	5.77777	5.14372	4.88261	5.31606	5.18714	4.9356	4.35061	4.75063	4.3031	5.52487	4.71614	3.48606	5.49408	4.69526	4.91636	4.43663	4.86511	10.2049	0.350721	0.592217	3.48606	6.31489	5.05495	1.24925	1.45005	KIAA1143
ENSGALT00000047935.1	6.43228	5.97883	6.08736	5.96206	5.69125	5.95602	6.30775	6.15725	6.28974	6.07911	5.42579	5.76961	5.77046	5.58645	6.27323	4.95049	5.86652	3.81951	5.08078	5.38695	4.72859	6.09638	6.24261	5.41653	5.17931	5.53394	13.1184	0.351021	0.59247	3.81951	6.43228	5.69495	1.12947	1.49102	ILF2
ENSGALT00000001690.2	5.31532	5.72972	5.678	5.36433	4.63812	5.08272	5.06648	5.06615	5.60126	6.2114	5.60183	5.82645	5.54597	5.27634	5.6684	5.38105	6.10474	3.61405	5.25041	5.55553	4.02745	5.43141	5.66714	4.9813	4.35332	5.48001	11.2444	0.351032	0.59248	3.61405	6.2114	5.28919	1.17436	1.46351	SH3GL1
ENSGALT00000031649.4	5.08025	5.40859	5.50885	4.63748	3.78106	4.49551	4.4608	4.32793	4.54456	4.38945	4.86722	4.70346	4.48447	4.76227	5.24313	4.4922	4.54656	5.46282	5.55397	5.89115	5.95952	4.22679	4.29866	5.92566	5.49649	5.0492	12.7471	0.351465	0.592845	3.78106	5.95952	4.90762	1.21434	1.29795	LMBRD1
ENSGALT00000007403.4	7.79019	7.66596	7.96147	8.19597	7.66563	8.04347	8.03236	8.03619	8.38865	8.68884	7.95546	8.2839	7.88259	7.71299	7.62436	7.37936	7.18678	6.59361	7.4323	7.5722	6.27681	7.99841	8.1566	6.88008	6.59365	7.08801	76.5367	0.351525	0.592896	6.27681	8.68884	7.65715	1.13474	1.21991	PDCD5
ENSGALT00000004543.5	7.49975	7.22449	7.7209	7.61109	7.03014	7.54901	7.37495	7.37151	7.37967	8.70805	8.1198	8.63135	8.20209	8.14024	8.18387	7.62805	7.03686	6.35023	7.68673	7.98042	6.36875	7.83247	8.50868	7.53853	7.2253	7.34425	80.5847	0.35291	0.594062	6.35023	8.70805	7.62489	1.14206	1.20073	C26H6ORF125
ENSGALT00000013283.4	5.02142	5.35775	5.23727	4.29006	3.90899	4.53043	4.71019	4.84452	4.8303	5.19331	5.35511	5.23427	5.4108	5.15222	5.79525	4.46191	4.42067	3.61405	4.97714	5.90682	4.4202	4.62009	4.69526	6.05196	5.3466	4.22921	11.2444	0.352949	0.594095	3.61405	6.05196	4.9083	1.23301	1.35812	FAM96A
ENSGALT00000050052.1	7.02027	6.98755	7.146	7.44862	6.66368	6.8051	6.57146	6.54129	6.73882	5.96157	6.15918	6.08124	5.93019	5.98737	6.44646	6.58352	6.91904	7.43807	6.98039	6.71055	4.98252	7.32115	7.63066	5.99019	6.33601	6.92938	30.6147	0.352954	0.594099	4.98252	7.63066	6.62732	1.15139	1.33011	CCND1
ENSGALT00000027397.3	4.64079	5.50519	5.03727	6.45021	5.27068	5.08272	4.64121	4.7357	5.47975	5.27621	5.50255	5.46659	5.34252	5.36033	5.83517	5.63965	5.0347	4.9535	5.46483	6.96381	5.55219	5.23438	4.80645	4.02627	4.83491	4.55318	15.294	0.352982	0.594123	4.02627	6.96381	5.25734	1.32459	1.30576	WBP4
ENSGALT00000065377.1	9.72435	9.09063	9.27788	8.31373	7.53042	8.10992	8.09947	8.17215	8.68023	8.49957	9.67977	9.66112	9.59539	9.522	8.94189	9.55064	9.09988	8.40229	9.53952	8.63815	9.0953	9.30101	9.08958	9.12909	9.41578	8.70559	183.877	0.353534	0.594588	7.53042	9.72435	8.95636	1.08575	1.18936	RPL34
ENSGALT00000043539.2	4.2449	4.92675	4.82502	5.97877	5.14638	5.84941	5.72965	5.62366	5.68612	5.93346	5.71098	6.08124	5.07435	5.75109	6.08739	4.39936	4.20153	4.9535	6.16685	5.65169	5.19838	5.31036	5.93526	5.36879	4.83491	4.57621	17.3986	0.353964	0.594949	4.20153	6.16685	5.35562	1.15147	1.27468	NDUFAF2
ENSGALT00000043384.2	5.89519	5.39856	5.79935	6.92383	6.28172	6.54394	6.4273	6.55049	6.5694	7.02111	6.93727	7.09719	7.29317	7.01535	7.22434	6.26622	6.01253	6.09732	6.8219	8.04558	5.8361	5.95036	6.39271	6.99461	6.79123	5.93673	41.1823	0.353998	0.594977	5.39856	8.04558	6.54321	1.22961	1.21203	MRPS2
ENSGALT00000035203.4	8.4888	8.23241	8.40141	7.68311	7.3307	7.7476	8.02018	8.08928	8.15948	8.51578	8.34363	8.91677	8.71121	8.5194	8.1605	7.18679	7.26213	6.64854	7.76661	8.12144	7.40413	7.59578	8.42403	9.0556	8.96917	8.01478	99.3253	0.354359	0.59528	6.64854	9.0556	8.06805	1.1224	1.21351	NA
ENSGALT00000007249.2	6.29709	6.18537	5.97538	6.79659	5.95852	6.30263	5.95669	5.98457	6.18533	5.70648	5.76651	5.84229	5.57602	5.36033	5.69756	5.29776	5.24518	3.99932	5.13957	5.4946	4.4202	6.12637	5.83391	5.46275	4.9528	5.74172	14.9925	0.35515	0.595944	3.99932	6.79659	5.6656	1.19963	1.41664	RBM22
ENSGALT00000013403.4	6.92719	6.46541	6.51774	7.04164	6.44893	6.8916	6.77514	6.89577	7.22079	6.81473	6.47707	6.4346	6.23801	6.37331	6.69087	5.93801	6.60062	5.9737	6.2844	6.90259	4.02745	6.62701	6.82121	6.96281	6.64126	6.41029	15.3073	0.355619	0.596338	4.02745	7.22079	6.51547	1.10825	1.61777	PSMC2
ENSGALT00000001798.4	5.26549	5.10995	4.74322	5.97322	5.38511	5.57613	5.25374	5.64101	5.93261	6.08424	5.84966	5.85014	5.35123	5.28711	6.12007	5.10546	5.23841	4.5539	5.04021	5.77638	3.48606	5.69754	5.93526	5.63409	4.51538	4.82721	10.2049	0.356572	0.597136	3.48606	6.12007	5.35511	1.14285	1.53615	FAM192A
ENSGALT00000002652.3	4.97788	4.82562	4.65649	5.4494	4.65647	4.8674	4.78883	5.00048	4.84443	5.20276	4.71426	5.34957	4.88331	4.88078	6.302	4.39936	4.14474	5.46282	5.99708	4.15836	4.02745	4.02932	4.44332	3.7563	4.26491	4.52978	12.5133	0.356893	0.597405	3.7563	6.302	4.79281	1.31489	1.27594	NACC2
ENSGALT00000081029.1	5.70534	5.21652	5.02866	7.06531	6.25187	6.61481	6.25793	6.39049	6.74449	6.5919	6.93381	6.63428	6.47572	6.39837	6.2139	6.48154	5.94761	6.05728	6.01812	6.63727	4.98252	6.89431	6.7112	6.13992	5.63227	5.12924	30.6147	0.357018	0.59751	4.98252	7.06531	6.19826	1.13989	1.244	AIMP1
ENSGALT00000073416.1	5.50518	5.27248	5.25951	6.72245	5.79426	5.95602	5.84457	5.6061	5.69784	5.98366	4.88166	5.33845	4.94217	5.10431	5.46291	4.1936	4.55748	4.15919	4.99847	5.90682	4.72859	4.76692	4.57478	5.59313	5.36089	5.04095	16.8666	0.357828	0.598187	4.15919	6.72245	5.27894	1.27345	1.26922	FAM104A
ENSGALT00000040376.3	7.58783	7.78426	7.84251	6.63025	5.76919	6.2874	6.49923	6.82545	7.214	6.93017	6.10483	6.44501	6.41883	6.43757	6.86809	6.29657	7.1367	6.72721	7.08381	7.17272	6.07322	5.87287	6.20251	6.51371	6.26941	7.89167	53.5379	0.35804	0.598365	5.76919	7.89167	6.72635	1.17325	1.16591	GNB1
ENSGALT00000031776.4	4.98669	5.40859	5.45847	5.4653	4.39758	4.90781	4.4447	4.32793	5.05052	5.08505	5.03164	5.41457	4.99872	5.1986	5.3572	4.64827	5.07325	5.52286	6.2223	5.57528	4.72859	4.96799	4.80645	6.05196	6.18359	6.87238	19.0834	0.358236	0.598528	4.32793	6.87238	5.23793	1.31204	1.21026	IFNGR1
ENSGALT00000024435.5	5.20635	5.15829	5.24473	7.21388	5.70894	6.03719	5.35198	4.98698	5.29654	5.32029	5.03164	5.46659	4.62044	5.5777	5.39331	4.59345	4.90393	4.5539	5.87552	4.71614	5.38611	4.92882	5.40977	4.5389	4.5656	6.11243	22.2458	0.358437	0.598696	4.5389	7.21388	5.2769	1.36707	1.16259	ZFAND5
ENSGALT00000004991.4	5.92301	5.03427	5.5273	5.69168	5.63685	6.18151	6.066	5.87156	5.54828	6.3624	5.68652	6.0879	5.37706	5.10431	5.74024	4.46191	4.55748	4.86349	5.4181	6.02644	4.02745	4.90018	5.66714	5.8231	4.54071	5.16766	15.3073	0.358594	0.598827	4.02745	6.3624	5.43433	1.17078	1.34932	COPE
ENSGALT00000008425.4	5.30126	5.32636	5.39961	4.63748	3.96894	4.36614	4.30896	5.16539	5.39826	5.40461	4.04974	4.41662	4.59131	4.74675	5.4798	4.11792	5.34308	4.86349	5.78021	5.4946	3.48606	4.19884	4.90967	5.55096	4.93381	5.0492	10.2049	0.359026	0.599187	3.48606	5.78021	4.85727	1.19001	1.39334	PPP3CB
ENSGALT00000055423.1	6.78284	6.84717	7.10769	6.22746	5.62758	5.77854	5.91054	6.0115	6.36275	6.70263	5.51186	5.97031	5.77694	6.13776	5.63863	5.43661	5.75237	4.9535	6.24032	6.04072	5.70112	5.34478	5.60698	7.07119	7.19771	6.75618	29.985	0.359581	0.599651	4.9535	7.19771	6.09599	1.18073	1.23064	NA
ENSGALT00000011562.4	6.61676	6.32953	6.38579	5.96019	5.31755	5.78579	5.6192	5.58833	5.81552	6.41213	5.98288	6.44501	6.14085	6.02646	5.88673	5.71221	5.46985	5.40018	5.52487	5.43098	3.48606	6.0371	6.42791	5.8231	5.54736	5.91431	10.2049	0.359749	0.59979	3.48606	6.61676	5.81102	1.13866	1.66693	MED28
ENSGALT00000025246.5	5.16034	5.49582	5.55753	6.57514	5.46014	5.97516	5.67548	5.15335	5.69784	5.83965	5.33426	5.85795	5.23363	5.53315	5.51299	4.39936	4.75063	4.66464	5.35334	4.91525	4.4202	4.42479	4.57478	4.25359	4.26491	5.51022	18.0747	0.360687	0.600572	4.25359	6.57514	5.21516	1.26077	1.22606	SNX30
ENSGALT00000041398.3	5.00416	4.78001	4.77444	5.10828	4.13514	4.67791	4.37843	4.9032	4.70421	5.37982	5.30241	5.78608	5.12604	4.89493	4.9356	3.58333	3.94303	4.15919	4.86547	4.88392	5.55219	4.16071	3.50815	5.75044	5.30287	5.12143	10.3778	0.361049	0.600874	3.50815	5.78608	4.79698	1.20619	1.36738	BET1
ENSGALT00000006449.4	6.02066	6.15591	6.03246	6.13935	4.54272	4.70873	4.68299	4.70305	5.35201	4.91149	5.03164	4.77121	4.99872	4.85206	4.6673	4.97214	4.87803	4.43394	5.4181	5.57528	4.72859	5.24808	5.66714	4.44992	5.40293	6.59358	20.6147	0.361238	0.601031	4.43394	6.59358	5.18992	1.27046	1.1705	GPR107
ENSGALT00000082444.1	6.6337	6.57184	6.48665	6.34528	5.70894	5.98148	6.00691	6.32761	6.64605	6.49138	6.5869	6.33737	6.21433	6.27934	5.98464	5.25425	5.81286	5.93003	6.59564	6.54011	5.70112	5.13463	5.60698	5.78723	5.73457	8.26028	34.13	0.361277	0.601063	5.13463	8.26028	6.19077	1.33429	1.20569	ATP6V1B2
ENSGALT00000024727.3	5.4425	5.28342	5.33824	6.31781	5.73507	6.2248	5.72299	5.78839	6.06223	6.25748	6.11097	5.81044	6.38952	5.76656	5.54544	4.4922	5.5703	3.99932	4.74444	5.4946	5.38611	5.1297	4.57478	5.16024	5.11332	5.99343	14.9925	0.361309	0.60109	3.99932	6.38952	5.51747	1.15805	1.3796	NANS
ENSGALT00000019743.5	4.93298	4.19813	4.7537	6.22123	5.84313	6.00029	5.74288	5.72473	6.17279	5.59606	5.57542	5.41457	5.50751	5.31895	5.57718	4.77685	4.94609	4.15919	4.91118	5.82669	4.02745	5.52443	5.33756	5.8231	5.63227	4.91112	15.3073	0.361415	0.601178	4.02745	6.22123	5.32521	1.16826	1.32223	CEP70
ENSGALT00000050490.1	11.7262	11.5627	11.4157	11.1683	10.9587	11.4744	11.6441	11.7882	11.7374	11.5566	11.014	11.4079	11.4602	11.5045	11.5593	10.8418	11.5684	9.56985	11.0794	11.9459	11.3658	10.3169	10.7197	10.2299	9.96831	11.5781	758.995	0.361904	0.601585	9.56985	11.9459	11.1986	1.06674	1.17019	NA
ENSGALT00000048791.1	3.97059	4.19813	4.54019	4.6139	4.48229	4.94712	4.77602	5.15335	4.82674	5.15487	5.05731	5.04196	5.20507	5.01642	5.44582	4.77685	4.57908	4.43394	4.71896	5.8753	3.48606	5.306	5.98338	5.21527	3.99865	3.68926	10.2049	0.36214	0.601781	3.48606	5.98338	4.78817	1.24962	1.37352	MRRF
ENSGALT00000016566.4	4.95111	4.84051	4.97591	6.34241	4.7954	4.78302	4.75005	4.56447	5.07769	4.53122	4.32801	4.26036	4.12673	4.13376	3.95809	4.47713	4.61087	4.15919	4.6123	5.09019	4.98252	4.58453	3.50815	5.31941	5.70127	5.74681	10.3778	0.362487	0.602069	3.50815	6.34241	4.73889	1.33838	1.35082	TBC1D15
ENSGALT00000078751.1	5.35671	5.56916	5.30299	6.40146	5.02455	5.57613	4.89931	4.82947	5.0747	4.84061	4.64823	4.53828	5.13616	4.92283	4.09592	5.7874	5.48709	5.03822	5.55397	4.20982	3.48606	5.43141	4.80645	4.35509	4.5656	4.73813	10.2049	0.362533	0.602107	3.48606	6.40146	4.98753	1.28349	1.43071	UBE2D1
ENSGALT00000024756.5	9.85765	9.9108	10.1388	8.81218	9.22372	9.64782	9.6253	9.39339	8.91368	10.2899	10.7334	10.658	10.3639	10.4572	10.4309	10.8059	9.75608	10.381	10.5957	10.5337	9.45128	10.4622	10.3877	9.89904	9.53714	8.87767	448.499	0.362807	0.602334	8.81218	10.8059	9.96708	1.08416	1.13106	RPL24
ENSGALT00000078532.1	5.94127	5.34736	5.66695	5.97137	5.13334	5.70401	5.5755	5.46715	5.67232	5.67287	5.60183	5.40394	5.15619	4.93658	5.54544	4.81329	5.08839	4.3031	4.46684	5.53551	3.48606	5.34052	5.18129	6.39954	5.69	6.0521	10.2049	0.362954	0.602457	3.48606	6.39954	5.35203	1.19572	1.53527	VPS29
ENSGALT00000002207.5	8.17078	7.92536	8.10757	7.91788	7.37846	7.86171	8.02696	8.21766	8.44337	8.70805	8.68565	9.01698	8.75291	8.73239	8.48089	7.62975	7.77372	7.02581	8.61062	8.70915	7.21889	7.84229	8.13546	9.46335	9.32578	8.24329	129.31	0.363615	0.603005	7.02581	9.46335	8.24634	1.14758	1.17372	ATP5F1
ENSGALT00000065593.1	9.50147	8.62741	8.82204	7.76033	7.46947	8.2514	8.38227	8.29913	8.47919	8.21319	8.7984	8.9233	8.98057	8.31487	8.91576	9.2161	9.18771	7.40655	7.65013	8.8994	7.56826	9.02041	8.50044	9.57012	8.874	8.73531	168.666	0.364305	0.603577	7.40655	9.57012	8.55259	1.11897	1.15473	RPL15
ENSGALT00000039081.3	8.4447	8.06344	8.622	9.09326	8.12354	8.39453	8.24256	8.09873	8.67034	8.53741	7.95546	8.29689	7.95298	7.85911	7.81276	7.40147	7.74057	6.38299	7.14726	7.8075	6.75691	8.04756	8.13546	7.26622	7.33432	7.87087	82.4588	0.365299	0.6044	6.38299	9.09326	7.92534	1.14736	1.24163	ARPP19
ENSGALT00000013142.1	4.77913	5.12219	4.72202	6.30019	4.74486	5.36983	5.32584	4.95959	5.53526	5.62447	4.64823	5.08253	4.70445	4.50983	4.91091	4.43098	5.38045	3.99932	4.74444	4.44269	3.48606	4.28112	4.90967	6.02141	5.27296	5.40482	10.2049	0.366579	0.605457	3.48606	6.30019	4.95051	1.27263	1.42009	SUFU
ENSGALT00000062907.1	5.42315	5.34736	5.35211	5.29187	4.28417	4.38535	4.41195	4.37015	4.87229	4.59002	4.24108	4.26036	4.45244	3.98293	4.22172	3.69169	4.25616	3.61405	3.67011	3.58754	5.55219	3.67083	3.95689	4.25359	5.1631	4.6212	11.0214	0.366637	0.605505	3.58754	5.55219	4.44324	1.24958	1.23852	YIPF6
ENSGALT00000081478.1	6.5199	6.68752	6.61581	7.69608	6.66368	7.09486	6.71934	6.78701	7.06353	7.2863	6.90935	6.74794	6.18538	6.35807	6.06518	6.28797	6.15951	4.9535	6.14788	6.01202	4.98252	7.1035	6.42791	6.39954	6.26181	6.24048	29.985	0.366793	0.605635	4.9535	7.69608	6.47602	1.1884	1.30736	CWC15
ENSGALT00000008922.5	5.67294	5.53296	5.6835	6.97471	6.15196	6.68236	6.56774	6.5459	6.5694	7.36206	6.80715	6.89185	6.44755	6.47573	6.66156	6.01825	4.9951	5.11824	6.09935	6.46798	5.38611	6.69529	6.94788	6.49158	5.91001	5.80645	30.8914	0.366897	0.605721	4.9951	7.36206	6.26783	1.17458	1.2548	MRPS23
ENSGALT00000003306.5	4.35792	4.85525	4.89299	5.75342	4.65647	5.05899	5.00192	5.18916	5.81013	5.93912	5.47424	5.48688	4.97637	5.15222	5.4798	5.73138	5.23161	4.43394	4.88851	5.82669	3.48606	5.48254	5.66714	4.44992	3.96162	5.0492	10.2049	0.367178	0.605952	3.48606	5.93912	5.08821	1.16723	1.45959	PARG
ENSGALT00000079621.1	4.12228	3.49768	4.18494	5.3615	4.41923	5.34061	5.24446	5.20091	4.88944	5.437	4.92414	4.47873	4.54649	4.43432	4.88579	4.11792	3.60701	4.43394	5.17747	4.88392	3.48606	4.90018	5.47855	5.31941	5.33217	4.38078	10.2049	0.36785	0.606507	3.48606	5.47855	4.69557	1.16675	1.34696	TRUB1
NM_001171677	9.20886	8.72692	9.00703	8.04676	7.47206	8.14133	8.1916	7.84923	7.75328	8.39628	9.27253	9.2989	8.6303	9.2759	8.1314	9.39455	8.40149	7.35793	8.2792	7.85271	7.91178	9.07461	8.50868	9.13267	8.95629	8.73531	163.043	0.368029	0.606654	7.35793	9.39455	8.50029	1.1052	1.15526	RPL29
ENSGALT00000009021.5	9.04921	8.97479	9.10495	7.64871	6.74308	7.29346	7.28058	7.60597	7.93722	7.87632	7.79116	7.76218	7.64991	7.57258	7.64696	7.0911	7.77372	6.62134	7.27948	7.8648	7.78401	7.34791	7.17207	7.8217	7.75796	8.18736	97.4513	0.36842	0.606976	6.62134	9.10495	7.71687	1.17988	1.16545	ARF5
ENSGALT00000045389.2	6.34243	5.79996	5.85882	5.95832	6.19024	6.63099	6.45971	6.95592	6.36888	7.2863	7.2218	7.12011	7.04992	6.81037	6.56199	5.82358	5.06563	6.0161	6.1574	6.8468	4.72859	6.31612	6.62281	6.46912	6.48043	6.22963	25.5122	0.369093	0.607531	4.72859	7.2863	6.36046	1.14556	1.34511	CHCHD1
ENSGALT00000049765.1	6.39635	6.46541	5.79428	5.88534	5.31755	6.00651	5.91639	6.0703	6.03322	6.05323	5.35511	5.55574	5.41911	4.68293	5.46291	5.04545	4.88672	4.66464	5.10064	6.42509	4.4202	5.53564	5.7249	4.5389	5.04417	6.27256	20.4098	0.369867	0.608167	4.4202	6.46541	5.54128	1.16677	1.25363	HARS
ENSGALT00000010356.4	5.8716	6.17366	5.9976	6.81842	5.70012	5.73429	5.64056	5.49603	5.99572	5.86368	5.92828	6.41355	5.57602	5.53315	5.28217	4.64827	5.25192	4.76749	4.97714	5.90682	5.55219	4.23599	5.09631	6.59895	6.50637	5.52213	17.8434	0.369868	0.608168	4.23599	6.81842	5.65725	1.20525	1.33552	SEC24A
ENSGALT00000038908.2	7.36259	7.47403	7.59538	6.61845	5.81073	6.2248	6.19193	6.54129	7.0026	6.827	6.47707	6.48086	6.29332	6.24661	6.538	5.73771	6.13056	6.47704	7.10854	7.17272	6.1786	5.78787	5.88547	7.31743	6.94615	8.01267	52.3608	0.370095	0.608355	5.73771	8.01267	6.63228	1.20813	1.15591	RNF13
ENSGALT00000066690.1	5.90917	5.99887	6.02814	4.92879	4.08184	4.97274	4.73688	4.71947	4.91979	4.92297	4.88166	5.08253	5.05314	5.06729	5.39331	3.79249	5.24518	3.61405	4.69303	5.19604	4.02745	4.55544	5.00601	5.26828	5.02636	5.67395	11.2444	0.370387	0.608595	3.61405	6.02814	4.95365	1.21691	1.37066	GLG1
ENSGALT00000008286.5	4.57218	4.88428	4.83493	5.48103	4.72761	5.03487	4.92275	5.32414	5.66437	5.55238	5.66163	5.63061	5.3685	5.11644	5.24313	3.71756	4.4907	3.99932	4.81827	5.38695	5.19838	4.39225	3.7499	5.99019	5.38905	5.82099	12.1552	0.370441	0.608638	3.71756	5.99019	5.0374	1.18914	1.35503	VMP1
ENSGALT00000015576.3	6.65321	6.24253	6.2517	7.49001	6.72146	7.05942	6.99841	7.21238	7.59195	7.24115	6.58249	6.59275	6.1951	5.98075	5.99642	5.34001	6.09727	6.13628	5.9097	6.22706	5.38611	6.48765	7.04178	6.02141	5.79896	5.81616	39.5044	0.370613	0.60878	5.34001	7.59195	6.42585	1.18147	1.20334	EIF2S1
ENSGALT00000002763.5	5.55344	5.23916	5.6446	6.00076	4.50272	5.23869	5.2812	5.45739	5.82268	5.54497	5.36542	5.37157	4.63478	5.04208	4.6673	4.31716	4.89535	3.81951	4.00125	4.88392	4.02745	5.15901	3.95689	5.67393	5.06178	5.14473	13.1184	0.371222	0.60928	3.81951	6.00076	5.01184	1.19732	1.31217	NA
ENSGALT00000021058.5	6.78284	6.9842	7.07253	6.35669	5.22223	5.71164	5.44396	5.81919	6.14593	6.39161	5.83489	6.06783	6.27512	6.42787	6.88086	6.51142	6.61114	7.16419	7.19885	7.30872	5.19838	6.39625	6.68233	7.14391	6.96964	6.41349	35.7171	0.371531	0.609534	5.19838	7.30872	6.42368	1.13778	1.23571	RDX
ENSGALT00000001015.5	9.97109	10.1633	10.3131	9.61789	9.53203	9.88135	10.1087	10.2327	9.83432	11.3398	11.0388	10.8978	10.9701	10.9551	10.9251	10.7044	9.76377	9.70556	10.9937	11.6178	10.1662	10.5195	10.6431	9.90114	9.52291	9.56614	734.67	0.373245	0.610938	9.52291	11.6178	10.3418	1.12339	1.08599	RPL22
ENSGALT00000037892.2	9.42571	9.77886	9.70601	8.74266	8.50895	8.67374	8.56563	8.92433	8.67776	9.34217	9.34336	9.37572	9.09976	9.15027	9.27386	8.74406	8.69208	9.94381	9.2571	9.21641	7.31448	8.64091	8.43272	10.3361	9.86245	9.28962	158.176	0.373757	0.611357	7.31448	10.3361	9.08918	1.13719	1.24263	ATF4
ENSGALT00000019655.2	6.24294	6.19698	5.75829	6.25669	5.41774	6.1979	6.28079	6.22207	6.3529	6.12954	5.92828	5.7613	5.21466	5.15222	5.22321	4.99347	5.27194	4.3031	4.84207	5.0342	4.4202	6.31612	6.20251	5.99019	5.76712	5.63061	18.7406	0.374112	0.611647	4.3031	6.3529	5.65796	1.12282	1.31486	PSMA3
ENSGALT00000068743.1	5.42963	5.32636	5.97538	4.48464	3.78106	4.24521	4.55382	5.14121	5.5309	5.86963	5.14372	5.41457	5.09525	5.39061	5.63863	4.30015	4.32167	5.52286	5.56831	6.17623	5.38611	4.31623	5.09631	5.46275	5.41667	5.74172	12.7471	0.374213	0.61173	3.78106	6.17623	5.16652	1.19543	1.36642	SLC12A7
ENSGALT00000048785.1	8.64172	8.33454	8.57401	6.81739	6.43836	7.25743	7.12001	6.99016	7.04911	7.64459	8.11523	8.26346	7.96863	7.94323	7.91874	7.46583	6.73893	6.70146	7.40859	8.24681	7.36	7.24233	7.38409	8.22177	7.87955	7.73422	85.7243	0.374293	0.611795	6.43836	8.64172	7.59462	1.13787	1.17959	DAD1
NM_001007845	7.89105	7.7881	7.93638	6.57392	6.36775	6.54394	6.74915	6.88853	6.95291	7.26616	6.79194	7.08726	6.72066	6.83627	7.20415	5.91025	6.45932	6.77736	7.27948	7.60139	6.1786	5.52818	6.07506	7.64257	7.24854	7.19603	45.1474	0.374579	0.612029	5.52818	7.93638	6.90365	1.14959	1.24881	PRKAR1A
ENSGALT00000003757.3	6.52596	6.93302	6.53303	5.79386	5.52148	6.00651	6.31662	6.53666	6.7169	7.76749	7.05024	7.47276	6.91831	6.86171	7.37638	6.40003	6.10474	6.0161	7.75726	6.94116	5.55219	6.72988	6.52865	6.27557	5.8505	6.73331	44.9336	0.374606	0.612051	5.52148	7.76749	6.5854	1.1795	1.19269	GBAS
ENSGALT00000067623.1	5.68382	5.46732	5.55753	4.57535	3.93927	4.64642	4.80153	5.07894	4.60807	5.81522	5.30241	5.5168	5.33375	5.62091	5.63863	4.33398	4.76953	3.61405	5.58251	4.97595	5.19838	4.35896	5.33756	5.50753	5.63227	6.0886	11.2444	0.37503	0.612397	3.61405	6.0886	5.11482	1.19038	1.41526	LAMTOR2
ENSGALT00000059324.1	10.3587	9.82216	9.97403	8.73667	8.92489	9.42813	9.51876	9.41938	8.87268	9.67907	10.4397	10.2146	10.4562	10.4041	10.4068	10.7706	9.97243	10.129	10.9438	10.8232	9.4086	10.5324	10.4745	10.3063	9.54107	9.68511	425.578	0.375123	0.612473	8.73667	10.9438	9.97088	1.09757	1.14127	RPS10
ENSGALT00000060961.1	7.01813	6.82862	6.92729	7.5195	6.89374	7.19349	7.13514	7.29139	7.55213	7.37675	6.81092	7.11686	7.01196	6.86171	6.56199	5.89899	6.37542	5.40018	5.63793	6.98612	5.70112	6.61296	6.82121	5.89228	5.75636	6.68116	41.2294	0.375166	0.612508	5.40018	7.55213	6.68705	1.12937	1.2383	RQCD1
ENSGALT00000000895.5	6.8664	6.85818	7.01487	7.42374	7.13526	7.57015	7.94204	8.02302	7.67338	8.44487	8.5236	8.30691	8.31664	8.27755	8.00585	7.6109	6.62418	8.05117	8.27265	8.54356	6.45519	7.56782	7.85417	7.75827	7.77139	6.92041	86.7416	0.375478	0.612763	6.45519	8.54356	7.68508	1.11171	1.19053	NA
ENSGALT00000012825.4	5.6398	5.69737	5.90658	5.1049	4.67458	5.55083	6.14785	6.68618	6.77433	6.9887	6.04193	6.37051	6.0897	6.01355	5.86118	5.20938	5.54858	4.76749	4.9335	6.21452	4.72859	5.67404	5.7249	5.46275	5.36089	5.69515	24.5382	0.375578	0.612844	4.67458	6.9887	5.72568	1.22059	1.22485	COMMD3
ENSGALT00000017877.5	5.12085	4.59923	5.18401	6.51784	5.95852	6.50056	6.20155	6.55049	6.4039	6.34116	5.81997	5.77787	5.78339	5.88474	6.15203	5.34831	5.66925	5.68929	5.67815	6.33527	4.02745	6.15332	5.88547	5.67393	5.24241	5.09776	15.3073	0.376044	0.613225	4.02745	6.55049	5.75372	1.13848	1.42863	TRA2A
ENSGALT00000058210.1	5.02142	5.14635	5.4195	3.71219	3.64067	3.99314	4.4447	4.71947	4.55319	5.00088	4.82301	5.23427	4.8468	5.30841	5.75419	4.63476	5.05796	4.86349	5.55397	5.85928	5.55219	4.64102	4.80645	6.30123	5.02636	4.88369	11.4724	0.376078	0.613252	3.64067	6.30123	4.95379	1.272	1.36068	DPAGT1
ENSGALT00000076012.1	6.23926	6.08266	6.04104	6.51403	5.61825	5.96243	5.55314	5.57936	5.75881	5.49968	5.54852	5.1604	5.24302	4.95019	5.0755	5.17245	5.23161	4.3031	4.19848	4.0496	4.98252	5.09979	4.69526	5.95829	5.45713	5.55727	15.5597	0.376588	0.613667	4.0496	6.51403	5.36661	1.21381	1.32522	TM9SF4
ENSGALT00000068073.1	7.14165	7.06249	7.19874	6.59334	5.91347	6.3127	6.45167	6.682	6.6611	6.62743	6.33738	6.8572	6.7539	6.56694	6.63165	5.85887	6.09353	5.93003	6.84564	7.17272	6.1786	5.59404	5.47855	7.95701	7.63401	7.51636	43.5869	0.377861	0.614704	5.47855	7.95701	6.61735	1.20245	1.20787	DERL1
chr15.15	6.84959	6.84348	6.93882	7.25334	6.72146	7.20435	7.06313	7.09142	7.33532	8.15717	7.1189	7.51783	6.3596	6.66929	6.86809	5.43661	5.91826	6.05728	6.60957	6.77175	5.38611	6.52565	6.87322	7.5277	6.69863	6.48216	40.8196	0.377968	0.614791	5.38611	8.15717	6.77995	1.20313	1.25879	NA
ENSGALT00000000550.5	6.12414	6.13191	6.16795	7.27455	5.56097	6.06723	5.81981	6.07668	6.84721	6.24838	6.17099	5.84229	5.48393	5.73544	5.09755	5.73771	5.91826	4.15919	5.4181	4.81913	5.38611	6.058	5.78043	6.59895	6.10936	5.81616	16.8666	0.378035	0.614845	4.15919	7.27455	5.86348	1.24065	1.40976	COPS2
ENSGALT00000021740.5	5.9276	5.63041	6.03675	5.5043	4.72761	5.05899	4.59818	5.00048	5.23618	4.38945	5.03164	4.30676	4.53123	4.43432	4.98376	4.72678	5.3681	3.61405	4.55587	4.68011	3.48606	4.81682	5.18129	4.1444	4.43663	5.27007	10.2049	0.378769	0.615442	3.48606	6.03675	4.83376	1.24887	1.3866	MAEA
ENSGALT00000044493.2	7.57912	7.79194	7.95354	8.03438	7.15797	7.73081	7.80211	8.12824	8.22442	8.07722	8.12739	8.29545	8.09593	7.96687	7.68387	6.80477	6.69511	6.82583	6.72285	8.96264	7.26747	6.8152	7.23305	7.37897	7.80835	8.78557	102.616	0.378952	0.615591	6.69511	8.96264	7.69035	1.16544	1.14865	NA
ENSGALT00000004366.4	4.94207	5.21652	4.88347	5.78755	4.71015	4.99791	4.96852	5.11662	5.49103	5.26723	5.16749	4.92785	5.03162	5.09207	5.33881	5.18177	5.58638	5.19406	5.76784	6.04072	4.02745	5.00612	5.09631	7.04105	6.67596	4.58759	15.3073	0.379073	0.615689	4.02745	7.04105	5.27477	1.33485	1.30971	NBR1
ENSGALT00000064267.1	6.71816	6.61144	6.53303	5.89516	5.40695	6.04928	5.99036	5.93622	6.13015	6.67573	7.38781	6.82568	7.01744	6.79158	6.49711	7.3834	5.89693	5.93003	6.34395	6.23949	4.72859	7.2616	6.82121	5.95829	5.9197	5.9588	25.5122	0.379142	0.615745	4.72859	7.38781	6.34262	1.16479	1.34134	RBX1
ENSGALT00000009974.5	9.64688	9.16052	9.36763	8.90667	8.26775	9.00548	8.96896	9.08979	9.38997	9.4323	9.60939	9.52424	9.72717	9.64328	8.58797	9.15056	9.22884	6.87273	8.58441	8.56841	8.50491	9.51283	9.05622	9.87788	9.30837	9.37541	116.192	0.379692	0.616192	6.87273	9.87788	9.0911	1.08654	1.32278	RPL13
ENSGALT00000001647.4	5.08847	4.92675	4.84477	6.47005	5.60886	5.72678	5.45204	5.67508	5.80472	6.17825	5.59308	5.48688	5.69031	5.42027	6.1833	5.33166	5.23161	6.3167	5.33669	5.99745	4.4202	5.08459	5.98338	3.7563	4.5656	5.44915	12.5133	0.379706	0.616202	3.7563	6.47005	5.44704	1.18781	1.4501	ANKHD1
g5685.t1	6.17516	6.03815	6.27007	5.58414	4.7954	5.50767	5.45204	5.40759	5.77735	6.24381	5.99621	6.31485	5.61995	5.84884	6.06518	4.81329	4.75063	4.43394	5.51009	5.85928	5.38611	5.17823	5.60698	7.15802	6.71541	5.73662	20.6147	0.379988	0.616432	4.43394	7.15802	5.70173	1.25541	1.28593	NA
ENSGALT00000017192.4	6.37971	6.52653	6.32734	6.40283	5.87481	6.28228	6.38573	6.61774	6.84896	7.32143	6.67659	6.75632	6.35527	6.28473	6.32087	5.73138	5.5917	6.44637	6.30167	6.7972	4.02745	5.80342	6.24261	5.8581	5.45713	6.64622	15.3073	0.379989	0.616433	4.02745	7.32143	6.24094	1.17313	1.5496	NRDC
ENSGALT00000061741.1	6.34586	6.27578	6.48979	6.14265	5.34042	5.64945	5.39452	5.48647	6.08622	5.99459	5.48374	5.44601	5.07435	4.83747	5.72615	4.62112	4.92937	4.5539	5.3028	5.68843	5.70112	4.93448	3.95689	5.92566	5.60851	6.21503	14.529	0.381734	0.617846	3.95689	6.48979	5.50811	1.17822	1.39203	CHMP1B
ENSGALT00000029632.4	5.57113	5.3783	5.86367	6.39039	5.7177	6.00029	5.77543	6.13905	6.30003	6.01619	6.06109	6.36504	6.04206	5.4965	6.01971	5.04545	5.34937	4.3031	4.63972	6.46798	4.02745	5.65016	5.26154	5.99019	5.87061	5.45538	15.3073	0.381966	0.618034	4.02745	6.46798	5.66144	1.14246	1.40571	NA
ENSGALT00000024970.5	4.74836	4.86983	4.97591	6.83075	5.95852	6.15937	5.89284	5.44756	5.70947	5.40461	5.37566	4.89785	5.3685	5.51494	5.79525	5.89899	5.75712	5.19406	6.06942	5.95285	4.02745	5.83705	5.09631	4.9813	4.75061	4.38078	15.3073	0.382062	0.618111	4.02745	6.83075	5.41905	1.26051	1.34553	PNISR
ENSGALT00000057304.1	5.40353	5.66428	5.50265	5.37278	4.28417	4.7239	5.13833	5.25823	5.80291	5.87555	5.98956	6.06108	6.00388	6.12581	6.25372	5.53444	5.7806	6.09732	6.40113	6.53003	4.4202	5.36588	5.47855	6.73698	6.55067	5.94117	18.4833	0.382668	0.618602	4.28417	6.73698	5.70374	1.18115	1.33135	PI4KA
ENSGALT00000023875.4	4.58384	4.56378	4.27502	4.54574	4.35328	5.09443	5.20677	4.9032	4.71579	4.99	5.84966	5.42513	4.75785	5.43971	5.26278	4.46191	3.90933	4.5539	5.12024	4.78561	4.4202	5.50173	5.00601	6.5781	5.74551	3.77138	12.6552	0.383152	0.618993	3.77138	6.5781	4.91619	1.33805	1.30355	MRPS36
ENSGALT00000010418.3	6.89712	6.64575	6.66939	6.75084	6.13897	6.47837	6.22531	6.31145	6.03168	6.62039	5.73504	6.18425	5.71753	5.56005	5.768	4.64827	5.19012	5.46282	5.59656	6.20187	4.98252	4.9899	5.66714	5.92566	5.65564	6.95157	24.0766	0.383196	0.619028	4.64827	6.95157	5.96178	1.16602	1.28258	SRPRB
ENSGALT00000036390.3	4.52455	4.98151	4.83493	5.1871	4.44056	4.51308	4.11909	3.78886	4.13137	4.35596	4.48757	4.65047	4.78383	4.66653	4.69649	4.38329	4.29582	4.9535	5.55397	5.4737	5.19838	3.9644	4.13787	6.13992	6.23103	5.32549	12.8217	0.384077	0.61974	3.78886	6.23103	4.76228	1.30841	1.25692	UVRAG
ENSGALT00000023948.4	4.89603	5.27248	5.69985	5.14494	3.71257	3.86218	3.61398	4.01856	4.23693	4.25055	4.63123	4.11148	3.83528	4.00919	4.29988	3.86371	4.13018	3.61405	4.46684	4.0496	3.48606	3.52837	3.7499	5.41653	4.83491	4.76844	10.2049	0.384117	0.619772	3.48606	5.69985	4.2886	1.32907	1.23022	Lpin2
ENSGALT00000017200.4	8.3325	8.01176	7.99389	9.34031	8.67675	9.04828	9.00853	8.97906	9.24849	9.04201	8.75886	8.52006	8.05917	8.1313	8.1813	8.00802	7.87539	7.8781	7.82151	8.36216	6.94788	8.99423	8.72226	7.64257	7.2902	7.74187	122.459	0.385497	0.620884	6.94788	9.34031	8.3314	1.1211	1.19913	BTF3L4
ENSGALT00000036901.2	6.55884	6.41656	7.07463	6.58609	5.58989	5.69634	5.66161	5.91498	6.38226	6.34969	5.64479	6.15918	6.07924	5.8633	5.3572	5.54892	5.77126	3.99932	4.9335	5.4737	4.98252	5.58327	5.98338	6.11119	6.13453	6.27608	14.9925	0.385511	0.620896	3.99932	7.07463	5.85124	1.20908	1.46306	RALBP1
ENSGALT00000051420.1	6.16742	5.67262	6.29899	5.12172	4.02649	4.93413	5.20677	5.45739	5.61575	6.17346	5.16749	5.93382	5.76395	5.78188	6.22396	4.7645	5.33675	5.52286	6.1574	6.32364	6.1786	4.6271	4.80645	6.37559	5.99492	5.98485	15.2965	0.385601	0.620968	4.02649	6.37559	5.60071	1.13835	1.39097	PYURF
ENSGALT00000050652.1	6.6337	6.4363	6.70764	6.41243	5.91347	6.32767	6.43547	6.29511	6.6581	6.4602	6.19431	6.10112	5.69716	5.92667	5.82198	5.4288	5.1108	4.76749	5.55397	5.1703	6.07322	5.96978	5.66714	7.34236	7.2292	6.76121	26.2369	0.385608	0.620973	4.76749	7.34236	6.11906	1.19992	1.2835	AP3S1
g8111.t1	6.40952	5.81511	6.17577	7.15219	6.78953	7.16877	7.00116	7.02691	6.92159	7.32576	6.81845	6.8533	6.59424	6.64018	6.33021	5.73138	6.02438	5.11824	5.81669	6.05486	4.72859	6.4367	6.11881	6.51371	6.35755	6.30739	25.5122	0.386081	0.621354	4.72859	7.32576	6.3935	1.14581	1.3521	NA
g11514.t1	5.6398	5.66428	5.678	7.28205	6.50062	6.74318	6.54904	6.54129	6.86811	6.71918	6.22295	6.66577	6.03125	6.43757	6.48042	5.25425	6.12323	4.9535	6.17624	6.69257	4.98252	5.89627	6.28162	7.21314	6.82769	5.72121	29.985	0.386342	0.621564	4.9535	7.28205	6.23638	1.16767	1.25898	NA
ENSGALT00000073276.1	5.95031	6.29752	6.15219	6.83789	6.25789	6.59019	6.44764	6.73142	6.64302	7.22037	5.90018	6.14008	5.96467	5.77424	6.24387	5.07577	5.84886	4.86349	5.43384	6.36961	5.19838	5.06924	5.88547	5.04345	5.24241	6.18163	28.1109	0.386587	0.621761	4.86349	7.22037	5.97552	1.20832	1.22865	SAMD4B
ENSGALT00000021443.4	5.15253	5.49582	5.33824	5.84742	5.27068	5.71164	5.58287	5.67508	6.60201	6.17825	5.60183	5.93382	5.71753	5.64623	5.39331	5.03521	5.65915	4.3031	4.79408	5.8753	4.02745	4.95133	4.90967	5.10302	5.41667	6.92938	15.3073	0.386666	0.621825	4.02745	6.92938	5.46737	1.26741	1.35753	GALNT1
ENSGALT00000026560.4	7.54819	7.69492	8.15974	7.9699	7.08535	7.2704	7.10472	7.1682	7.46962	7.66866	7.10358	6.99463	6.70035	6.53115	7.14715	6.94548	6.62677	7.49913	7.1803	7.36086	5.70112	7.52813	7.5846	6.08188	5.65564	6.58225	49.41	0.386817	0.621946	5.65564	8.15974	7.09087	1.15074	1.25377	DDX1
ENSGALT00000002747.5	4.61828	4.76448	4.7113	6.06652	5.27068	5.793	5.7163	5.52435	5.83865	5.58165	5.26985	5.33845	4.71799	4.95019	5.09755	3.99641	3.89219	3.61405	4.86547	4.60523	4.4202	5.16384	5.40977	5.26828	4.93381	4.28618	11.2444	0.387024	0.622112	3.61405	6.06652	4.98902	1.21597	1.38045	PLAA
ENSGALT00000082568.1	6.98552	6.82113	6.91099	6.40146	5.58989	6.07316	5.91054	6.2163	6.43925	6.76136	6.59568	6.80158	6.56457	6.66517	6.19357	5.4288	5.72842	5.11824	5.8984	6.96381	4.4202	5.76898	6.16127	6.77411	6.49992	6.33803	20.4098	0.38761	0.622583	4.4202	6.98552	6.23194	1.12092	1.40988	CYB5B
ENSGALT00000039676.3	5.85725	5.83011	5.63895	7.20049	6.46983	6.69396	6.08171	5.86419	5.42672	5.437	5.23653	4.92785	5.15619	5.14039	5.6684	4.44653	4.8693	5.33469	5.61049	5.53551	4.72859	4.67523	5.26154	5.71269	5.75636	5.88233	20.8041	0.388974	0.623678	4.44653	7.20049	5.55549	1.2961	1.2494	NA
ENSGALT00000009401.5	5.02997	5.14635	5.18401	7.10137	5.72641	5.83551	5.88093	5.90784	6.31787	5.88732	4.9654	5.56531	5.40244	5.46838	5.5614	5.4521	6.15592	4.15919	5.46483	4.97595	4.02745	5.50173	5.54419	5.36879	5.04417	4.96446	15.3073	0.389035	0.623727	4.02745	7.10137	5.44766	1.30356	1.35263	FNBP1L
ENSGALT00000003923.5	6.69145	6.64151	6.62155	6.50123	5.61825	6.3177	6.56402	6.71922	7.2902	7.09402	7.52061	7.52276	7.27267	7.12448	6.76852	6.64546	6.72447	6.0161	6.95334	6.58951	5.8361	6.91307	6.89854	8.41633	8.20274	6.71008	48.1203	0.389066	0.623751	5.61825	8.41633	6.85284	1.22815	1.21975	UQCRC2
ENSGALT00000073978.1	6.54697	6.70797	6.50538	6.6326	5.88263	6.32269	6.33858	6.26745	6.4612	6.39161	5.54852	5.6397	5.468	5.27634	5.41102	4.95049	5.7806	4.3031	5.81669	5.5152	5.70112	5.37007	5.09631	5.41653	4.89506	6.31082	18.7406	0.389289	0.62393	4.3031	6.70797	5.79064	1.15842	1.34569	NA
ENSGALT00000005785.5	5.66747	5.54209	5.30299	7.23645	6.37884	6.70929	6.51088	6.59567	6.88616	7.23886	6.25103	6.26284	6.27053	6.02646	5.93652	5.86467	5.46985	5.9737	6.10919	6.51987	4.4202	6.31612	6.31961	5.59313	5.33217	5.9588	20.4098	0.389669	0.624234	4.4202	7.23886	6.10359	1.186	1.38084	NOL11
ENSGALT00000082552.1	12.7687	13.2443	12.8748	12.8617	12.4185	12.4477	12.5871	11.9019	12.0286	11.9099	13.5188	13.8496	13.1503	13.2635	13.1457	12.8651	12.6649	12.5664	13.2804	13.7844	12.491	13.5432	12.6392	14.2737	14.0224	12.8256	3825.63	0.390164	0.624631	11.9019	14.2737	12.9587	1.10147	1.0888	NA
ENSGALT00000050233.1	5.81828	5.51451	5.8829	7.58525	6.6817	7.07133	6.79115	6.85176	6.96751	6.94432	6.43852	6.10112	5.82152	5.98075	6.33021	5.68624	5.74761	6.44637	6.07946	6.53003	5.19838	6.72172	6.68233	6.16809	5.37504	5.12143	33.8101	0.39022	0.624676	5.12143	7.58525	6.25144	1.21336	1.22064	RABGGTB
ENSGALT00000025330.3	5.34989	5.46732	5.12063	6.70916	5.2943	5.66525	5.59751	5.85679	6.18949	6.18304	5.00551	5.18544	4.90714	4.54615	5.0755	4.11792	4.2695	4.5539	5.38609	5.22133	5.19838	4.23599	4.44332	5.46275	5.17931	5.21244	16.3628	0.390538	0.62493	4.11792	6.70916	5.209	1.28799	1.26496	LETM1
ENSGALT00000008592.5	7.87215	7.79385	7.63986	6.67424	5.78595	6.28228	6.38994	6.56874	7.04606	6.4523	6.94417	6.71391	6.42296	6.07699	6.37604	5.75655	6.53584	5.40018	6.62337	6.62785	5.95952	6.11395	6.31961	6.27557	5.8505	7.42258	41.2294	0.390548	0.624938	5.40018	7.87215	6.53557	1.20451	1.21025	COPB2
chr12.36	5.62858	5.74563	5.94825	4.89396	4.44056	5.44498	5.02376	5.50553	5.63418	6.06364	5.30241	5.73609	5.8829	5.96071	5.42853	4.35061	5.48137	4.3031	5.3028	5.63297	4.72859	4.24513	4.57478	6.27557	6.49992	5.52213	17.9631	0.390961	0.625269	4.24513	6.49992	5.36756	1.21096	1.26441	NA
ENSGALT00000004168.5	10.0641	9.66376	9.81451	8.91393	9.3425	10.0287	10.036	9.97336	9.4455	10.2681	10.6025	10.7252	10.6456	10.635	10.9282	10.2849	10.0771	11.0049	11.1416	11.6449	9.86054	10.4017	10.8935	10.3315	9.79499	9.52086	481.348	0.391118	0.625394	8.91393	11.6449	10.2324	1.13804	1.14792	RPL10A
ENSGALT00000016469.5	7.7558	7.93753	8.02343	6.74107	6.25789	6.84727	7.10215	7.02691	7.21876	6.83005	7.21611	6.99817	7.55504	7.43407	7.5383	7.43693	7.94772	8.90917	8.86697	8.365	7.71562	7.51023	7.31055	8.17395	7.80574	7.28782	75.5266	0.391354	0.625583	6.25789	8.90917	7.53124	1.18296	1.20348	GLO1
ENSGALT00000006006.5	5.8476	6.41656	6.38579	7.33782	6.62694	6.77629	6.64377	6.92439	7.13067	7.57897	6.60876	7.4367	6.4955	6.44239	6.76163	6.24415	6.20536	5.26608	5.99708	6.47851	5.19838	7.40916	7.38409	6.42311	5.8198	6.10056	35.7171	0.391541	0.625733	5.19838	7.57897	6.53616	1.15955	1.25734	BRD7
ENSGALT00000006023.4	6.31819	6.02518	6.04531	6.97008	5.86696	6.34248	6.11261	6.16925	6.7063	6.82394	5.92828	6.27456	5.71077	5.82686	5.22321	4.95049	5.33675	3.99932	5.3028	5.81011	5.19838	5.63286	5.33756	5.99019	5.77781	5.91431	14.9925	0.391576	0.62576	3.99932	6.97008	5.83056	1.19544	1.45789	GET4
ENSGALT00000079929.1	5.16811	5.00813	5.02	5.88337	5.0386	5.84248	5.91054	5.68348	5.69589	6.54809	6.47707	6.33737	6.20955	6.40333	5.0755	5.08573	4.6522	3.99932	5.2144	5.59477	5.19838	5.52443	5.83391	6.16809	6.12619	5.18274	14.9925	0.391726	0.625881	3.99932	6.54809	5.57237	1.1751	1.39333	MRPL57
ENSGALT00000067846.1	6.88302	7.16659	6.70764	8.30786	7.6382	7.7476	7.69897	7.75081	8.09554	8.45183	7.51135	7.53499	7.07907	6.89377	7.12047	6.44717	6.3059	7.39053	7.12803	7.62053	5.95952	7.52156	7.43689	6.67943	6.21539	7.07998	61.2293	0.391733	0.625886	5.95952	8.45183	7.2451	1.16656	1.21572	EIF2B
ENSGALT00000069966.1	7.09554	6.6834	7.35149	7.67345	7.01244	7.23643	7.16493	7.10085	6.6621	6.46806	6.81845	7.5923	7.42901	7.61595	8.36068	7.0382	8.48321	7.37432	8.00397	8.63344	6.1786	7.21235	7.76061	7.64257	7.48868	6.26903	71.4342	0.391836	0.625968	6.1786	8.63344	7.32116	1.17925	1.18492	ZFP36L2
ENSGALT00000079178.1	5.8476	5.76136	5.91594	5.96392	4.52286	5.14038	5.10798	5.06615	5.42437	5.39639	4.7774	4.89785	4.70445	5.02931	5.03036	4.35061	5.11819	3.81951	4.84207	5.00537	3.48606	4.81682	4.57478	4.9813	4.46336	6.15893	10.2049	0.392257	0.626304	3.48606	6.15893	5.00782	1.22986	1.43653	EXOC5
ENSGALT00000008967.4	10.317	10.1144	10.2799	10.9283	10.417	10.7833	10.4805	10.6196	10.5479	10.8759	10.2391	10.2844	10.068	10.0238	10.2334	9.67467	9.7358	9.25726	9.56208	9.95366	8.21404	9.94454	10.1396	9.1398	8.8864	9.97881	295.942	0.392647	0.626615	8.21404	10.9283	10.0269	1.0899	1.2207	EIF4G2
ENSGALT00000038920.3	8.12461	8.22676	8.17931	7.93273	6.85851	7.48591	7.41062	7.58372	7.87489	7.90121	6.95103	7.49046	6.81816	7.10635	6.96723	6.18048	7.34639	5.9737	6.77322	6.31192	6.82342	6.81213	7.21301	6.79232	6.6471	7.8627	61.8441	0.393143	0.627011	5.9737	8.22676	7.21723	1.13988	1.20817	PFN2
ENSGALT00000017509.3	5.6398	5.83755	5.95281	7.25105	5.98053	6.1312	5.64761	5.3025	5.88212	5.81522	4.68162	5.00022	4.94217	4.59898	4.9356	5.15362	5.48709	5.46282	5.63793	5.22133	4.72859	5.37424	4.44332	4.91636	4.72874	6.15511	20.7557	0.393732	0.627481	4.44332	7.25105	5.41954	1.33794	1.21971	ATXN3
ENSGALT00000002041.2	5.91841	5.23916	5.92525	6.67424	5.39607	5.64149	5.06648	4.95959	5.56117	5.12536	5.11956	4.9717	4.71799	4.29186	4.54425	4.53646	4.47926	4.3031	4.4359	4.56628	4.72859	4.67523	4.29866	5.59313	5.98573	5.57453	18.5874	0.394504	0.628095	4.29186	6.67424	5.08959	1.31135	1.18587	FAM18B1
ENSGALT00000059383.1	8.1276	7.91485	7.79128	7.6194	6.42237	7.12659	6.85041	7.09771	7.46047	7.36206	7.0974	7.10378	6.86455	6.8581	7.00855	7.06111	7.16196	7.06672	7.30111	6.92585	5.8361	7.20652	7.04178	5.41653	5.644	7.36919	41.7109	0.395718	0.629062	5.41653	8.1276	7.02831	1.15641	1.29757	YWHAZ
ENSGALT00000057772.1	9.73877	9.46252	9.87248	8.4568	8.35318	8.91998	9.04169	9.1272	8.93407	9.98627	10.0131	10.3353	10.3107	10.2111	10.2495	9.98497	9.60443	8.48007	10.6174	9.82242	9.24838	9.81204	10.012	10.0823	9.22001	9.23956	326.007	0.395997	0.629283	8.35318	10.6174	9.58216	1.10803	1.14713	RPL35
ENSGALT00000008401.5	4.274	4.12705	4.35981	4.92112	4.63812	4.8674	5.07697	5.05325	5.62602	6.25748	6.18852	5.88878	5.34252	5.56005	5.72615	4.84883	3.82148	4.43394	5.19605	5.90682	4.4202	4.87685	5.00601	5.21527	4.91456	4.90203	13.1377	0.396927	0.630022	3.82148	6.25748	5.05574	1.2377	1.32298	DPH5
ENSGALT00000072914.1	10.8244	10.77	10.9211	10.0146	9.9764	10.4251	10.6226	10.8199	10.5856	10.8713	11.217	10.9032	11.0617	11.1495	11.2547	11.4142	10.6498	12.7821	11.9332	12.2042	11.1134	11.0994	11.1469	11.2201	10.6724	10.0029	1006.38	0.397236	0.630266	9.9764	12.7821	10.9868	1.16341	1.10128	RPS24
ENSGALT00000014612.5	5.66198	5.34736	5.69442	6.1377	5.70894	6.08496	6.16761	6.03136	6.53496	6.16864	5.55755	5.97031	5.49184	5.50575	5.59279	5.46742	5.83546	4.9535	6.00764	5.0342	3.48606	5.64672	5.83391	4.62271	4.59006	5.65785	10.2049	0.397372	0.630375	3.48606	6.53496	5.56891	1.17347	1.59748	GNB4
ENSGALT00000005135.5	7.87453	8.11486	8.08492	8.72047	7.95034	8.45827	8.30633	7.77261	8.02671	7.82063	8.17067	7.88194	7.00921	7.61167	7.76877	7.35484	6.77446	7.02581	7.69656	7.08588	6.75691	8.25802	8.14607	6.61949	6.30679	7.02872	78.165	0.397573	0.630534	6.30679	8.72047	7.63944	1.14151	1.2113	SUB1
ENSGALT00000007737.5	6.08363	5.98554	5.77896	5.83931	5.70894	6.53106	6.51474	6.66514	6.69074	6.55179	6.89519	7.17742	6.57948	6.75713	6.90607	5.44437	5.49846	6.82583	7.16151	7.07204	4.98252	6.653	7.64569	6.84561	6.64126	5.91882	30.6147	0.397612	0.630564	4.98252	7.64569	6.4367	1.18783	1.29186	TIMM10
ENSGALT00000004468.4	4.00571	3.94615	4.24562	5.33	4.9372	5.33073	5.13833	5.61491	5.71525	5.63847	5.01864	5.1604	4.89528	4.95019	5.72615	4.73946	5.95175	4.43394	5.04021	5.68843	4.72859	4.47226	4.44332	3.59966	4.03474	4.70716	11.1229	0.397688	0.630625	3.59966	5.95175	4.90356	1.21376	1.36223	NUDT3
ENSGALT00000046328.1	5.68923	5.32636	5.55153	7.54778	6.68618	6.71689	6.38573	6.40579	6.38347	6.4523	5.71905	5.95583	5.57602	5.45889	5.93652	5.03521	5.3927	5.68929	6.01812	5.93767	4.72859	5.92499	5.7249	5.36879	4.72874	5.73662	25.5122	0.397787	0.630703	4.72859	7.54778	5.84912	1.29041	1.23697	NUP98
ENSGALT00000065860.1	7.79772	7.73929	7.75782	8.69934	7.89347	8.36823	7.96903	7.96738	7.95483	8.38491	8.07181	8.24868	7.99806	7.86631	7.81941	7.32991	7.09422	7.12599	7.25753	7.99515	6.07322	7.75061	7.98993	6.65973	6.2075	7.42576	66.3318	0.398298	0.631108	6.07322	8.69934	7.67099	1.13406	1.26309	UBE2N
ENSGALT00000006310.4	6.40952	5.87419	6.11202	6.80495	5.80252	6.33756	6.04479	6.0703	6.96104	6.44435	6.04193	5.82645	5.26163	5.18714	5.3572	5.30631	5.38045	3.99932	5.10064	4.88392	5.38611	5.76581	5.47855	5.89228	5.52215	6.13587	14.9925	0.399129	0.631767	3.99932	6.96104	5.74565	1.21153	1.43666	AP1M1
ENSGALT00000051800.1	3.78094	3.77071	3.83611	5.55471	4.16107	4.78302	4.11909	4.09606	4.13137	4.54614	3.85857	4.23659	4.24366	4.2703	4.86022	4.17505	4.2291	5.33469	5.9097	5.72426	4.72859	3.69771	3.50815	4.62271	4.35332	4.71756	10.3778	0.399194	0.631818	3.50815	5.9097	4.43267	1.33322	1.26353	ATMIN
ENSGALT00000042638.1	6.47675	6.45093	6.92497	7.40119	6.70833	7.06241	6.88065	7.01365	7.16627	7.91277	7.77964	7.51783	7.07644	6.93545	7.35365	6.43553	5.98853	6.35023	6.91459	7.4704	5.19838	6.40239	6.73949	5.99019	5.84034	6.30049	35.7171	0.399237	0.631852	5.19838	7.91277	6.78044	1.167	1.30434	MESDC2
ENSGALT00000055042.1	6.23556	5.90992	5.90658	5.5914	5.59941	6.07316	6.43954	6.22207	5.83157	6.93868	7.27199	7.24152	6.83379	7.13346	6.7053	6.48154	5.64898	5.03822	5.95405	6.01202	4.98252	6.9693	6.82121	6.4463	5.72356	6.42939	30.6147	0.399588	0.63213	4.98252	7.27199	6.24773	1.16394	1.25393	SLIRP
ENSGALT00000080818.1	5.92301	5.85964	5.79935	7.34213	6.57001	6.93134	6.77192	6.82924	7.01671	6.69595	6.06742	5.9775	5.40244	5.3294	6.14146	4.63476	5.60755	5.79045	5.95405	5.93767	5.55219	6.18453	6.16127	5.21527	5.50938	6.47299	23.8429	0.399731	0.632242	4.63476	7.34213	6.06452	1.21067	1.30849	PAPOLA
ENSGALT00000009695.5	8.23599	8.05069	8.21863	8.02681	7.16439	7.59305	7.53181	7.60597	7.96861	7.57352	7.57938	7.37816	7.42695	7.24538	7.07118	7.04588	7.43491	5.93003	6.46382	7.5017	5.55219	7.90923	7.71858	7.81281	7.4591	7.6016	45.922	0.400073	0.632514	5.55219	8.23599	7.42694	1.10894	1.33766	PSMA1
ENSGALT00000062180.1	8.81998	8.36318	8.70064	10.1256	8.70457	9.10586	8.69634	8.55729	8.9826	9.44728	8.73917	8.64721	8.82896	8.80538	8.7057	8.37197	8.88212	7.7075	8.27265	8.54105	7.11651	8.15025	8.22825	7.36687	7.65155	7.91331	137.766	0.400097	0.632532	7.11651	10.1256	8.51661	1.18892	1.19674	CTNNB1
ENSGALT00000071641.1	4.57218	4.41258	4.34602	6.62436	5.42846	5.67309	5.59021	5.43767	5.73814	5.76507	4.73031	5.24623	4.66305	4.95019	5.37537	3.99641	4.58975	5.33469	5.43384	5.68843	4.72859	4.47226	5.09631	6.35122	5.73457	5.3657	14.9602	0.400116	0.632547	3.99641	6.62436	5.20557	1.27255	1.30256	LARP4B
ENSGALT00000027664.5	5.88108	5.75351	5.14472	4.4154	3.998	4.04237	4.99087	4.7357	5.50888	5.88732	5.29164	5.24623	4.57653	5.02931	4.51177	4.15626	4.45611	4.15919	5.19605	4.56628	4.98252	4.6271	4.80645	6.24944	5.54736	5.85434	14.9779	0.40045	0.632811	3.998	6.24944	4.98517	1.25361	1.24692	MICU2
ENSGALT00000051315.1	6.79544	6.85818	6.95026	6.60416	5.54136	6.0311	6.05013	6.03136	6.3128	6.09949	6.59568	6.96601	7.06589	6.78779	6.93697	6.26184	5.96001	6.0161	6.34395	7.27892	5.19838	6.78576	6.7112	7.7858	7.99627	6.99494	35.7171	0.401166	0.633377	5.19838	7.99627	6.57538	1.21609	1.26489	MRPS16
ENSGALT00000072062.1	8.18903	8.37984	8.1379	8.80828	7.25748	7.69277	7.22509	7.1257	7.8111	7.37466	7.79688	7.68304	7.17789	7.44373	7.34906	7.72846	7.39742	6.21118	6.71642	6.99348	6.82342	7.16137	6.82121	8.46823	8.67251	7.8379	73.0884	0.401338	0.633512	6.21118	8.80828	7.54939	1.16676	1.21545	SKP1
ENSGALT00000014015.4	5.80339	5.4577	5.59882	5.494	4.96691	5.72678	5.95669	6.40579	6.75388	6.72247	6.65573	6.47579	6.19993	6.11979	5.84823	5.42095	5.72842	4.15919	6.19484	6.06886	5.19838	5.6398	5.83391	6.99461	6.81737	5.79177	16.8666	0.402981	0.634808	4.15919	6.99461	5.92439	1.18065	1.42441	NDUFS1
ENSGALT00000012021.5	6.83502	6.27029	6.51774	6.43683	5.32903	5.62542	5.75599	6.01815	6.71402	6.26652	5.71905	5.88878	5.56107	5.51494	5.20302	4.77685	5.45241	4.43394	5.49516	5.63297	4.4202	5.31036	5.47855	5.55096	5.37504	6.5964	20.4098	0.403652	0.635336	4.4202	6.83502	5.69918	1.1993	1.28935	ARCN1
ENSGALT00000081491.1	5.66198	5.4577	5.45205	6.68333	6.17123	6.66282	6.57146	6.6609	6.92741	6.91012	6.36334	6.23312	5.94753	5.89885	6.07632	5.45978	5.3681	6.0161	6.49417	6.50964	4.98252	6.08879	6.52865	7.66251	7.34873	5.79177	30.6147	0.403736	0.635403	4.98252	7.66251	6.22803	1.23033	1.24998	MRPL15
ENSGALT00000007721.4	6.81784	6.31894	6.82909	7.21231	6.01649	6.38604	6.52626	6.72736	7.16979	6.75816	6.35301	6.0879	5.91851	5.66287	5.41102	5.5845	5.3304	5.03822	5.43384	5.55553	4.72859	6.3983	6.07506	6.37559	6.2465	6.15511	25.5122	0.404911	0.636326	4.72859	7.21231	6.11989	1.1785	1.29423	COPS3
ENSGALT00000027245.5	5.35671	5.05994	5.39292	6.23211	5.22223	5.71164	5.30815	5.43767	6.05617	5.58165	4.85264	4.98603	4.71799	4.56398	4.33743	4.75203	4.69238	3.99932	4.0834	4.2595	3.48606	4.95133	5.60698	5.21527	4.99005	5.20507	10.2049	0.405087	0.636465	3.48606	6.23211	5.00226	1.24586	1.43493	TPP2
ENSGALT00000047348.1	7.05631	6.61144	6.97735	7.14316	6.25789	6.7543	6.54148	6.75948	6.89722	6.63093	6.6131	6.55	6.14085	6.27394	6.35788	5.9325	5.81741	4.86349	5.40218	6.26404	4.4202	6.79823	6.5921	6.46912	6.2465	6.61875	20.4098	0.406283	0.637404	4.4202	7.14316	6.34576	1.12566	1.43563	SEC11A
ENSGALT00000024599.5	4.5366	4.49016	4.47833	6.36801	5.13334	5.96243	5.14831	5.34546	5.78287	5.58887	5.24772	5.44601	5.61995	4.39503	4.51177	3.71756	4.39655	3.99932	4.71896	4.39903	5.55219	5.05372	4.90967	4.35509	4.91456	4.65404	12.1552	0.406359	0.637463	3.71756	6.36801	4.95098	1.28621	1.33178	TIPRL
ENSGALT00000015691.5	6.27207	6.25925	6.71302	6.15578	6.07221	6.08496	5.85679	5.96405	6.24516	6.50672	5.33426	5.66663	5.22417	5.47782	5.22321	4.55092	4.97894	5.26608	5.88701	5.55553	4.72859	4.7218	4.90967	6.71805	6.50637	5.92332	22.4404	0.406924	0.637906	4.55092	6.71805	5.72317	1.17383	1.25758	EMC7
ENSGALT00000004824.5	5.68382	6.08266	5.96639	7.16198	6.12587	6.52674	6.36449	6.13294	6.26237	6.9415	6.3056	6.51584	6.14587	5.93354	6.1308	6.11873	5.49846	4.86349	5.85228	6.40315	4.02745	5.76898	6.02995	6.93028	6.53185	6.65435	15.3073	0.40744	0.63831	4.02745	7.16198	6.11382	1.17144	1.51804	AGFG1
ENSGALT00000025326.5	9.56391	9.33494	10.2464	8.57417	8.11693	8.65012	8.61593	8.59672	8.68735	9.02945	9.49253	9.51254	9.12856	9.78585	9.71828	7.88217	7.80727	8.86347	8.87852	9.85511	9.84461	8.53543	9.03354	9.30429	9.21314	9.85451	222.986	0.407714	0.638525	7.80727	10.2464	9.08176	1.12824	1.16324	TXN
ENSGALT00000027078.3	7.27175	7.40559	7.5298	6.90744	6.20901	6.48284	6.35159	6.75152	7.13571	7.47946	6.88088	7.39167	6.93869	6.69378	6.93084	6.44717	6.58202	5.88499	6.78555	7.30281	4.98252	6.51246	6.49584	5.63409	5.44377	6.70225	30.6147	0.407896	0.638668	4.98252	7.5298	6.659	1.13077	1.33647	PDCL3
ENSGALT00000016982.3	6.10403	5.76136	5.97985	6.28981	5.74367	6.17601	6.00142	6.31145	6.22909	6.10455	5.42579	5.42513	5.25236	4.85206	5.24313	4.44653	5.3681	4.43394	4.97714	4.81913	4.02745	4.84113	5.18129	5.04345	4.9528	5.12924	15.3073	0.407991	0.638741	4.02745	6.31145	5.38923	1.17112	1.33812	FAM98A
ENSGALT00000061077.1	5.4101	5.3369	5.9206	5.54726	4.71015	5.34061	5.36915	5.81919	5.74381	6.12457	6.49596	6.0879	6.08448	6.52661	6.538	6.19896	6.1269	5.52286	6.17624	5.75922	5.19838	6.59162	6.62281	7.44952	6.693	4.7483	25.1755	0.408211	0.638914	4.71015	7.44952	5.92858	1.25654	1.25868	ADH5
ENSGALT00000064678.1	4.90536	4.49016	4.805	5.95644	5.73507	5.97516	5.98481	5.77273	5.90253	5.46082	5.22525	5.36061	5.18572	4.89493	5.5614	4.98284	5.2653	3.81951	4.74444	4.81913	3.48606	6.02123	5.7249	5.10302	5.04417	5.37886	10.2049	0.408744	0.639331	3.48606	6.02123	5.21559	1.15447	1.49613	DDB1
ENSGALT00000037288.2	5.40353	6.25925	6.34824	5.47056	4.60071	4.63041	4.81412	4.85941	5.08664	5.21215	5.7973	5.55574	5.80892	5.71963	6.03121	5.9435	6.70496	5.40018	6.16685	6.89475	5.38611	4.48002	4.90967	5.59313	5.78842	6.04387	21.3163	0.408831	0.639399	4.48002	6.89475	5.57343	1.23707	1.24406	CDKN1B
ENSGALT00000011961.5	5.16034	5.41855	5.5273	6.73015	5.50132	5.89702	5.78825	5.93622	6.03784	5.70648	5.23653	5.5168	5.00977	5.02931	5.33881	4.70109	5.27856	3.61405	4.49713	5.53551	4.02745	4.84113	5.33756	4.91636	4.75061	5.35242	11.2444	0.409097	0.639607	3.61405	6.73015	5.25717	1.28018	1.45465	SUDS3
ENSGALT00000073743.1	6.18668	6.52192	5.91594	5.63891	5.38511	6.24597	6.33858	6.65664	6.53713	6.58469	5.98288	5.66663	5.67651	5.18714	5.49649	4.31716	5.10337	4.86349	4.5268	5.81011	4.98252	5.84007	5.78043	5.31941	4.99005	6.15511	18.934	0.411866	0.641768	4.31716	6.65664	5.68114	1.17171	1.31594	QARS
ENSGALT00000026174.4	11.0477	11.0306	11.2401	10.189	9.96172	10.5407	10.6057	10.6459	10.6082	10.924	11.5475	11.5892	11.6003	11.663	11.6891	11.3698	11.0463	12.1431	12.3874	12.5913	10.8518	11.24	11.8947	11.4611	10.9007	10.6667	996.187	0.413975	0.643409	9.96172	12.5913	11.2091	1.12331	1.12521	RPL8
ENSGALT00000002866.5	6.73656	6.4363	6.50538	7.29175	6.4062	6.84033	7.14015	7.50539	7.5735	7.54779	6.85915	7.08393	6.59056	6.24661	6.302	5.77514	5.87963	5.9737	5.88701	6.65594	5.38611	6.64439	6.20251	5.92566	5.09635	6.26549	33.21	0.414171	0.643561	5.09635	7.5735	6.49067	1.16683	1.27359	RARS
ENSGALT00000045065.2	6.75216	6.7598	6.7317	7.43253	6.59875	7.18804	7.03113	7.12262	7.34591	6.92447	6.25103	6.71391	6.66932	6.35807	6.57776	5.79956	6.28962	4.43394	5.69131	6.60881	5.95952	6.17978	5.83391	6.30123	5.86059	7.09401	20.6147	0.414608	0.643901	4.43394	7.43253	6.48113	1.14679	1.46171	COMMD2
ENSGALT00000006167.5	6.96782	7.10318	7.02789	5.62246	5.35172	5.80731	5.75599	6.10821	5.77551	5.97817	5.87874	6.03376	6.21433	5.94038	6.19357	5.08573	5.41087	5.26608	5.43384	6.27616	4.4202	5.69421	5.66714	6.9788	6.62359	6.45757	20.4098	0.415072	0.644261	4.4202	7.10318	5.96435	1.19094	1.34934	PIN4
ENSGALT00000082727.1	5.82321	5.78464	5.85396	6.5678	6.20901	6.52674	6.507	6.59122	6.52622	6.88685	7.43263	7.29429	6.90654	6.69378	6.01971	6.54792	5.55404	5.63592	5.74278	6.06886	4.72859	6.68861	6.02995	6.65973	6.18359	4.89289	25.5122	0.415136	0.64431	4.72859	7.43263	6.24448	1.19027	1.32058	MRPL33
ENSGALT00000027399.5	3.91627	4.02647	4.30384	6.08893	5.38511	5.70401	5.73628	5.25823	5.77551	5.21215	5.01864	4.59546	5.04242	5.23243	4.7251	5.23647	4.78819	5.33469	4.55587	5.74184	4.4202	4.48002	4.13787	5.21527	5.19535	3.55659	10.7663	0.415944	0.644937	3.55659	6.08893	4.94935	1.23025	1.3916	MTRF1
ENSGALT00000066145.1	7.89691	7.88105	7.94327	7.38526	6.48016	7.1743	7.19653	7.23825	7.35458	8.40142	8.20982	9.21015	8.00636	8.45041	7.47232	7.62293	6.76977	6.84947	8.02231	7.75651	6.82342	7.59846	7.64569	8.47388	8.48303	7.0515	88.2737	0.416505	0.645372	6.48016	9.21015	7.66914	1.20094	1.18348	NDUFB4
ENSGALT00000056121.1	6.83502	6.6201	6.737	7.94979	7.22096	7.54047	7.48337	7.43752	7.86756	7.18027	6.96126	6.83362	7.14569	6.87961	6.66156	6.64209	6.55231	5.68929	6.5239	7.55738	4.98252	7.19359	7.12993	6.35122	6.28448	6.42622	30.6147	0.416868	0.645653	4.98252	7.94979	6.87257	1.15674	1.37934	NA
ENSGALT00000045576.2	6.21696	5.91696	6.13626	5.4387	5.76919	6.50056	6.65081	6.30602	6.00518	6.78358	7.29645	7.61553	6.7173	7.42191	6.86166	6.40401	5.66421	7.23769	8.31152	6.50964	6.45519	6.77948	6.97193	6.91374	6.86326	6.17033	42.3722	0.417036	0.645783	5.4387	8.31152	6.61223	1.25699	1.21577	NDUFS4
ENSGALT00000011817.5	6.51076	6.4606	6.48665	5.96765	4.7619	5.41725	5.32584	5.92917	6.47148	6.27102	6.27857	6.15918	6.30234	6.09549	5.18253	5.40512	5.71385	4.3031	4.40428	5.31829	6.27681	6.00249	5.26154	6.05196	6.17552	6.46375	18.7406	0.417782	0.64636	4.3031	6.51076	5.80758	1.12108	1.34963	THOC7
ENSGALT00000080837.1	5.4679	6.54482	6.01077	6.26277	6.15196	6.14253	6.75895	6.16925	5.19541	6.35817	7.50903	7.43931	6.7896	6.83993	6.26351	6.71773	5.71385	6.64854	6.70349	6.86296	6.27681	7.00605	5.83391	7.15802	7.66024	5.2911	35.6415	0.418375	0.646819	5.19541	7.66024	6.45295	1.18709	1.24205	NA
ENSGALT00000008544.5	7.09554	7.07827	6.79904	7.33422	6.46983	7.33357	7.40855	7.40235	7.90091	8.29278	7.61222	7.53985	7.98272	8.07492	8.34693	7.0985	7.65547	5.63592	7.33923	8.29228	6.45519	7.06272	6.99559	6.65973	7.2902	6.55931	48.7256	0.418536	0.646944	5.63592	8.34693	7.29676	1.14392	1.29469	NA
ENSGALT00000062435.1	4.97788	4.92675	5.09612	6.08893	4.90687	5.24921	4.87548	5.18916	5.97177	5.58887	5.03164	5.22222	4.7314	4.69915	5.3013	4.43098	5.44066	3.61405	5.15864	4.97595	4.72859	4.73484	4.80645	6.84561	6.46066	5.33227	11.2444	0.418976	0.647283	3.61405	6.84561	5.16867	1.32444	1.43016	PPM1B
ENSGALT00000057316.1	3.82091	4.02647	4.0383	5.5695	4.56231	4.64642	5.16806	5.11662	5.60749	5.8457	5.44537	5.32724	5.18572	5.43002	5.52931	5.35656	4.79743	4.3031	4.79408	5.27063	4.98252	5.02216	4.69526	3.59966	3.57713	4.38078	10.935	0.419265	0.647507	3.57713	5.8457	4.84995	1.20531	1.35582	PRCC
ENSGALT00000005328.3	4.93298	5.12219	4.96693	6.84297	5.79426	6.16493	5.49177	5.10417	4.81602	5.59606	5.44537	5.69307	5.45996	5.5689	6.35788	5.73771	4.81574	5.93003	5.85228	6.60881	4.98252	4.28998	4.57478	6.37559	6.31415	5.60844	18.5619	0.420357	0.64835	4.28998	6.84297	5.55567	1.23171	1.29504	KIAA1191
ENSGALT00000006654.5	4.83876	4.81058	5.19943	6.50764	5.61825	5.93009	5.56808	5.41768	5.52433	5.01167	5.09498	4.66835	4.59131	4.82274	4.57601	4.11792	4.18754	3.81951	4.49713	4.81913	3.48606	5.00612	4.57478	5.04345	5.06178	5.39189	10.2049	0.420568	0.648512	3.48606	6.50764	4.9302	1.31995	1.41426	TAF9
ENSGALT00000066638.1	8.30369	8.62204	8.39138	6.99494	6.40077	6.86105	6.97897	7.04331	7.53807	6.94432	7.17859	7.27691	6.87667	6.94908	6.76163	7.74742	7.39742	7.45358	7.35998	7.15969	5.55219	7.37106	6.99559	6.77411	6.81218	8.16	45.922	0.421011	0.648854	5.55219	8.62204	7.2271	1.19301	1.30167	ACTR1A
ENSGALT00000057560.1	4.5366	4.28777	4.13769	5.63423	5.38511	5.9037	5.43584	5.79615	5.59082	5.85771	5.31311	5.36061	5.20507	4.97705	5.00724	5.04545	4.54656	4.86349	4.55587	5.36443	3.48606	5.95315	5.60698	4.35509	4.26491	4.31385	10.2049	0.42163	0.649331	3.48606	5.95315	5.03017	1.18349	1.44294	GINS3
ENSGALT00000004888.5	7.03946	7.07198	7.22723	7.68933	6.78537	7.09194	6.95927	7.2354	7.60082	7.56438	6.61742	6.75632	6.35527	6.30607	6.302	5.67308	6.40595	5.19406	5.88701	5.99745	5.55219	6.24501	5.98338	7.02574	6.67023	6.76623	35.6072	0.422131	0.649716	5.19406	7.68933	6.61548	1.16232	1.27366	ERLIN2
ENSGALT00000015842.3	8.7277	8.6188	8.7074	7.73923	7.23629	7.5806	7.58053	7.55427	7.65144	8.44686	8.06707	8.47251	7.9925	7.58573	7.5098	7.01753	6.97712	6.21118	7.57757	7.17918	6.1786	7.74418	7.40191	7.94078	7.78205	7.471	71.4342	0.422475	0.649981	6.1786	8.7277	7.65199	1.14058	1.23847	SHFM1
ENSGALT00000054384.1	6.39635	5.76136	6.40254	6.49091	5.59941	5.84248	5.97923	5.94322	6.25973	5.96157	5.59308	5.33845	5.25236	5.11644	5.37537	4.63476	5.31761	4.3031	4.63972	5.61399	4.02745	5.17345	5.18129	6.13992	5.8505	6.20399	15.3073	0.422697	0.650152	4.02745	6.49091	5.55378	1.16874	1.37898	SEC22A
ENSGALT00000059456.1	8.88094	8.58052	8.79818	7.79482	7.1835	7.49478	7.47745	7.69585	8.02322	8.3005	8.08434	8.38602	7.84453	7.81885	7.60909	6.79872	7.08293	6.47704	7.18496	7.97671	7.31448	7.29499	7.19268	8.69811	8.28746	8.73595	88.0809	0.4232	0.650538	6.47704	8.88094	7.80833	1.13737	1.20554	TRAM
ENSGALT00000063924.1	7.51659	6.89073	6.95026	6.45021	6.13243	6.92807	6.84735	6.92439	7.00811	7.48721	7.36743	7.3029	7.38725	6.8689	7.11508	6.09919	6.07465	6.59361	7.70955	7.46512	7.64382	6.18216	6.42791	8.76419	8.24186	7.24894	66.3988	0.423719	0.650937	6.07465	8.76419	7.06261	1.24093	1.16264	GHITM
ENSGALT00000038379.2	6.09183	5.48638	5.90658	6.09235	5.01035	5.5423	5.87493	5.90784	6.20464	5.91633	5.08254	5.60298	5.69716	5.60378	5.18253	4.47713	5.28514	4.15919	4.46684	5.06247	3.48606	5.47479	5.09631	5.78723	5.65564	5.79668	10.2049	0.425032	0.651945	3.48606	6.20464	5.38269	1.1527	1.54406	DRG1
ENSGALT00000017975.4	8.61283	8.27139	8.60401	9.2865	8.86601	9.17785	9.22316	9.33197	9.24516	9.98798	9.2188	9.21319	8.8735	9.04236	9.31208	8.43374	8.32128	7.95638	8.24614	9.21011	7.40413	9.28974	9.92843	8.03556	8.16455	7.72265	168.381	0.425597	0.652378	7.40413	9.98798	8.8069	1.13411	1.18946	HNRNPA2B1
ENSGALT00000006159.5	4.274	4.66762	4.90244	6.86112	5.52148	6.13688	5.46007	5.01385	5.08664	3.94745	4.93802	4.28375	4.63478	4.77763	5.11927	4.7645	4.25616	4.66464	4.69303	5.0342	4.02745	4.81067	4.13787	4.62271	3.99865	4.7883	14.4276	0.425688	0.652448	3.94745	6.86112	4.82397	1.4223	1.22205	MED7
ENSGALT00000005087.5	5.18353	4.85525	5.14472	6.3987	5.19739	5.59275	5.78186	5.9502	6.23312	6.29772	5.61917	5.94119	5.42737	5.3705	5.69756	4.1936	5.19012	5.11824	5.86395	6.16324	5.55219	4.77325	5.40977	7.22659	6.84812	5.55727	17.2978	0.425699	0.652456	4.1936	7.22659	5.63798	1.28177	1.34443	POLDIP2
ENSGALT00000073050.1	6.23926	6.22562	6.7449	6.86312	5.5512	5.83551	5.38611	5.68348	6.00676	5.61034	5.71905	5.7613	5.49184	5.71963	5.768	5.73771	6.28635	5.58049	6.31022	6.21452	6.07322	5.79722	5.83391	8.11005	7.47561	7.02663	40.8198	0.426421	0.653009	5.38611	8.11005	6.11739	1.32574	1.13577	TAX1BP1
ENSGALT00000068252.1	4.69558	3.97342	4.0383	5.84944	5.31755	5.72678	5.10798	4.76764	4.44604	4.85267	4.02393	4.13738	3.90795	3.75365	4.51177	3.81662	4.37202	3.99932	4.66662	4.10501	3.48606	4.19884	5.26154	5.46275	4.48961	3.62445	10.2049	0.426448	0.65303	3.48606	5.84944	4.48434	1.30441	1.28637	C1H12ORF73
ENSGALT00000048701.1	5.39694	4.78001	5.90188	4.85828	4.44056	4.56453	4.4608	4.71947	5.2335	5.64541	4.86722	5.19781	5.21466	5.02931	5.24313	4.59345	5.30471	3.99932	5.43384	5.82669	4.02745	3.88477	3.7499	4.77699	4.63778	6.47299	12.4534	0.426527	0.653091	3.7499	6.47299	4.93313	1.31215	1.31554	FAM13B
ENSGALT00000000644.5	9.16488	8.56267	8.78483	7.88575	8.32478	9.05504	9.09619	9.01193	8.23552	9.97011	9.93128	10.0015	10.0104	9.9809	9.73684	9.40504	8.33006	9.24839	10.1359	9.54913	8.96878	9.4832	9.94067	8.8096	8.43488	8.97022	235.509	0.426651	0.653185	7.88575	10.1359	9.19341	1.10252	1.16583	RPL36
ENSGALT00000055968.1	7.34727	7.42548	7.64831	7.60332	6.32824	6.78355	6.84735	7.04331	7.44141	7.39335	6.99154	7.42886	7.00369	6.89025	6.81584	6.1041	6.21228	5.03822	5.85228	7.10639	5.8361	6.0786	6.24261	6.5781	6.61765	7.40017	31.8591	0.427713	0.653998	5.03822	7.64831	6.77147	1.12949	1.34402	CDK2AP2
ENSGALT00000065720.1	6.74698	6.54027	6.81665	8.27252	7.37569	7.70046	7.41683	7.47669	7.53753	7.76111	7.25546	7.25932	6.78639	6.58014	6.76852	6.81079	6.11586	6.62134	6.65058	6.87097	4.98252	7.40611	7.38409	6.82807	6.41346	6.16654	30.6147	0.428257	0.654413	4.98252	8.27252	6.94403	1.19131	1.39368	RSL24D1
ENSGALT00000049887.1	8.4479	8.45069	8.77264	9.22011	8.603	8.90758	8.98436	9.00022	9.32813	9.55174	9.36921	9.39867	9.44782	9.13396	8.35611	7.95601	7.17973	7.02581	8.27265	9.07095	8.67665	8.01319	8.31543	9.08914	8.37101	8.10563	129.31	0.42867	0.654729	7.02581	9.55174	8.6557	1.10352	1.23199	TOMM20
ENSGALT00000062686.1	9.87911	9.17601	9.4392	9.52011	8.78807	9.65872	9.50087	9.3558	9.72182	9.74605	9.67563	9.42191	8.94647	8.97401	9.13284	8.7721	8.14339	8.65123	8.64654	9.52394	7.26747	9.37963	9.0163	10.2232	9.73866	10.4571	153.073	0.428759	0.654797	7.26747	10.4571	9.25985	1.12929	1.27415	PRDX1
ENSGALT00000058928.1	5.76291	5.15829	5.59299	7.43118	6.73878	6.94435	6.65081	6.74351	7.12054	7.09909	6.02901	5.7613	5.48393	5.59514	6.23395	5.38912	5.82646	5.58049	6.31022	6.38088	5.38611	6.59341	6.31961	5.63409	5.40293	5.34573	34.7108	0.429037	0.655009	5.15829	7.43118	6.09673	1.21888	1.18193	NA
ENSGALT00000080195.1	6.45786	6.30827	6.19513	7.41831	6.76015	7.19622	7.10215	7.29414	7.20718	7.22037	5.88592	6.60209	6.15087	6.11376	6.46354	5.36477	6.05167	5.33469	6.10919	7.01533	4.98252	6.06576	6.82121	5.8231	5.98573	6.89774	30.6147	0.430368	0.656024	4.98252	7.41831	6.41645	1.15614	1.28779	SUMO3
ENSGALT00000067517.1	4.79928	4.74878	5.08786	4.34266	3.48513	3.8345	4.09865	4.61801	4.95278	4.42218	5.56651	5.06913	5.20507	5.42027	5.0755	5.00402	5.16891	4.9535	4.69303	6.12354	4.72859	4.66845	4.69526	6.11119	5.66718	6.20399	10.1977	0.430941	0.656461	3.48513	6.20399	4.95169	1.2529	1.42081	PEPD
ENSGALT00000045497.2	6.79041	7.00748	6.67492	6.71249	5.85112	6.48284	6.22531	6.64379	6.89637	7.04232	6.19431	6.62973	6.04743	5.99396	6.6836	4.82524	6.22945	4.76749	5.87552	6.55013	6.07322	5.01684	6.46228	6.51371	6.35041	7.52969	26.2369	0.431788	0.657106	4.76749	7.52969	6.31039	1.19322	1.32363	ARF6
ENSGALT00000031908.4	5.71067	5.93094	5.67249	6.70358	5.62758	5.71164	6.27169	6.52736	7.14502	6.72247	6.10483	6.0879	5.94178	5.98075	5.80868	4.88352	5.72358	4.86349	5.78021	5.93767	4.72859	5.6398	5.78043	5.04345	4.13791	5.61401	16.605	0.432052	0.657307	4.13791	7.14502	5.77231	1.23781	1.39498	PPP1CB
ENSGALT00000081682.1	5.19878	4.39251	4.74322	5.0672	4.60071	5.49003	5.64056	5.74893	5.88041	5.62447	5.6363	5.96309	5.65556	6.08935	5.5614	4.73946	5.16891	4.9535	5.44942	5.79335	3.48606	6.13868	6.20251	5.16024	4.93381	6.49732	10.2049	0.432391	0.657565	3.48606	6.49732	5.37753	1.20824	1.54258	TALDO1
ENSGALT00000010467.5	8.61283	8.77033	8.67812	8.34772	7.1835	7.59305	7.24383	7.11643	7.36381	7.92852	7.00149	7.4024	7.1482	6.91476	7.04305	6.94	6.43288	6.77736	7.85112	7.14655	6.36875	6.73476	6.79448	7.44952	7.13258	7.79927	81.6391	0.433144	0.658137	6.36875	8.77033	7.37597	1.18904	1.15815	DNAJB6
ENSGALT00000025450.4	6.00339	5.60448	5.57537	6.97286	6.23975	6.77993	6.84122	6.95592	7.32275	7.22964	6.55121	6.81769	6.17561	5.92667	6.10926	5.06573	5.60755	5.40018	5.65146	5.95285	4.72859	5.93066	5.83391	6.55696	6.02215	5.78684	25.5122	0.43431	0.659022	4.72859	7.32275	6.1401	1.19261	1.29851	IMMT
ENSGALT00000071312.1	8.60641	8.77615	8.66429	8.28228	7.51542	7.88719	7.98443	8.02632	8.32108	8.24326	8.59325	8.42598	8.59221	8.3691	8.38329	8.49578	8.35296	6.56534	7.63319	8.12479	5.95952	8.30739	8.14607	7.69191	7.24084	8.62644	61.2293	0.434569	0.659219	5.95952	8.77615	8.0698	1.08753	1.3541	GDI2
ENSGALT00000014608.5	3.69749	3.67428	3.62394	4.96279	4.92212	5.02265	5.23513	5.21255	5.41966	5.27621	4.8379	4.9717	4.60595	3.98293	5.22321	4.07855	4.56832	3.99932	4.91118	5.19604	3.48606	4.44079	5.00601	4.02627	3.52732	3.53325	10.2049	0.434614	0.659252	3.48606	5.41966	4.51699	1.19984	1.29573	TRMT61B
ENSGALT00000027520.5	6.42905	5.87419	5.90658	7.03544	5.84313	6.45584	6.13286	6.33295	6.89297	6.93301	6.91638	7.06043	6.52276	6.42787	6.32087	5.73138	5.25192	4.15919	5.92092	6.11006	5.55219	6.74123	6.84745	5.59313	5.62044	5.88233	16.8666	0.435461	0.659894	4.15919	7.06043	6.17287	1.14378	1.48415	MRPS31
ENSGALT00000033730.3	7.18825	7.26644	7.25147	6.89086	6.4853	6.92151	7.16493	7.45233	7.74435	7.60058	7.25823	7.83917	7.5849	7.40223	7.20415	6.48154	6.9463	5.88499	7.36819	7.35516	6.07322	6.80751	6.97193	8.87941	8.7654	7.1488	58.0959	0.436172	0.660433	5.88499	8.87941	7.22835	1.22841	1.22827	NDUFA10
ENSGALT00000010555.5	6.34928	6.16777	6.08736	7.44795	7.50534	7.95625	7.37495	7.60597	7.31198	7.66011	7.0974	7.03997	6.95879	6.92169	7.38088	6.65554	6.58736	6.87273	6.55303	7.88076	5.55219	7.48152	8.114	6.65973	6.15107	6.15511	45.922	0.436627	0.660777	5.55219	8.114	6.98187	1.16215	1.2575	TRA2B
ENSGALT00000046610.1	7.70463	7.83903	7.73154	7.11151	6.23366	6.67067	6.45167	6.45566	6.58211	7.23426	7.48322	7.91039	8.2081	8.34482	8.434	7.49977	7.65928	7.72038	8.28572	8.48472	7.88088	6.72172	7.41951	7.14391	7.48868	8.12431	74.2519	0.437819	0.661679	6.23366	8.48472	7.49324	1.13232	1.20206	SVBP
ENSGALT00000054288.1	6.02066	5.74563	5.84908	4.54574	4.10874	4.63041	4.96852	4.97335	5.46382	5.55238	5.86427	6.22105	5.8829	5.88474	5.98464	5.49011	5.89263	3.99932	5.49516	5.89115	5.70112	5.01684	4.69526	6.39954	6.28448	6.00621	14.9925	0.438245	0.662001	3.99932	6.39954	5.48337	1.16708	1.37108	SIRT2
ENSGALT00000015464.5	4.65192	4.37216	4.61109	6.51403	5.46014	5.68863	5.5755	5.56126	5.73625	5.91633	5.70287	5.95583	5.18572	5.78947	5.37537	5.24538	4.63168	4.3031	4.40428	6.13689	4.4202	5.71079	5.09631	5.50753	4.79337	3.94065	14.3551	0.438442	0.662149	3.94065	6.51403	5.2418	1.24271	1.33019	TMA16
ENSGALT00000009734.4	4.67391	4.59923	4.387	6.67993	5.20987	5.65737	5.46806	5.56126	6.09954	5.90479	5.08254	5.06913	4.75785	4.92283	5.37537	4.15626	5.10337	3.61405	4.30505	4.78561	5.19838	4.87096	4.13787	5.31941	5.1631	4.59888	11.2444	0.438484	0.662181	3.61405	6.67993	5.02699	1.32881	1.39096	RBBP6
ENSGALT00000002791.4	7.57182	7.84089	8.16564	6.59816	5.89813	6.18151	6.31219	6.50385	6.71882	6.62391	6.48655	6.45534	6.56457	6.80288	7.15242	7.12773	7.37136	7.77077	6.92576	7.68103	6.27681	6.68693	7.21301	5.99019	5.78842	7.92345	54.27	0.439128	0.662667	5.78842	8.16564	6.87047	1.18851	1.18693	CUX1
ENSGALT00000014723.5	5.62858	5.04716	5.50265	4.66528	3.96894	4.76847	4.64121	4.93167	5.43841	5.33755	5.61917	6.22105	5.70398	5.72756	5.4798	4.47713	4.14474	4.43394	5.19605	5.98274	4.98252	4.31623	4.13787	5.99019	5.63227	6.12419	14.6592	0.439443	0.662905	3.96894	6.22105	5.15767	1.20618	1.29951	NA
ENSGALT00000012112.4	6.11211	6.11975	6.21802	6.53678	5.01035	5.50767	5.72965	5.96405	6.5019	6.67233	5.92828	5.81846	5.59081	5.99396	5.80868	5.12492	5.28514	4.43394	5.49516	5.93767	4.4202	5.44733	5.47855	7.01026	6.58759	6.84419	20.4098	0.439698	0.663097	4.4202	7.01026	5.82991	1.20246	1.31893	YME1L1
ENSGALT00000081642.1	6.24661	5.86693	5.98431	6.66164	5.52148	6.07907	5.85679	5.80387	6.43576	6.05844	5.37566	5.26984	4.60595	4.54615	4.83419	4.52186	5.00311	4.86349	5.17747	5.00537	4.02745	5.4274	4.80645	6.05196	5.40293	5.41123	15.3073	0.439818	0.663188	4.02745	6.66164	5.41713	1.22974	1.34505	PITPNB
ENSGALT00000062010.1	5.08025	4.43237	4.64527	5.68717	5.05252	5.84248	5.78186	5.87156	5.73055	6.25748	6.20009	6.78529	6.58318	6.68973	6.5699	5.61922	5.12555	5.9737	6.8219	6.36961	5.55219	5.52443	5.18129	5.41653	5.04417	5.20507	20.5911	0.440139	0.663429	4.43237	6.8219	5.73244	1.19005	1.29331	RAB27A
ENSGALT00000014249.3	7.17674	7.26368	7.18525	7.02832	6.17123	6.40968	6.16761	6.38535	6.95454	7.1167	5.82745	6.44501	6.02582	6.29009	6.52991	5.95985	6.82277	7.18292	7.80344	6.50964	6.07322	5.27956	5.98338	5.41653	5.31759	7.27204	37.8424	0.440142	0.663432	5.27956	7.80344	6.48455	1.20339	1.22824	HZGJ
ENSGALT00000042974.2	6.97004	6.59398	6.80157	7.06357	6.13243	6.76534	6.75895	6.94199	7.25757	6.73555	6.60442	6.21498	5.94178	6.04562	5.87401	5.92142	6.15951	4.66464	5.08078	6.21452	4.72859	6.86348	6.39271	6.4463	6.0751	6.33465	24.3628	0.440661	0.663823	4.66464	7.25757	6.29167	1.15352	1.3488	PSMD4
NM_001008477	4.91462	4.94064	4.77444	6.09575	4.77875	5.20666	5.22574	5.56126	6.12002	5.92777	5.60183	5.80236	5.39403	5.43971	5.44582	4.4922	4.9708	4.3031	4.84207	5.57528	4.72859	4.35896	4.29866	6.82807	6.48043	5.07368	18.6801	0.440831	0.663951	4.29866	6.82807	5.2762	1.29413	1.2274	MMADHC
ENSGALT00000033478.4	8.25982	7.99854	8.31203	8.00068	6.93565	7.62773	7.7108	7.7667	8.31792	7.95812	8.16478	8.12789	8.1267	8.2295	7.72695	7.57244	7.18502	5.52286	6.40113	7.78647	7.06246	8.02053	7.32929	8.62886	7.87707	7.72523	44.9775	0.441137	0.664182	5.52286	8.62886	7.70674	1.11965	1.39543	BZW1
ENSGALT00000062681.1	8.03821	8.19814	7.814	6.82563	6.77701	7.49035	7.40439	7.3186	6.89976	7.11169	7.77771	7.99606	7.04187	6.8581	6.57776	6.56583	7.04464	6.82583	6.89765	7.0008	4.98252	6.67006	7.15115	7.95701	7.85705	6.96253	30.6147	0.441489	0.664447	4.98252	8.19814	7.15555	1.1457	1.43613	Id3
ENSGALT00000024033.5	6.41932	6.00549	6.07905	6.46082	5.2345	5.67309	5.64761	5.97092	6.45661	6.11459	5.75086	5.50689	5.17594	5.2978	5.18253	4.47713	4.29582	4.86349	4.76947	5.68843	4.02745	4.95133	4.90967	5.59313	5.28799	6.15511	15.3073	0.441526	0.664474	4.02745	6.46082	5.46135	1.18301	1.35603	NUS1
ENSGALT00000073558.1	5.4101	5.71364	5.25214	6.845	6.09257	6.45129	6.41081	6.71513	6.67005	6.63791	6.09866	6.37596	5.98161	5.91976	6.3395	4.91739	5.08084	4.9535	4.76947	6.67438	6.53674	5.26615	5.83391	4.9813	5.17931	5.80158	26.2743	0.441723	0.664623	4.76947	6.845	5.8811	1.1639	1.23307	STK40
ENSGALT00000064953.1	5.41664	5.58693	5.43912	5.15151	4.3756	4.44148	4.27294	4.54618	5.23618	5.16458	4.52485	4.37367	4.43615	4.66653	4.18099	3.81662	5.01107	4.86349	5.81669	4.56628	4.98252	3.64344	3.50815	4.70191	4.99005	6.40708	10.3778	0.442033	0.664856	3.50815	6.40708	4.77387	1.34211	1.36079	TEF
ENSGALT00000018992.5	6.3527	5.76136	6.14822	6.19763	5.4391	5.68863	6.05544	6.2163	6.32167	6.63443	6.30023	6.36504	5.94178	5.88474	5.93652	5.13455	5.16891	3.81951	5.23252	5.68843	4.02745	5.58327	5.47855	6.24944	5.92932	5.68988	13.1184	0.443178	0.665716	3.81951	6.63443	5.74022	1.15578	1.50287	MRPL18
ENSGALT00000066670.1	4.58384	4.52744	4.7537	6.18648	5.01035	5.62542	5.49177	5.92917	6.10836	6.43235	6.52845	6.29196	6.22385	6.40827	6.56199	5.17245	5.29822	5.46282	5.61049	7.02254	4.72859	5.4031	5.54419	6.13992	5.86059	5.69515	22.0619	0.444447	0.666668	4.52744	7.02254	5.71544	1.2287	1.2624	EIF5
g5153.t1	3.97059	3.73927	3.62394	4.27209	4.30757	4.58129	4.53873	4.82947	5.07769	4.87649	5.53031	5.1349	5.29814	5.02931	4.83419	4.63476	4.74108	4.66464	4.66662	5.34154	3.48606	5.95593	5.78043	5.55096	5.59649	3.95829	10.2049	0.445287	0.667298	3.48606	5.95593	4.77003	1.24862	1.36832	NA
ENSGALT00000052348.1	7.03309	6.87996	6.81164	6.40008	5.70894	6.5567	6.11261	6.43592	5.72101	6.75496	5.9143	6.28618	6.55329	6.7258	7.53022	5.68624	6.47955	6.44637	7.28817	7.32631	7.21889	5.15417	5.54419	6.19572	5.27296	7.45711	34.609	0.445313	0.667318	5.15417	7.53022	6.44209	1.16891	1.24988	JUND
ENSGALT00000076211.1	6.02921	6.11975	6.19897	5.77058	4.13514	4.38535	4.71019	4.75176	5.97177	5.21215	5.71905	5.5364	5.39403	5.3705	5.0531	5.65312	6.10845	4.86349	5.59656	5.82669	4.4202	5.46308	3.95689	5.71269	6.22323	6.0521	14.529	0.445587	0.667523	3.95689	6.22323	5.39363	1.15381	1.3631	NECAP1
ENSGALT00000055606.1	5.68382	5.70553	5.47757	4.74994	4.81186	5.37944	5.44396	5.74893	5.48653	6.06364	6.04834	6.28618	5.99279	5.3705	5.62351	5.08573	5.24518	5.26608	5.98644	6.21452	4.72859	4.86504	4.90967	7.54927	7.00647	5.58592	25.5122	0.445701	0.667609	4.72859	7.54927	5.62752	1.34149	1.19011	NDUFV1
ENSGALT00000009231.3	7.70329	7.25259	7.8339	7.57612	6.97273	7.71571	7.68532	8.24627	8.26373	8.14986	8.81543	8.69269	7.76361	8.5251	7.8359	8.10185	7.26713	7.06672	8.95689	8.69342	7.06246	7.65698	6.94788	9.30112	8.874	7.68474	122.458	0.445965	0.667806	6.94788	9.30112	7.9479	1.17026	1.14393	COX4I1
ENSGALT00000049972.1	8.51035	8.18508	8.19093	6.81945	6.3453	6.80866	6.69572	6.89938	6.53387	7.71727	7.82144	8.14715	8.16798	8.14469	8.02611	7.01492	6.70004	6.44637	7.49368	7.8075	6.68719	7.10224	7.5846	7.97307	7.9379	7.68209	80.3068	0.446095	0.667903	6.3453	8.51035	7.44012	1.14385	1.17254	TOMM6
ENSGALT00000070613.1	4.48777	4.65082	4.79489	5.99712	5.13334	5.39847	5.14831	4.78335	4.75373	5.34611	5.29164	5.42513	5.57602	5.66287	5.57718	5.23647	4.66235	5.40018	6.04912	6.65594	7.00631	4.59886	4.57478	6.24944	5.98573	4.69669	21.4364	0.446656	0.668323	4.48777	7.00631	5.35164	1.30919	1.19249	ENSA
ENSGALT00000027546.5	5.86683	6.34528	6.16009	4.2539	4.05443	4.28666	4.27294	4.63542	4.74245	4.88825	4.92414	4.85165	4.57653	4.90895	4.83419	3.97512	4.2427	4.76749	5.19605	4.85189	4.4202	3.62955	4.57478	5.71269	5.04417	5.6361	11.3767	0.446832	0.668455	3.62955	6.34528	4.83279	1.31296	1.33151	ALG5
ENSGALT00000048374.1	6.52293	6.24253	6.5391	5.86351	5.07997	5.28033	5.59021	5.87889	6.42521	6.19729	5.62776	5.98465	5.57602	5.62091	5.83517	4.60735	5.29169	4.66464	5.76784	6.13689	4.02745	5.11482	5.18129	6.35122	6.36466	6.73587	15.3073	0.447143	0.668688	4.02745	6.73587	5.71185	1.17928	1.41823	REXO2
ENSGALT00000026762.2	5.80339	5.52376	5.87332	6.04199	4.92212	4.90781	4.95721	5.12897	5.63621	5.31158	5.23653	5.05561	4.60595	4.97705	4.22172	4.52186	5.17602	3.61405	4.79408	3.66332	4.4202	4.48774	3.95689	5.75044	5.62044	5.64702	11.2444	0.447432	0.668903	3.61405	6.04199	4.99443	1.20974	1.38195	RAB9A
ENSGALT00000043725.2	6.80294	6.38136	6.50538	5.8291	5.50132	5.93662	5.81355	6.18708	6.27286	6.89853	7.37765	7.30861	7.39781	7.30224	7.54634	5.8762	5.54309	5.58049	6.92576	7.6441	6.1786	6.0554	6.11881	7.11526	6.81737	6.40387	44.2962	0.44761	0.669037	5.50132	7.6441	6.51232	1.17379	1.18377	TXNDC17
NM_001321607	6.76758	6.69164	6.90159	6.61963	5.76919	6.14817	6.15777	6.4159	6.78627	6.47587	5.90726	5.72759	5.74423	5.81946	5.84823	6.08931	6.29616	5.63592	6.03886	5.85928	3.48606	5.76898	5.78043	5.67393	5.17931	6.40065	10.2049	0.447896	0.66925	3.48606	6.90159	5.99959	1.15034	1.72102	TMX3
ENSGALT00000013871.3	6.09997	5.68092	5.72671	6.76696	6.39532	6.55246	6.16761	5.90065	6.00518	6.57016	5.97616	6.23911	5.78982	5.47782	6.23395	5.13455	4.55748	4.76749	5.61049	5.4525	4.72859	6.51624	6.89854	4.77699	4.9528	5.47389	22.5472	0.448194	0.669473	4.55748	6.89854	5.78663	1.19215	1.2697	MCTS1
ENSGALT00000064100.1	5.07199	4.85525	5.01129	5.93947	5.57067	6.04928	5.94529	5.90784	5.83689	6.12457	6.17686	6.19662	5.99835	6.03926	5.65359	5.83544	4.78819	4.3031	4.66662	4.78561	4.72859	6.53313	6.07506	4.62271	4.85524	4.44474	18.7406	0.448934	0.670025	4.3031	6.53313	5.46214	1.19607	1.26935	LSM5
ENSGALT00000048667.1	3.78094	4.00019	3.81625	6.97286	5.42846	5.32079	4.97974	4.3908	5.14205	5.11539	4.42979	4.77121	4.75785	4.33402	4.6375	4.47713	4.62131	3.99932	4.6123	4.30752	4.98252	4.43281	4.44332	4.35509	3.57713	4.30008	10.935	0.449414	0.670384	3.57713	6.97286	4.61486	1.51096	1.2901	BRD1
NM_204310	6.31819	6.50332	6.73435	6.77443	5.76073	6.08496	5.74945	6.2163	6.89382	6.36661	5.53031	5.76961	5.61272	5.52408	5.3013	4.75203	6.01649	4.43394	5.4181	5.27062	4.4202	5.41934	5.54419	6.16809	5.5598	6.64893	20.4098	0.45043	0.671141	4.4202	6.89382	5.79969	1.18865	1.31209	QKI
ENSGALT00000047120.1	10.4799	10.0978	10.554	9.83614	10.0976	10.6015	10.6566	10.8053	10.0459	11.6001	11.4141	11.0155	11.1711	11.3787	11.4175	11.1821	10.3028	11.998	12.2453	11.7369	11.0065	11.1035	11.1495	10.6907	10.2542	9.61769	784.621	0.451146	0.671674	9.61769	12.2453	10.8638	1.12717	1.12957	RPS25
ENSGALT00000035169.4	6.20945	5.74563	6.87062	5.92995	4.72761	5.4541	4.85125	4.61801	5.35695	5.09523	4.88166	5.04196	5.21466	5.14039	5.18253	4.35061	4.85166	4.3031	4.49713	5.55553	4.72859	4.28112	4.44332	3.89759	4.85524	5.84962	13.9036	0.451525	0.671956	3.89759	6.87062	5.07437	1.35399	1.30192	NA
ENSGALT00000049142.1	11.1554	10.9012	11.0953	10.1677	10.6889	11.0869	11.2567	11.2345	10.6506	11.8013	12.3328	12.2542	12.4604	12.3238	12.0329	12.1093	11.2478	10.1387	11.7857	12.3014	10.895	11.5725	11.6529	11.8487	11.216	10.7669	1126.31	0.452919	0.672993	10.1387	12.4604	11.4222	1.09089	1.1266	RPLP1
ENSGALT00000050437.1	9.89851	9.73421	9.69823	8.8785	8.53025	9.11883	9.24017	9.30909	9.26631	10.012	10.5498	10.8866	10.9502	11.0187	9.901	10.4651	9.42492	8.68447	9.46868	10.2301	9.08177	9.58118	9.36403	9.5381	9.47692	9.26414	368.71	0.453223	0.673218	8.53025	11.0187	9.67584	1.13878	1.1343	RPS27
ENSGALT00000000206.5	10.4488	9.7971	10.2289	9.18673	8.72645	9.3989	9.55344	9.64084	9.83055	10.0987	10.2486	10.4966	10.4356	10.4108	10.8741	9.95538	9.80128	11.2083	11.2903	11.7592	10.4075	10.026	10.6673	10.4737	9.72422	9.62978	422.567	0.453224	0.673219	8.72645	11.7592	10.1661	1.1567	1.16498	RPL9
ENSGALT00000053400.1	9.62411	10.1451	9.86101	10.1235	10.335	10.3273	10.5168	10.1936	9.24915	10.2642	11.2809	11.4696	10.6107	10.7095	10.2259	10.4988	9.60772	9.29648	9.90902	10.6605	9.31923	10.9173	9.96184	11.1164	11.1432	8.76818	434.998	0.454142	0.6739	8.76818	11.4696	10.236	1.12052	1.1674	MT-CYB
ENSGALT00000070224.1	7.57766	6.7831	7.2366	6.01163	5.70894	5.98148	5.83224	6.02477	5.68808	6.25293	6.15324	6.17176	5.54597	5.72756	5.83517	5.24538	5.05025	5.9737	5.9097	6.41416	5.55219	5.1198	5.47855	5.31941	5.11332	7.41142	32.1342	0.455116	0.674623	5.05025	7.57766	5.96612	1.27012	1.18135	PDCD6
ENSGALT00000059085.1	10.9168	10.9563	11.0879	10.2281	9.40826	9.88641	10.1173	10.227	10.7686	10.2342	9.88454	10.0347	10.2593	10.2336	10.5183	9.65973	11.0648	9.43573	10.4171	11.6531	10.6785	8.99626	9.08958	11.2276	11.1388	10.2366	509.674	0.456533	0.675672	8.99626	11.6531	10.3215	1.12901	1.14731	TPT1
ENSGALT00000029998.4	5.28706	4.99488	4.43989	6.21967	5.30597	5.98148	6.15282	6.48477	6.5119	6.34116	5.98288	5.77787	5.45189	5.44933	5.14066	3.99641	4.5133	4.66464	4.63972	5.82669	5.70112	4.88272	5.47855	5.41653	4.85524	5.86373	14.9602	0.457444	0.676346	3.99641	6.5119	5.43696	1.19771	1.36046	PMM2
ENSGALT00000078280.1	6.68334	6.41656	6.34131	6.6137	6.08581	6.63901	6.77836	6.70279	6.98516	7.03441	6.74136	7.05024	6.66584	6.37331	6.49711	5.86467	6.00457	4.5539	5.88701	6.11006	4.98252	6.44267	6.7112	4.91636	5.19535	5.84962	22.4888	0.457773	0.676589	4.5539	7.05024	6.23563	1.13064	1.36929	GLRX3
ENSGALT00000003405.4	7.25178	7.75705	7.55099	6.87209	6.12587	6.18151	5.84457	6.08304	5.99096	6.03747	6.21156	6.25102	6.65532	6.55362	6.99686	7.60398	7.07155	7.93445	7.5417	7.13328	6.07322	7.34153	7.27232	5.89228	5.74551	6.81303	52.65	0.458006	0.676761	5.74551	7.93445	6.72256	1.18027	1.17006	FAM168B
ENSGALT00000002374.1	6.20945	6.22562	6.31323	6.02956	4.9372	5.14038	5.07697	5.58833	5.93757	6.03218	5.55755	6.0059	5.72425	5.77424	5.80868	5.09563	5.36189	4.3031	4.95549	5.4737	4.02745	5.07437	4.57478	5.67393	5.41667	7.16598	15.3073	0.459231	0.677666	4.02745	7.16598	5.51862	1.29851	1.37025	WDR45B
ENSGALT00000073509.1	9.50262	8.89591	9.34528	9.0956	8.77972	9.5895	9.57394	9.51831	9.47944	9.75129	10.0994	9.78664	9.7878	9.90295	10.1093	9.33783	8.70564	8.98583	9.0945	10.5115	7.31448	10.1317	10.1101	8.75028	8.30604	9.25614	158.176	0.459891	0.678153	7.31448	10.5115	9.37391	1.12135	1.28156	UBB
ENSGALT00000031654.3	6.93404	6.22562	6.34478	5.11165	5.22223	5.94311	6.25793	6.71103	6.32797	7.26841	7.9758	7.67201	7.14319	7.2343	7.19906	7.02272	5.79912	7.02581	7.04845	6.93352	6.1786	6.8753	7.01887	6.79232	6.18359	6.50334	33.5749	0.460084	0.678295	5.11165	7.9758	6.65203	1.199	1.30135	COX7A2
ENSGALT00000027966.4	4.25952	3.83159	4.28951	6.89282	5.52148	6.0127	5.44396	5.22411	5.74569	5.12536	4.88166	4.89785	4.7709	4.82274	4.6375	4.88352	5.1546	4.3031	4.37196	4.85189	4.4202	5.71079	4.80645	5.10302	4.32445	4.00994	13.2372	0.460458	0.678571	3.83159	6.89282	4.93451	1.39686	1.28785	POLD3
ENSGALT00000030227.3	6.77014	6.86911	6.38242	6.66738	6.07221	6.72821	6.81952	6.93497	7.12127	6.88392	6.33213	6.14648	5.87688	6.02002	6.1833	5.8056	6.40897	6.0161	6.53854	6.36961	4.02745	5.92499	6.39271	5.36879	5.02636	6.97991	15.3073	0.460828	0.678843	4.02745	7.12127	6.25642	1.13823	1.55345	SEPT6
ENSGALT00000055327.1	5.10475	4.76448	5.09612	6.42061	5.87481	6.26164	6.12782	6.29511	6.2142	6.23001	5.90018	5.52663	5.02074	5.10431	4.91091	4.36704	4.53556	4.9535	4.69303	5.55553	4.02745	5.39492	5.83391	4.70191	4.75061	5.08175	15.3073	0.4611	0.679044	4.02745	6.42061	5.33644	1.20316	1.32502	WBSCR22
ENSGALT00000023360.4	6.12014	6.4363	6.17966	5.37559	4.63812	5.25966	4.94581	5.37686	5.82446	5.71311	5.4159	5.52663	5.06379	5.23243	5.49649	3.88669	5.05796	4.86349	5.33669	6.04072	4.98252	3.6572	4.29866	6.24944	5.644	5.21977	11.6162	0.461953	0.679672	3.6572	6.4363	5.30162	1.21403	1.44964	COPS7A
ENSGALT00000062175.1	6.73656	6.69574	6.49605	7.04076	6.26389	6.81222	6.53769	6.71103	6.94473	6.64833	6.14129	6.16548	5.85253	5.74329	6.26351	5.14412	5.85329	3.99932	5.48007	6.25182	5.19838	5.96149	5.98338	6.55696	6.1178	6.95596	14.9925	0.462866	0.680343	3.99932	7.04076	6.17522	1.14016	1.54407	MLF2
ENSGALT00000065564.1	5.2799	5.19351	4.7113	6.57514	5.2943	5.58446	4.92275	5.21255	5.66437	5.39639	4.71426	4.95723	4.7314	4.85206	5.09755	3.99641	4.56832	3.61405	4.71896	4.48508	3.48606	4.76056	4.80645	3.7563	4.17073	5.42398	10.2049	0.463252	0.680626	3.48606	6.57514	4.84516	1.35705	1.38987	XPO6
ENSGALT00000046141.2	5.72127	5.70553	6.19128	5.1871	4.26037	4.56453	4.64121	4.66963	5.27322	4.84061	4.07509	4.75456	4.63478	4.66653	4.40971	4.01739	4.55748	3.99932	4.79408	4.85189	5.19838	3.80048	3.95689	6.16809	5.76712	5.5688	12.9335	0.463668	0.680931	3.80048	6.19128	4.85674	1.27478	1.27793	ERGIC3
ENSGALT00000081891.1	5.07199	5.14635	5.39961	7.11487	6.29934	6.62292	6.4273	6.44088	6.62368	7.43604	6.36847	7.05704	6.50725	6.27394	6.38503	6.00256	5.91402	4.5539	5.96493	6.56995	5.38611	6.28765	5.83391	6.05196	5.74551	5.19022	22.4888	0.463704	0.680958	4.5539	7.43604	6.1029	1.21844	1.34015	NA
ENSGALT00000046528.1	7.50896	7.57318	7.45147	6.9353	6.19653	6.43294	6.46371	6.85176	7.28374	7.50642	7.33893	7.46255	6.97015	7.2062	6.93697	6.10899	6.51639	5.11824	6.36873	6.66519	5.38611	6.00787	6.35662	7.79486	7.09032	7.32739	33.7331	0.463943	0.681134	5.11824	7.79486	6.80229	1.14592	1.32903	MTDH
ENSGALT00000025629.4	6.6365	6.94685	6.99733	6.351	5.19739	5.81441	5.78186	5.97092	6.59784	6.37499	5.96942	6.27456	6.13076	5.89885	5.46291	5.54892	5.92249	4.66464	6.25811	5.75922	6.36875	5.32767	4.80645	7.172	7.15325	6.97558	24.3628	0.464288	0.681387	4.66464	7.172	6.09087	1.1775	1.30575	TMEM30A
ENSGALT00000080557.1	10.5037	10.4041	10.7392	9.80498	8.96685	9.56286	9.57625	9.58816	10.1723	9.38638	9.96727	9.88549	9.96466	9.84125	9.56745	9.58266	10.0513	7.30762	9.79097	9.39373	8.71218	10.112	9.43497	10.5665	10.2971	9.6594	157.421	0.464938	0.681863	7.30762	10.7392	9.72459	1.10433	1.33075	C12orf66
ENSGALT00000019497.5	6.20568	5.27248	5.58714	7.98192	7.10552	7.5189	7.28058	7.2411	7.40909	6.44435	6.43852	6.42936	6.04743	6.04562	6.31147	6.02344	6.37233	6.21118	5.82865	6.54011	5.55219	7.05754	7.23305	6.19572	5.89045	6.06437	37.6523	0.465257	0.682097	5.27248	7.98192	6.47262	1.23318	1.22762	PHF5A
ENSGALT00000009501.5	9.13	9.18114	9.46135	8.41169	7.80167	8.24222	8.39804	8.5878	9.03862	9.15586	8.21125	8.67179	8.59313	8.48823	8.58797	7.2346	8.10855	7.91217	9.18683	9.16193	8.23862	7.31574	7.87982	9.85206	9.61818	9.41187	149.602	0.466829	0.683249	7.2346	9.85206	8.61081	1.14415	1.19023	RPN1
ENSGALT00000058842.1	8.7863	8.43728	8.48401	9.68535	8.99415	9.44996	9.64789	10.0084	10.3286	9.89084	9.39838	9.25002	9.03904	9.03679	9.50901	8.88268	9.23947	8.3369	8.82281	9.39373	6.94788	9.22076	9.31316	8.48512	8.20472	8.78989	122.459	0.467198	0.683519	6.94788	10.3286	9.06089	1.13991	1.30412	YWHAE
NM_001277133	5.55936	5.74563	6.01077	7.86442	7.29602	7.36293	7.12254	6.91015	7.03839	7.27066	7.00809	6.61136	6.57577	6.62752	7.15242	6.13801	5.92671	6.5365	6.50166	7.25462	5.38611	6.48186	6.65288	5.63409	5.31759	6.06029	38.88	0.4674	0.683667	5.31759	7.86442	6.54024	1.20247	1.22993	CNOT1
ENSGALT00000009766.5	4.2449	4.33058	4.23068	6.03668	5.0386	5.40789	4.68299	3.81965	4.14285	4.09684	3.5323	4.05823	3.83528	3.98293	4.69649	3.76794	4.70225	3.81951	4.55587	4.81913	4.4202	3.69771	4.44332	5.92566	5.40293	3.57957	10.5699	0.46744	0.683696	3.5323	6.03668	4.4335	1.36161	1.25513	CLK4
ENSGALT00000068566.1	6.47362	6.42647	6.43873	6.03845	5.07997	5.53372	6.02327	6.42093	6.84281	6.57381	6.84817	6.65236	6.27053	6.22436	5.87401	6.39202	6.11586	5.74076	6.71642	6.16324	4.98252	6.31612	5.47855	8.07329	7.79789	6.03558	30.6147	0.467856	0.684	4.98252	8.07329	6.28975	1.28356	1.26236	NDUFA9
ENSGALT00000074425.1	4.82899	4.19813	4.56421	6.55918	5.78595	6.33262	6.31662	6.49434	6.72838	6.27102	6.12924	5.76961	5.38557	5.47782	5.28217	5.33166	5.08839	4.9535	5.15864	5.43098	4.98252	6.20341	6.02995	6.37559	5.9197	4.90203	17.3554	0.467865	0.684007	4.19813	6.72838	5.63462	1.19411	1.34217	KLHL15
ENSGALT00000024710.5	6.29709	6.38644	6.25539	6.01703	5.28254	5.72678	5.91639	6.06388	6.3883	6.54809	5.87153	6.45534	5.49184	5.68747	6.34872	5.25425	5.72842	4.43394	5.49516	5.59477	4.02745	5.3908	5.66714	7.26622	6.79649	6.13199	15.3073	0.468832	0.684713	4.02745	7.26622	5.86629	1.23864	1.45658	SEC63
ENSGALT00000060496.1	5.49286	5.10995	5.36584	6.95795	6.53077	6.99524	7.17473	7.37928	7.29149	7.16584	6.4723	6.47579	6.25669	6.24661	6.42918	5.81761	5.94345	5.52286	5.96493	6.6835	5.38611	6.79201	7.15115	5.8231	5.8301	5.51022	33.5341	0.470057	0.685607	5.10995	7.37928	6.29883	1.17153	1.23266	LUC7L2
ENSGALT00000012894.3	6.04618	6.03815	6.16009	8.53264	7.43002	7.79326	7.40022	7.14407	7.44141	7.64112	7.39789	7.58055	6.8615	6.761	7.15242	6.93449	6.43584	6.41503	6.77322	6.99348	6.07322	7.43135	7.12993	5.92566	5.78842	6.29703	54.27	0.470163	0.685684	5.78842	8.53264	6.90685	1.23539	1.19322	SF3A1
ENSGALT00000026711.5	4.73796	4.76448	5.21469	7.8443	6.42772	6.66282	6.32104	6.00481	6.24516	5.94477	5.8049	5.46659	5.31606	4.96368	5.49649	5.7935	5.44066	4.9535	5.87552	5.67018	4.98252	5.84007	5.09631	5.67393	5.25776	5.12143	25.685	0.470196	0.685708	4.73796	7.8443	5.6508	1.38817	1.19267	NA
ENSGALT00000061350.1	6.39965	6.47498	6.38242	5.77697	4.81186	5.09443	5.03456	5.06615	5.51773	6.09949	5.87874	6.59275	5.99279	6.1555	6.01971	5.6464	6.4564	4.3031	6.26693	6.05486	6.27681	4.59171	4.69526	6.27557	6.22323	6.63529	18.7406	0.470325	0.685803	4.3031	6.63529	5.79705	1.1446	1.34718	H-RAS
ENSGALT00000045488.2	10.2389	10.5045	10.4011	9.35922	8.79636	9.02704	8.80045	9.03508	9.11548	9.47143	8.95682	9.35931	9.33539	9.4591	10.2507	9.46591	9.313	10.389	10.5598	10.4599	8.7639	8.86161	9.53926	9.06312	8.50249	10.8863	361.665	0.470588	0.685994	8.50249	10.8863	9.5352	1.1417	1.12146	CALM
ENSGALT00000059625.1	9.56244	8.64236	9.22612	8.63255	9.04465	9.71056	9.75584	9.63814	8.78814	10.5047	10.3806	10.518	10.189	10.3383	10.3522	10.0724	9.36752	10.5689	10.3916	11.013	8.99787	9.7502	10.4055	9.4859	9.02407	8.995	395.877	0.470783	0.686137	8.63255	11.013	9.74445	1.13018	1.1288	RPS27A
ENSGALT00000019494.4	6.77523	6.74008	6.79143	6.62907	5.70894	6.32767	6.81952	7.14711	7.50119	7.19455	7.56379	7.41833	7.11532	6.86531	5.92423	7.05605	6.97305	7.93445	6.83382	7.02254	4.98252	6.85604	6.11881	7.89937	8.01672	6.72045	30.6147	0.471002	0.686296	4.98252	8.01672	6.88214	1.16486	1.38126	ACO2
ENSGALT00000049932.1	7.80397	7.8185	7.96936	7.76569	7.23629	7.76421	7.52417	8.11743	8.23384	8.30928	8.00577	8.37381	7.5284	7.36204	7.81276	6.40003	6.62418	6.64854	6.72924	8.29228	5.95952	6.82438	7.34779	6.65973	6.48695	7.72265	61.2293	0.47145	0.686622	5.95952	8.37381	7.43542	1.12621	1.24765	CDV3
ENSGALT00000082530.1	6.25758	5.97883	6.04104	6.7691	5.63685	5.99405	5.64761	5.69182	6.34422	6.1878	5.62776	5.5168	5.22417	5.30841	5.59279	4.4922	5.12555	4.5539	4.99847	4.81913	3.48606	5.62237	5.60698	5.10302	4.9528	5.8777	10.2049	0.471542	0.686689	3.48606	6.7691	5.47912	1.23544	1.57172	COPS8
ENSGALT00000002649.5	6.01636	5.44801	6.14026	6.72685	6.14548	6.47389	6.31662	6.65664	7.07107	7.17787	6.04834	6.17802	5.61272	5.68747	5.68305	4.80125	5.29169	4.15919	5.35334	5.85928	5.38611	5.56148	4.90967	5.95829	5.63227	5.48001	16.8666	0.471637	0.686758	4.15919	7.17787	5.83751	1.22961	1.40352	NUDCD2
ENSGALT00000071770.1	6.32863	6.20851	6.30613	7.22949	6.23975	6.53106	6.69912	6.74351	7.48661	7.09148	6.45309	6.25694	5.56857	5.70364	5.49649	5.67308	5.72842	4.43394	5.61049	5.34154	6.36875	6.43271	4.90967	6.39954	6.03111	6.15511	20.6147	0.472056	0.687063	4.43394	7.48661	6.13182	1.22094	1.38293	EMC2
ENSGALT00000008250.4	7.28074	7.16954	7.22535	7.45924	6.13243	6.70929	6.84735	6.89577	7.43501	7.64805	7.16094	7.84508	7.5207	7.30754	7.3943	5.8056	6.49383	5.33469	6.53124	7.32631	6.53674	5.79099	6.20251	6.13992	6.02215	7.73037	39.3553	0.472111	0.687103	5.33469	7.84508	6.84406	1.14626	1.28294	CLTC
ENSGALT00000018675.5	8.4479	8.33586	8.35397	6.97749	6.38985	6.90829	6.76869	6.82545	6.73693	7.63415	7.2104	7.32842	7.15319	7.0537	7.5383	6.48907	6.1879	6.17421	6.67065	7.45981	6.88699	6.36095	6.52865	6.77411	6.4271	8.37799	71.2144	0.472355	0.687281	6.17421	8.4479	7.07692	1.19372	1.14621	ARPC2
ENSGALT00000061335.1	5.8858	5.80755	6.26275	6.00801	5.42846	5.57613	5.50736	6.36983	6.80175	7.05542	5.57542	5.48688	4.89528	4.96368	5.60823	4.7645	5.5917	4.9535	5.71727	5.31829	4.02745	4.70865	5.60698	5.26828	5.24241	6.72561	15.3073	0.472528	0.687407	4.02745	7.05542	5.58297	1.26374	1.38623	SLC12A4
ENSGALT00000002280.3	7.25178	7.65967	7.60988	6.61013	5.24666	5.64149	5.66161	5.87156	6.36766	6.74529	6.52845	6.95512	6.67974	6.6734	6.5136	6.03891	6.50516	5.68929	6.97502	6.55013	6.07322	5.63286	6.24261	5.99019	5.38905	7.72523	36.9666	0.472803	0.687607	5.24666	7.72523	6.41645	1.20397	1.22296	MAPK1
ENSGALT00000010768.4	6.85442	6.56737	6.4125	6.76375	5.9659	6.43294	6.54148	6.35414	6.80988	6.43636	6.14728	6.25694	5.95327	6.04562	6.08739	5.6464	6.62936	4.15919	5.26809	5.67018	4.98252	6.08879	6.16127	4.9813	4.89506	6.78612	16.8666	0.473102	0.687824	4.15919	6.85442	6.03452	1.13587	1.45089	MAPRE1
ENSGALT00000006318.5	10.4522	10.1611	10.4947	10.0345	10.1147	10.7579	10.5511	10.6973	10.2346	12.041	11.4523	11.7028	11.2708	11.4155	11.2563	11.2764	10.49	12.028	12.2539	12.2926	11.2736	11.0866	11.3232	11.4879	10.5377	10.2388	1047.76	0.47313	0.687844	10.0345	12.2926	11.0356	1.11391	1.09977	RPL23A
ENSGALT00000013365.5	5.6398	5.77692	5.79935	5.55471	4.41923	4.56453	4.19806	4.65263	5.49103	4.93436	4.26331	4.05823	3.83528	3.84395	4.05142	3.71756	4.39655	3.61405	4.04291	3.93197	4.02745	3.60136	4.29866	4.44992	4.23419	5.13701	11.1371	0.473297	0.687966	3.60136	5.79935	4.48209	1.29389	1.24456	CASC4
ENSGALT00000014601.4	7.19206	7.76488	7.59829	6.02599	5.46014	5.87681	6.12277	6.76345	6.89467	6.89853	6.05473	6.3868	6.06342	6.03287	6.57776	5.60543	6.13421	6.56534	7.05355	6.6835	6.27681	4.99533	5.66714	5.67393	5.63227	7.23454	30.8966	0.473896	0.688401	4.99533	7.76488	6.3552	1.22181	1.27223	FAM3C
ENSGALT00000047175.1	7.19016	6.6542	6.95026	5.29781	5.1069	5.84248	5.86891	6.00481	5.66238	6.93301	7.12801	7.4753	7.12552	7.17464	6.73374	6.31363	5.54858	5.26608	6.40912	6.76316	5.55219	6.64956	6.49584	7.12966	6.45401	6.44511	33.4612	0.474233	0.688645	5.1069	7.4753	6.39135	1.1696	1.25151	TMEM258
ENSGALT00000007248.5	5.99904	5.54209	5.35899	6.80286	5.69125	6.36684	5.83224	6.08938	6.25973	6.30212	5.78198	5.58427	5.08484	4.69915	5.0531	4.31716	4.74108	4.15919	4.86547	5.06247	4.4202	5.96426	5.7249	6.11119	5.27296	5.82099	16.8666	0.474453	0.688806	4.15919	6.80286	5.49645	1.23768	1.32152	CACYBP
ENSGALT00000016602.3	6.03347	5.4577	5.39961	5.65055	4.39758	4.881	4.627	4.68644	5.47748	4.93436	4.92414	4.41662	3.90795	4.52811	4.22172	3.79249	4.73147	4.66464	3.67011	5.38695	4.02745	4.10155	4.57478	6.11119	5.74551	5.46157	11.7296	0.475921	0.68987	3.67011	6.11119	4.8389	1.26293	1.31846	PGRMC2
ENSGALT00000061584.1	7.0584	6.79843	7.34803	6.20238	5.20987	5.62542	5.612	5.78839	6.13878	6.24381	5.70287	5.80236	5.73094	5.66287	6.48042	5.57745	5.88398	6.84947	6.73561	6.96381	6.53674	5.38668	6.07506	5.89228	5.57213	8.09869	36.0106	0.47595	0.689892	5.20987	8.09869	6.19142	1.30805	1.1884	DIAPH1
g4135.t1	4.66296	4.61664	4.9488	5.99347	5.44965	5.53372	5.59021	5.57936	6.06525	6.12954	5.06998	5.22222	4.57653	4.47257	4.88579	3.90931	4.6522	3.61405	3.95835	5.19604	4.02745	4.95133	4.80645	3.89759	4.63778	4.50599	11.2444	0.477231	0.690819	3.61405	6.12954	4.88282	1.25533	1.35107	NA
ENSGALT00000053459.1	9.10137	9.16422	9.44528	7.67629	7.5889	7.96106	7.74572	7.57697	7.37663	8.61644	8.30263	8.62792	8.42482	8.45638	7.37638	8.20602	7.48295	6.5365	7.60217	7.28493	6.82342	7.92282	7.56892	7.72072	7.86959	8.11647	91.8291	0.477446	0.690975	6.5365	9.44528	7.94521	1.1888	1.21551	NA
ENSGALT00000051418.1	5.10475	4.91273	4.81505	6.42739	5.86696	5.99405	5.7163	5.90065	6.36521	6.17825	6.1651	5.64873	5.70398	5.50575	5.14066	5.19103	4.77889	4.86349	4.49713	4.88392	3.48606	5.94195	5.60698	5.21527	5.00832	4.3938	10.2049	0.478094	0.691443	3.48606	6.42739	5.35817	1.19955	1.53703	RWDD1
ENSGALT00000011011.4	6.1905	6.52192	6.2954	5.87942	5.0935	5.81441	5.96236	5.45739	5.60542	5.06446	4.85264	5.69307	5.19543	5.5777	4.80768	4.15626	5.41688	4.9535	4.88851	4.30752	7.06246	5.35326	5.26154	4.62271	4.46336	5.13701	16.8303	0.479194	0.692239	4.15626	7.06246	5.37055	1.31504	1.29216	TSPAN6
ENSGALT00000044199.2	7.14756	6.46541	6.61005	7.19414	6.57484	7.22048	7.22274	7.40996	7.73063	8.0342	7.84374	7.94564	7.73227	7.70498	7.04305	6.59053	6.60851	6.24722	7.79127	7.46512	6.61392	6.81059	7.23305	9.11469	8.69806	7.0515	74.9625	0.479607	0.692537	6.24722	9.11469	7.3117	1.24659	1.17039	UQCRFS1
ENSGALT00000018393.1	6.04618	6.29752	5.82443	7.40806	6.49043	6.46489	6.53389	6.45075	6.76692	6.61686	6.13528	6.66132	6.23331	6.10769	5.69756	5.18177	5.63873	3.99932	5.15864	5.98274	6.27681	5.60473	5.33756	5.10302	5.37504	5.96754	14.9925	0.479755	0.692643	3.99932	7.40806	5.97542	1.23975	1.49411	RAB5A
ENSGALT00000006779.1	6.84717	6.7831	7.14201	5.34154	4.28417	5.40789	5.76898	5.87156	6.17279	6.57745	6.21727	6.25694	6.43531	6.37836	5.4798	5.37293	5.86652	4.66464	5.75536	5.59477	6.27681	5.60473	5.09631	6.39954	6.51278	6.80574	18.4833	0.480292	0.693031	4.28417	7.14201	5.95825	1.19868	1.39076	MYDGF
ENSGALT00000015061.5	5.11282	4.89857	5.83434	7.24031	6.13243	6.62292	5.97923	6.2506	6.28197	6.81164	5.49317	4.88261	5.78339	4.66653	6.1833	4.75203	5.46985	4.5539	6.24924	5.98274	5.55219	5.33625	5.40977	6.22283	6.10936	5.12924	22.4888	0.480889	0.693461	4.5539	7.24031	5.72851	1.26391	1.25794	SDE2
ENSGALT00000051748.1	5.62294	5.57807	5.50265	4.65608	4.41923	4.93413	4.86341	4.9457	4.64488	5.63847	5.03164	5.73609	5.25236	5.14039	5.78169	3.86371	4.40866	5.46282	6.2223	5.53551	4.72859	4.89438	5.66714	7.08603	6.48695	5.58592	13.5577	0.480988	0.693533	3.86371	7.08603	5.29576	1.33806	1.37064	MRPL34
ENSGALT00000071768.1	9.41514	9.25036	9.56134	9.12447	8.953	9.40362	9.47781	9.72204	9.4938	9.6335	10.1562	10.2525	9.75658	9.76288	9.68407	8.37705	8.61251	8.2329	9.77792	9.58245	7.31448	9.11225	9.38658	10.621	10.2741	9.33884	158.176	0.48124	0.693715	7.31448	10.621	9.39529	1.13046	1.28448	TPI1
ENSGALT00000005690.5	6.1905	5.4577	6.06649	6.70693	6.22753	6.67067	6.66478	7.13185	7.26809	7.72713	7.20467	7.40506	7.55693	7.22312	7.37638	6.00256	6.01649	5.79045	6.34395	8.52844	7.06246	6.4287	6.31961	6.55696	6.49992	6.28659	42.9472	0.481315	0.693769	5.4577	8.52844	6.71977	1.26916	1.23125	AK2
ENSGALT00000028075.4	5.13678	5.10995	5.12063	6.38483	5.93617	6.14817	5.76898	5.92917	5.90422	5.41277	4.74618	4.83592	4.74469	4.24843	5.71193	4.01739	4.91246	4.3031	4.37196	5.75922	4.02745	4.90018	5.09631	6.16809	5.8198	5.31868	15.194	0.482112	0.694343	4.01739	6.38483	5.22436	1.22213	1.30044	YY1
ENSGALT00000029510.4	5.74224	5.44801	5.35899	4.44777	4.3756	4.90781	5.31703	5.74091	6.18533	5.95039	5.61917	5.95583	5.4997	5.71166	5.71193	4.5071	5.31118	4.66464	5.59656	6.30009	3.48606	4.62009	4.57478	5.50753	5.59649	6.4357	10.2049	0.482607	0.694699	3.48606	6.4357	5.32971	1.20751	1.52887	OGDH
g1255.t2	4.41127	4.35152	4.56421	6.38064	5.87481	6.14817	6.03407	6.19297	6.31787	6.54438	5.7973	5.91148	5.66956	5.44933	5.768	5.02488	5.27856	5.19406	5.81669	5.90682	4.02745	5.7337	5.78043	5.36879	5.30287	4.28618	15.3073	0.482666	0.694742	4.02745	6.54438	5.50523	1.18876	1.36693	NA
ENSGALT00000013942.5	5.37024	5.39856	5.4456	7.20838	6.12587	6.1312	6.13787	6.23926	6.70533	6.44036	5.96264	5.81846	5.7376	5.67111	6.1308	5.53444	6.01253	4.86349	5.69131	6.53003	3.48606	5.89917	6.42791	5.31941	5.41667	5.48001	10.2049	0.485398	0.696705	3.48606	7.20838	5.81478	1.23967	1.66801	CUL4B
ENSGALT00000003251.5	4.25952	4.05228	4.23068	5.66897	5.49113	5.44498	5.38611	5.31336	5.11898	5.96712	5.43561	5.41457	5.52302	5.09207	5.69756	5.46742	4.39655	3.81951	5.01949	5.43098	3.48606	5.80032	5.88547	4.1444	4.68398	4.55318	10.2049	0.485559	0.69682	3.48606	5.96712	5.03013	1.18628	1.44293	FZR1
ENSGALT00000045765.2	6.36964	5.72972	5.83434	6.92767	6.02357	6.60665	6.3815	6.40071	6.92575	6.68588	5.89307	5.81044	5.31606	5.46838	5.91184	4.55092	5.18308	3.99932	5.06064	5.4946	5.19838	6.03183	6.28162	6.32644	5.66718	5.90524	14.9925	0.485685	0.696911	3.99932	6.92767	5.84556	1.18512	1.46164	PSMD12
ENSGALT00000064679.1	5.05533	5.10995	5.14472	7.5176	5.9659	6.00029	5.88093	5.76484	6.1316	6.41619	4.82301	5.41457	5.08484	5.06729	4.95988	4.43098	4.92937	4.43394	5.17747	5.4946	5.38611	4.90018	4.29866	5.36879	4.77215	4.98181	18.6801	0.486001	0.697138	4.29866	7.5176	5.32735	1.41113	1.2393	NA
ENSGALT00000005471.5	7.34898	7.38543	7.6228	8.3676	7.22096	7.68116	7.57499	7.75878	8.32833	8.24784	7.52522	7.54712	7.28864	7.32855	7.2976	7.46964	7.80612	6.3167	7.08879	7.15313	4.72859	7.92992	7.66057	7.34236	6.89797	7.31032	25.5122	0.486146	0.697242	4.72859	8.3676	7.39339	1.13177	1.56355	ZNF207
ENSGALT00000013928.5	4.67391	4.73291	4.93043	6.60894	5.56097	6.02499	5.85069	6.16326	6.4952	6.34116	5.61052	5.70178	5.67651	4.82274	5.26278	5.08573	5.30471	4.3031	5.13957	5.5152	3.48606	5.74341	5.40977	5.36879	5.28799	4.69669	10.2049	0.486926	0.697801	3.48606	6.60894	5.37684	1.22915	1.54238	MRPS5
ENSGALT00000074809.1	9.93312	9.44801	9.83872	8.13183	8.47834	9.02704	9.22198	9.32394	8.63596	9.5923	9.45138	9.8009	9.64141	9.59099	10.3829	9.05616	9.60377	10.4444	11.0953	11.0545	9.51304	9.39125	9.97975	10.2481	9.4997	8.9428	279.495	0.48694	0.697811	8.13183	11.0953	9.58952	1.15702	1.17926	RPS4
ENSGALT00000068204.1	7.11577	6.96395	6.72106	6.06825	5.36294	6.00029	5.80727	6.04446	6.3529	5.87555	5.71098	5.78608	5.38557	5.42027	5.60823	5.08573	5.61279	5.88499	5.71727	5.72426	3.48606	5.37007	5.66714	5.36879	4.77215	5.52804	10.2049	0.487749	0.69839	3.48606	7.11577	5.70926	1.24636	1.63774	NIPAL3
ENSGALT00000016480.5	6.10403	6.37114	6.38242	5.81469	4.69248	4.8117	4.73688	5.12897	5.58241	5.73281	5.00551	5.58427	5.29814	5.40057	5.44582	4.64827	5.46406	4.15919	5.67815	5.70646	5.55219	3.77547	4.13787	4.35509	4.77215	6.11243	12.694	0.488465	0.698903	3.77547	6.38242	5.2482	1.21612	1.39008	ZFAND3
ENSGALT00000016488.5	6.02066	5.87419	5.63329	5.95081	5.48087	6.03719	5.91054	5.90784	5.95558	6.21608	5.59308	5.44601	5.19543	5.46838	5.09755	5.22749	5.11819	4.86349	5.25041	5.1703	3.48606	5.54307	5.18129	3.59966	4.06996	5.03265	10.2049	0.489402	0.699573	3.48606	6.21608	5.32039	1.16835	1.52619	EIF2B3
chr1.3942	5.18353	4.49016	4.77444	6.65819	5.7177	6.07907	5.6192	5.57034	6.12871	6.02687	5.34472	5.00022	4.60595	4.71519	4.44454	4.52186	4.53556	4.3031	4.55587	4.10501	4.02745	5.1198	5.18129	5.26828	4.13791	5.33227	15.3073	0.489633	0.699738	4.02745	6.65819	5.05566	1.31698	1.2553	NA
ENSGALT00000011552.4	8.88625	9.22506	9.2341	8.68752	7.20235	7.81467	7.87302	8.06217	8.86403	8.5679	8.50039	9.21851	8.65162	8.50678	8.77576	7.76922	8.35609	6.84947	7.88874	8.97941	7.75022	7.52438	7.9298	7.68218	7.14914	9.26325	114.318	0.489965	0.699975	6.84947	9.26325	8.27739	1.1191	1.20847	cRac1A
ENSGALT00000074844.1	4.25952	3.67428	4.42685	6.81532	5.49113	5.73429	5.21628	4.9457	5.40065	5.20276	4.66502	4.82001	4.7314	4.22621	4.91091	3.97512	4.7218	3.81951	4.76947	5.43098	3.48606	4.44872	4.90967	5.04345	4.54071	4.58759	10.2049	0.490482	0.700344	3.48606	6.81532	4.77898	1.42611	1.37088	SCAF4
ENSGALT00000036909.3	10.9201	10.9597	10.8412	9.3464	8.90872	9.28719	9.4141	9.79794	10.1226	10.1579	9.93863	10.0221	9.79301	9.80471	9.92817	9.27281	9.51028	9.45126	9.20644	10.5532	8.92402	9.19564	9.59453	8.58252	8.30604	10.6822	315.495	0.491338	0.700955	8.30604	10.9597	9.71236	1.12843	1.16931	YWHAQ
ENSGALT00000007959.5	5.83302	5.17012	5.19943	6.22123	6.23366	6.44214	6.51859	6.75948	6.64201	6.62039	6.70122	6.60673	6.3596	6.2576	5.79525	4.60735	5.54858	4.66464	5.06064	5.89115	4.98252	5.61181	6.16127	6.24944	6.10936	4.51793	21.9105	0.491905	0.701359	4.51793	6.75948	5.87558	1.15044	1.3005	TIMM8A
ENSGALT00000046025.2	8.35053	7.84643	8.189	6.94478	7.35056	7.78062	7.72253	7.85668	6.92658	8.34279	8.92319	8.44166	8.78703	8.79881	8.83766	9.36058	8.0719	9.57694	9.42405	8.10794	8.05706	8.88555	8.77106	8.62886	8.40761	7.51189	120.649	0.492085	0.701488	6.92658	9.57694	8.30393	1.1533	1.19885	RPS16
ENSGALT00000053245.1	5.4679	5.56019	5.76866	7.60811	6.58923	6.79437	6.52243	6.58227	7.15001	7.19455	6.22295	6.4346	5.834	5.75885	5.78169	5.12492	5.41087	5.11824	5.35334	6.06886	4.72859	5.57966	5.40977	5.92566	6.10936	5.94117	25.5122	0.492134	0.701523	4.72859	7.60811	6.00155	1.26769	1.26921	ZC3H15
ENSGALT00000061046.1	5.9276	5.97883	5.87812	6.61608	5.58989	6.14253	5.7163	6.05744	6.09807	6.22538	6.67244	6.77295	6.7896	6.75325	7.18883	5.12492	5.52652	5.03822	4.69303	7.91991	5.55219	6.31612	5.7249	6.37559	5.74551	5.57453	24.8667	0.492205	0.701574	4.69303	7.91991	6.07687	1.30329	1.29487	NA
ENSGALT00000038003.3	6.45469	5.94478	6.12419	6.77655	5.6643	6.18151	5.97923	5.87889	6.3603	6.09949	6.40891	6.7225	5.99835	5.98075	5.9487	5.5417	4.96261	4.76749	5.13957	5.29465	3.48606	6.33978	6.49584	6.27557	5.65564	5.54565	10.2049	0.493574	0.702548	3.48606	6.77655	5.84722	1.15894	1.67732	MRPS18C
ENSGALT00000047622.1	6.89712	6.40158	6.63861	8.74293	7.50027	7.92049	8.24023	8.2191	8.61962	8.74166	8.3579	7.90474	7.93425	8.0211	8.02898	7.79223	7.41103	7.75834	7.53441	8.57333	6.36875	7.99299	7.9781	7.02574	6.89306	6.95816	81.6391	0.493635	0.702591	6.36875	8.74293	7.7098	1.134	1.21057	SRSF6
ENSGALT00000068010.1	5.16034	5.10995	4.97591	5.99712	5.76073	6.48729	5.92802	5.64101	4.86191	6.16864	5.98956	6.0199	5.468	5.71166	5.80868	5.71221	4.63168	5.40018	5.73008	5.43098	3.48606	6.0159	5.93526	5.10302	4.35332	4.04338	10.2049	0.493926	0.702799	3.48606	6.48729	5.42041	1.19682	1.55488	NA
ENSGALT00000012141.5	5.87635	5.90992	6.13224	5.80847	4.74486	5.12903	5.11816	5.58833	5.71525	6.88978	6.55121	7.18365	6.67974	6.56252	6.66894	6.45488	5.17602	6.35023	6.68388	6.99348	5.38611	6.60943	6.73949	5.75044	4.97154	5.39837	25.8129	0.494333	0.703088	4.74486	7.18365	6.04124	1.1891	1.27322	CETN2
ENSGALT00000003257.5	5.65646	4.91273	5.33126	6.59696	6.24582	6.68624	6.57146	6.75948	6.47603	7.31054	6.36847	6.26284	5.94178	6.1016	6.03121	4.7891	5.00311	5.79045	5.76784	6.05486	4.02745	5.74663	6.02995	6.42311	5.88056	5.86373	15.3073	0.494349	0.703099	4.02745	7.31054	5.9473	1.22922	1.47669	NA
ENSGALT00000057146.1	7.11175	7.1842	6.98626	7.86742	7.07515	7.44531	6.98177	6.91729	7.01437	7.15128	6.89874	6.88039	6.60156	6.21875	5.82198	5.63287	5.51536	5.40018	5.71727	5.70646	5.19838	6.91593	6.97193	6.37559	6.29195	6.54771	35.7171	0.494664	0.703323	5.19838	7.86742	6.55499	1.20022	1.26097	LLPH
ENSGALT00000000866.4	6.93859	7.05612	7.10155	6.08379	5.25872	5.64149	5.67548	6.27303	6.88188	5.77143	6.26211	5.97031	6.02037	5.73544	5.86118	6.34301	7.18854	4.9535	5.78021	5.5152	4.4202	6.29207	4.80645	6.22283	6.23103	6.57083	20.4098	0.495162	0.703678	4.4202	7.18854	6.0329	1.19156	1.36485	RAB11B
NM_001031143	4.83876	5.18186	5.07119	6.47791	5.76073	6.21946	6.1177	6.32224	6.48056	6.98323	6.18852	5.84229	6.09489	6.38339	6.71246	6.15231	5.96412	4.76749	5.26809	6.26404	4.02745	6.18453	6.11881	5.41653	4.87529	5.41123	15.3073	0.495193	0.703699	4.02745	6.98323	5.8125	1.20141	1.44322	HNRNPD
ENSGALT00000065950.1	5.5174	4.89857	5.45847	7.4108	6.69063	6.94758	6.70589	6.78701	6.92907	7.55519	7.08809	7.31713	7.11276	6.79158	6.7053	6.41196	5.61279	6.05728	6.90332	7.05103	5.55219	6.46631	6.39271	7.07119	6.65292	5.46774	28.8276	0.495644	0.70402	4.89857	7.55519	6.52134	1.15853	1.33127	MRPL32
ENSGALT00000015995.5	5.12884	4.61664	5.18401	6.62672	5.72641	6.18151	6.03944	5.63236	6.48621	5.87555	5.00551	5.46659	5.18572	5.1756	5.28217	4.83708	5.27856	3.99932	5.2144	4.97595	3.48606	5.66726	5.54419	4.5389	4.5656	5.46157	10.2049	0.496061	0.704316	3.48606	6.62672	5.27624	1.25596	1.51353	AQR
ENSGALT00000036704.3	6.66972	6.45577	7.01051	6.65703	6.03764	6.53536	6.31219	6.45075	6.2518	7.82523	7.48085	7.92161	7.53224	7.4676	7.10423	6.73999	5.98853	4.76749	7.56333	6.48896	6.07322	6.72988	6.79448	7.47229	7.48543	6.43884	26.2369	0.496223	0.704431	4.76749	7.92161	6.77904	1.16855	1.42193	NDUFV3
ENSGALT00000040447.3	5.90453	5.79232	5.87812	6.86911	5.92864	6.44214	6.04479	6.04446	6.32671	6.53692	5.52111	5.76961	5.24302	5.23243	5.65359	4.5071	5.01107	4.43394	5.10064	4.97595	4.4202	5.99438	6.28162	6.94664	6.47387	5.64157	20.4098	0.497172	0.705104	4.4202	6.94664	5.72979	1.21237	1.29627	UBE2G1
ENSGALT00000017291.5	5.12085	4.73291	4.93964	6.4422	5.80252	6.272	5.88093	5.53366	5.8298	5.58165	5.23653	5.0958	4.94217	4.82274	5.16175	4.59345	4.40866	3.81951	4.19848	5.22133	3.48606	5.15901	5.18129	4.44992	4.20281	4.91112	10.2049	0.500035	0.707132	3.48606	6.4422	5.03949	1.27834	1.44561	PRPF38A
ENSGALT00000017280.4	6.57646	6.03168	6.04531	6.81222	6.50062	6.9732	6.94217	6.48477	6.03476	7.15858	6.68485	6.52077	6.5979	6.21311	6.28289	5.98669	5.02687	6.21118	6.02853	6.40315	4.02745	6.59877	6.65288	5.36879	4.93381	5.63061	15.3073	0.500994	0.707809	4.02745	7.15858	6.18185	1.158	1.53493	DPY30
ENSGALT00000025419.5	4.68479	4.24365	4.51576	6.78924	5.69125	5.82148	5.49177	5.58833	5.9814	6.49523	5.16749	5.28151	4.95366	5.20996	4.60708	3.88669	4.6522	4.15919	4.79408	4.71614	4.02745	4.82293	5.00601	5.16024	4.89506	5.35907	13.7915	0.501353	0.708063	3.88669	6.78924	5.07699	1.33726	1.30625	GABPA
ENSGALT00000072834.1	6.32516	5.9653	5.85882	6.2008	5.34042	6.40968	6.43954	6.47996	6.72265	7.3236	7.02119	7.06718	6.68664	6.81037	6.6981	5.28916	4.77889	5.68929	5.92092	7.26073	4.72859	5.28843	5.93526	6.55696	6.01313	5.91882	25.5122	0.50149	0.708159	4.72859	7.3236	6.18191	1.18468	1.30735	NA
ENSGALT00000077074.1	8.51112	8.09637	8.48243	7.43253	7.41124	7.90892	7.89688	8.19435	8.11572	9.31137	8.58114	9.2381	8.97846	8.80726	9.04336	7.39146	7.70418	7.91217	9.04154	9.05521	7.21889	7.37418	8.60411	9.63715	9.29448	8.15235	147.971	0.501794	0.708374	7.21889	9.63715	8.36135	1.15258	1.15826	ATPIF1
ENSGALT00000044545.2	5.66198	5.44801	5.73731	3.99378	3.93927	3.77749	4.61266	4.48986	4.79434	4.68748	5.15566	5.14771	4.78383	5.00342	4.95988	4.36704	4.43258	3.99932	4.71896	5.43098	4.4202	3.89642	4.13787	6.11119	6.25418	5.8258	12.7131	0.502097	0.708588	3.77749	6.25418	4.83797	1.29273	1.28074	SPG21
ENSGALT00000007948.3	9.2396	9.06708	9.0988	8.55511	8.05777	8.43426	8.74482	8.58444	8.94907	8.38387	7.92092	7.77255	7.39991	7.09719	7.4681	7.17983	7.58652	7.12599	8.26386	7.40015	7.16861	7.77763	7.43689	8.99005	8.64066	8.77379	135.92	0.502142	0.708619	7.09719	9.2396	8.1199	1.1379	1.1441	GPI
ENSGALT00000058644.1	6.57354	6.72411	7.02572	6.17202	5.27068	5.56775	5.83842	5.97092	6.57789	6.13448	5.94899	5.5461	5.45996	5.78188	5.6684	5.4288	5.44655	4.15919	4.9335	5.85928	4.02745	5.67404	5.47855	5.21527	4.70653	5.15241	15.3073	0.502322	0.708747	4.02745	7.02572	5.62856	1.24823	1.39755	RALA
ENSGALT00000028069.4	6.76758	6.52192	6.31677	7.68707	7.24541	7.67142	7.57499	7.42506	7.36626	7.42801	7.32579	7.27691	6.96448	7.00886	6.93697	6.49282	6.39077	5.74076	5.81669	6.50964	5.19838	8.09256	7.81481	6.37559	6.10087	6.73587	35.7171	0.503131	0.709317	5.19838	8.09256	6.87639	1.17686	1.3228	ERH
ENSGALT00000025259.5	5.19878	4.89857	5.29583	4.60436	3.81412	4.22403	4.59818	5.24695	6.09512	5.90479	5.60183	5.98465	5.64851	5.65457	5.6684	6.20354	6.10101	5.58049	6.3931	5.75922	4.4202	5.88754	5.40977	4.77699	4.29499	6.23688	13.0658	0.503223	0.709382	3.81412	6.3931	5.36548	1.19152	1.40674	ADD1
ENSGALT00000010487.2	6.16742	6.39655	6.38579	4.80096	4.05443	4.53043	4.76309	4.85941	5.60542	5.32029	4.91012	4.72069	4.96506	4.74675	5.60823	5.01449	5.72842	5.40018	5.97573	5.38695	5.8361	4.51822	5.09631	6.79232	6.43388	5.98915	15.6152	0.503327	0.709456	4.05443	6.79232	5.38486	1.26137	1.32814	NA
ENSGALT00000022489.5	7.07503	7.04652	7.57336	7.38804	6.33964	6.63501	6.57885	6.59122	6.87243	7.37047	6.1827	6.45018	6.17561	5.81946	6.2139	5.32326	5.12555	4.9535	6.31022	6.11006	5.70112	6.4347	6.16127	6.02141	6.09233	7.76084	29.985	0.503804	0.709791	4.9535	7.76084	6.39641	1.21331	1.29129	PTPN2
ENSGALT00000051197.1	6.8399	7.5909	7.00832	7.07225	6.45942	6.74318	7.11238	7.3453	7.55536	7.09656	6.66411	6.43981	6.22859	6.01355	6.45503	6.03378	6.1914	6.9837	6.45613	6.32364	4.02745	6.91307	6.89854	6.16809	5.98573	7.32399	15.3073	0.50401	0.709936	4.02745	7.5909	6.6127	1.14793	1.64191	IARS
ENSGALT00000054328.1	9.63396	9.92222	9.92386	9.62233	9.52268	9.62579	9.56884	9.32796	8.61988	9.49902	10.8498	11.1387	10.4014	10.5147	10.5905	10.0799	9.17092	10.6041	10.324	11.1645	10.2472	10.3251	10.1289	11.2753	11.3961	9.37376	392.407	0.504049	0.709964	8.61988	11.3961	10.1097	1.12725	1.17283	COII
ENSGALT00000068295.1	6.47988	6.50332	6.3517	7.50995	6.45418	6.95724	6.86863	6.98337	7.44548	7.161	6.62173	6.64335	6.11038	6.03926	5.87401	5.63287	5.7806	5.63592	5.80463	6.34681	4.4202	6.21509	5.93526	5.31941	5.17931	6.07249	20.4098	0.504479	0.710267	4.4202	7.50995	6.24408	1.20273	1.41262	GSPT1
ENSGALT00000017367.4	6.24661	6.29212	6.28098	6.65241	5.92864	6.17048	6.12277	6.15121	6.59262	7.1167	6.11097	6.39756	5.61995	5.43971	5.65359	5.30631	5.44655	4.15919	4.49713	5.1703	4.72859	6.02389	5.98338	5.26828	4.77215	6.1436	16.8666	0.504544	0.710312	4.15919	7.1167	5.77983	1.2313	1.38965	PSMC1
ENSGALT00000068970.1	5.33616	5.50519	5.31011	7.01308	6.05848	6.46489	6.32544	6.92439	7.27528	7.03441	6.1651	6.14008	5.834	5.85609	6.2139	5.27181	5.70896	4.76749	5.13957	6.06886	4.4202	5.95593	6.35662	5.26828	5.33217	5.53394	20.4098	0.504927	0.710582	4.4202	7.27528	5.8954	1.23406	1.33374	XPO1
ENSGALT00000026983.5	4.5366	4.89857	4.99371	6.46478	5.87481	6.14817	5.72299	6.01815	6.35537	6.62039	5.61052	5.99177	5.1661	4.90895	5.22321	3.88669	4.85166	5.11824	5.70435	5.1703	6.1786	4.54067	4.90967	5.99019	5.57213	6.60202	13.7915	0.505705	0.711129	3.88669	6.62039	5.50225	1.20321	1.41566	CD2AP
ENSGALT00000005077.5	8.34197	8.4937	8.29149	7.87438	6.66821	7.39171	7.33838	7.05952	7.27984	7.92852	8.07181	9.19866	8.69162	8.46944	8.47669	6.9699	7.06773	6.44637	8.10822	8.52082	7.78401	7.38663	7.80145	8.77338	8.68392	7.8533	86.2069	0.505717	0.711138	6.44637	9.19866	7.88353	1.16682	1.22294	EIF4EBP1
ENSGALT00000019010.4	8.25436	7.68051	7.74737	8.91586	8.16577	8.65507	8.66714	8.7703	9.00184	8.99179	8.64178	8.41808	8.30883	8.31881	8.09897	7.65004	7.61685	7.21966	7.09375	8.14806	6.36875	8.9446	8.85752	7.40288	7.09032	7.4194	81.6391	0.505834	0.71122	6.36875	9.00184	8.09417	1.11214	1.27092	TCP1
ENSGALT00000061994.1	4.52455	4.65082	4.93043	4.30191	3.84644	4.34668	3.99188	4.37015	4.04832	4.87649	5.31311	5.57482	4.56159	5.65457	5.51299	5.23647	4.34707	5.8385	6.43282	5.93767	4.72859	4.59171	5.09631	5.89228	5.70127	4.07606	13.3845	0.506086	0.711397	3.84644	6.43282	4.93783	1.30276	1.28374	SDHAF4
ENSGALT00000015631.2	6.16354	6.05739	6.31323	6.5873	6.12587	6.61481	6.54148	6.6778	6.59471	7.20869	6.44339	6.42411	5.91851	5.94719	5.83517	5.02488	4.94609	5.26608	5.58251	6.16324	4.98252	5.97529	6.56072	4.44992	4.48961	5.77694	20.8554	0.50658	0.711745	4.44992	7.20869	5.94888	1.21177	1.33685	SRP14
ENSGALT00000078263.1	7.44004	7.55072	7.51293	6.82563	5.6643	5.89702	5.76898	6.15121	6.89806	6.28443	5.61052	5.94119	6.03666	5.88474	6.6088	5.98136	7.0073	5.46282	6.74826	6.25182	4.98252	5.92214	6.31961	5.63409	5.65564	7.58751	30.6147	0.507252	0.712216	4.98252	7.58751	6.2934	1.20563	1.26309	DYNC1H1
chr1.5421	6.70487	6.23128	6.43548	5.28592	4.77875	5.58446	5.63347	5.87156	5.75508	6.11459	5.86427	6.25694	5.8829	5.9741	5.89934	4.71399	5.59701	4.3031	5.48007	6.23949	3.48606	5.37007	6.02995	6.42311	6.17552	5.78684	10.2049	0.508246	0.712914	3.48606	6.70487	5.68762	1.17885	1.63154	NA
ENSGALT00000016314.4	5.25823	5.12219	5.35899	7.81098	6.44366	6.91161	6.35159	6.20468	6.55121	6.02154	5.61917	5.68431	5.42737	5.33979	5.78169	5.44437	5.86213	5.46282	5.55397	6.11006	4.02745	6.13623	6.11881	5.41653	4.97154	5.63061	15.3073	0.509523	0.713809	4.02745	7.81098	5.79314	1.34832	1.43841	CNOT2
ENSGALT00000022178.5	4.66296	4.82562	4.24562	6.39593	5.64606	5.99405	5.90467	6.46055	6.52402	6.74529	5.93521	5.60298	5.34252	5.48719	5.41102	5.43661	5.08839	5.63592	6.29306	5.68843	4.98252	5.65016	5.60698	7.0562	6.90286	6.72561	17.9696	0.509754	0.71397	4.24562	7.0562	5.77886	1.22104	1.36114	ACOT13
ENSGALT00000039775.1	6.66698	6.14995	6.29899	6.38761	5.94366	6.50056	6.4557	6.48956	6.6072	6.80545	6.26211	6.24508	6.13581	5.90586	6.08739	5.38105	5.58104	3.99932	5.01949	5.70646	4.4202	5.96978	6.31961	4.84836	5.07916	6.16654	14.9925	0.509817	0.714015	3.99932	6.80545	5.90127	1.15322	1.47557	PSME3
ENSGALT00000017099.5	5.15253	5.12219	5.01129	7.67116	6.14548	6.45129	6.1871	5.79615	6.44853	5.78408	5.39592	5.19781	5.14621	5.23243	4.6375	5.22749	5.0425	4.76749	4.88851	4.94592	4.4202	5.78787	5.54419	4.5389	5.31759	5.23432	20.4098	0.510428	0.714442	4.4202	7.67116	5.42672	1.41359	1.22771	SNW1
ENSGALT00000006056.5	8.13753	7.82038	8.26517	6.65934	6.22753	6.90497	6.94789	7.11643	7.48267	7.35784	7.85476	7.79916	7.51683	7.57698	7.46386	7.18216	6.70986	6.7525	6.71642	7.74347	5.55219	7.21002	6.42791	6.93028	7.12422	9.06434	45.922	0.510593	0.714558	5.55219	9.06434	7.25172	1.24996	1.3061	ARPC3
ENSGALT00000007570.3	5.10475	4.85525	5.01129	7.35214	6.65914	6.90164	6.40666	5.92917	5.55903	6.17825	6.04834	6.04748	5.59815	5.72756	5.84823	4.88352	4.9951	4.76749	4.97714	5.96787	4.98252	5.4709	5.09631	5.46275	5.3466	4.44474	20.7772	0.510868	0.714751	4.44474	7.35214	5.60085	1.31268	1.26011	TMEM11
ENSGALT00000012363.4	5.87635	5.50519	5.6276	6.92671	6.43836	6.77265	6.77514	6.60454	7.05975	6.87803	5.98288	6.01292	5.77694	5.76656	5.99642	5.02488	5.69914	4.86349	4.95549	6.32364	4.02745	5.92214	6.31961	5.92566	5.49649	5.67395	15.3073	0.511395	0.715119	4.02745	7.05975	5.932	1.19011	1.47289	NA
ENSGALT00000049715.1	3.8405	3.49768	4.02104	5.21245	3.84644	4.15856	4.19806	5.05325	5.4477	4.968	5.03164	5.52663	5.02074	5.36033	5.39331	4.05845	4.56832	4.3031	5.40218	5.98274	3.48606	4.08128	4.80645	4.9813	4.97154	5.84962	10.2049	0.511537	0.715218	3.48606	5.98274	4.73336	1.26395	1.3578	MID1IP1
ENSGALT00000015853.2	4.71693	4.63383	4.805	6.97008	6.16484	6.09666	5.59021	5.58833	5.93592	5.99459	4.88166	4.94261	4.64899	4.77763	4.6375	4.91739	5.22478	5.52286	5.31984	5.36443	4.02745	5.35326	5.54419	4.1444	4.06996	4.36764	15.3073	0.512467	0.715868	4.02745	6.97008	5.16311	1.34998	1.28198	RPAP3
ENSGALT00000041279.3	10.6718	10.3625	10.5199	9.07221	9.04291	9.62023	9.79368	9.78921	9.48283	10.4458	10.9969	11.0949	11.4321	11.1745	10.8459	10.4198	9.58955	11.1272	11.0766	11.3519	9.89187	10.0374	10.5016	9.52182	9.59344	9.93243	526.456	0.51325	0.716415	9.04291	11.4321	10.2842	1.11162	1.13727	RPS28
ENSGALT00000073955.1	8.4919	8.80205	8.81892	7.73541	6.85851	7.48591	7.7926	8.25052	8.57925	8.94046	9.24207	9.46921	8.9515	8.95219	8.8278	8.05189	7.59184	8.57529	9.20873	9.28098	7.21889	7.79329	7.86705	9.24602	8.98425	8.00527	115.043	0.513572	0.716639	6.85851	9.46921	8.42392	1.12409	1.22824	NA
ENSGALT00000027331.5	5.34304	5.44801	5.45205	7.92365	6.73878	7.18256	7.13263	7.18603	7.43501	7.71067	7.06614	6.95512	7.07907	6.96593	7.33056	7.02013	6.87608	7.29045	6.95334	7.95802	6.27681	7.03927	7.06432	5.99019	5.88056	6.40387	39.5897	0.513647	0.716692	5.34304	7.95802	6.8347	1.16436	1.27918	RBM26
ENSGALT00000002104.5	4.94207	5.14635	5.30299	7.20049	5.92864	6.26164	5.92802	5.57034	6.06072	6.27102	5.78198	5.31594	4.7314	4.74675	4.22172	5.38912	5.0347	4.66464	4.5268	5.09019	4.02745	5.73695	4.69526	5.8581	5.54736	4.93804	15.3073	0.514107	0.717013	4.02745	7.20049	5.34303	1.34764	1.32665	CDC2L1
ENSGALT00000028065.5	7.10164	6.35049	6.78889	6.80807	6.40077	7.13796	7.28511	7.467	7.49839	7.78804	8.09832	8.15351	7.76035	7.76014	7.33056	6.72413	6.45932	6.44637	8.19162	7.53738	6.07322	7.53187	7.12993	8.90892	8.42131	6.64349	66.3318	0.514323	0.717163	6.07322	8.90892	7.29988	1.22042	1.20198	UQCRH
ENSGALT00000013980.3	8.28773	7.79958	7.68711	7.54217	6.19024	6.84727	6.72602	7.13185	7.58144	6.68588	6.81845	6.7605	6.54191	6.21875	6.37604	6.26622	6.95871	5.58049	7.07881	6.67438	5.19838	6.58983	5.83391	6.24944	6.15107	7.54582	35.7171	0.515186	0.717765	5.19838	8.28773	6.74315	1.22906	1.29716	TUBB4B
ENSGALT00000009336.1	6.23186	5.68917	5.9976	5.36433	5.02455	5.01034	5.25374	5.6061	6.11711	6.38747	5.06998	5.17297	4.85908	5.41045	5.20302	4.72678	4.83381	3.61405	5.40218	5.5152	5.55219	4.72834	5.18129	6.96281	6.56925	6.49732	11.2444	0.515532	0.718006	3.61405	6.96281	5.46081	1.27505	1.51099	TMEM41B
ENSGALT00000012795.4	7.30561	6.99089	7.08504	6.16879	5.28254	5.85631	6.07126	6.25624	6.766	6.60265	6.93034	7.16802	7.08952	7.0725	6.48042	6.18048	6.23626	5.33469	6.70997	6.71055	5.70112	6.09385	5.98338	7.84806	7.92594	7.82594	37.9226	0.515657	0.718093	5.28254	7.92594	6.60294	1.20037	1.24996	SDHD
ENSGALT00000002340.3	5.31532	4.41258	4.83493	6.53175	5.72641	6.14817	6.13286	6.19884	6.20052	6.24381	5.87874	5.74454	5.43559	5.3501	5.49649	5.20938	5.19012	5.03822	4.71896	5.53551	4.02745	6.37142	6.16127	5.21527	4.10434	4.3938	15.3073	0.516265	0.718516	4.02745	6.53175	5.44678	1.19919	1.35242	SF3A3
ENSGALT00000017620.3	8.56434	8.65189	8.67467	7.97638	7.00887	7.47026	7.47348	7.5702	7.98704	8.10016	7.57716	7.86653	7.80067	7.62021	7.63193	6.72413	7.11099	6.21118	7.16623	7.6014	6.94788	6.99526	6.87322	9.02127	8.6215	8.78557	73.0884	0.516533	0.718702	6.21118	9.02127	7.69356	1.17258	1.23866	SPC22
ENSGALT00000015342.5	7.12977	7.28015	7.70883	6.45553	5.54136	5.53372	6.13286	6.33828	6.37498	6.62743	6.77269	6.9145	7.44944	7.42679	7.65442	7.68324	7.77956	7.97799	7.69656	8.60009	7.00631	7.00336	7.21301	7.21314	7.2253	6.82509	45.3251	0.516681	0.718805	5.53372	8.60009	7.06017	1.21811	1.27584	SRSF5
ENSGALT00000014643.4	4.59541	4.52744	4.81505	7.6683	6.74308	6.92807	5.94529	5.78058	6.03784	5.88732	5.33426	5.44601	5.21466	5.02931	5.72615	5.51245	5.36189	5.03822	5.78021	6.04072	5.8361	5.69087	6.02995	5.55096	4.85524	4.97316	22.0619	0.51674	0.718846	4.52744	7.6683	5.62879	1.36234	1.24326	CWC22
ENSGALT00000043417.2	6.73656	6.58958	6.45488	7.54342	6.52079	6.90497	6.48749	6.51801	6.85421	6.6825	6.20584	6.53546	6.19025	5.9741	6.47201	5.99729	6.23626	6.05728	5.92092	5.8753	3.48606	6.55534	6.76725	5.92566	5.45713	6.91816	10.2049	0.516821	0.718902	3.48606	7.54342	6.30257	1.19688	1.80794	CSNK2A1
ENSGALT00000046475.1	5.83302	5.58693	5.81445	3.65788	3.48513	4.18071	4.39528	4.93167	4.87229	4.56092	4.9654	5.1604	5.18572	4.93658	5.16175	5.38105	5.75712	5.33469	6.49417	5.22133	3.48606	5.16384	5.00601	5.50753	5.1631	5.31868	10.1977	0.517785	0.719573	3.48513	6.49417	5.0216	1.29325	1.44087	PCMT1
ENSGALT00000031276.4	5.85725	5.97883	5.48388	5.77058	5.02455	5.29055	5.06648	5.05325	5.23081	6.20201	4.80797	5.5461	4.67698	4.2703	4.88579	4.1936	5.00311	3.81951	5.38609	3.58754	6.1786	4.26323	4.13787	5.8231	5.19535	5.71084	11.0214	0.518023	0.719738	3.58754	6.20201	5.09401	1.21751	1.41992	NA
ENSGALT00000023871.5	6.23556	5.9653	6.32382	5.01773	4.26037	4.82583	4.78883	4.60039	5.41018	5.47649	4.86722	5.39323	4.79665	5.3294	4.9356	3.61119	4.56832	4.15919	5.3028	5.06247	4.4202	3.9644	3.7499	5.75044	5.45713	5.76697	11.2202	0.518554	0.720107	3.61119	6.32382	5.00152	1.26438	1.38501	SLC30A5
ENSGALT00000048245.1	7.02456	6.4606	7.02572	6.97933	6.66821	7.24697	7.40022	7.55427	7.45587	8.13142	8.01889	8.30405	7.75379	7.62234	7.97342	7.26999	7.01722	8.77366	8.77571	8.18066	6.61392	7.36268	7.38409	9.02127	8.37278	6.49128	87.0711	0.518585	0.720129	6.4606	9.02127	7.57242	1.19133	1.17209	ATP5C1
ENSGALT00000074826.1	6.23556	6.44607	6.41581	5.55223	4.44056	4.54758	4.21715	4.66963	4.64488	5.06446	4.80797	5.43561	5.42737	5.68747	5.84823	5.11522	5.68427	5.03822	6.00764	5.90682	5.8361	4.34202	4.44332	5.04345	5.25776	6.82028	17.5989	0.51887	0.720327	4.21715	6.82028	5.34368	1.27633	1.26713	FAM195B
ENSGALT00000026743.5	5.4101	5.03427	5.67249	6.31049	5.28254	5.41725	5.25374	5.18916	5.84218	5.83965	6.56021	6.43981	6.54571	6.44239	6.41168	4.11792	4.93775	5.46282	4.97714	6.43593	5.38611	4.28112	4.29866	5.46275	5.1467	4.90203	16.3628	0.519122	0.720501	4.11792	6.56021	5.50233	1.19226	1.33619	MOSPD2
ENSGALT00000010835.5	6.5077	6.12584	6.15615	8.6252	7.7934	8.03285	7.83182	7.68544	7.79117	7.43404	6.89162	6.71391	6.90061	6.96258	6.82247	7.0097	6.55231	5.26608	6.46382	6.94875	6.88699	7.29499	7.21301	7.66251	6.51916	6.26903	37.4813	0.520411	0.721395	5.26608	8.6252	7.01389	1.22973	1.3319	GTPBP4
ENSGALT00000019972.5	12.1314	11.9749	12.1618	11.3728	11.4277	11.931	11.8999	11.7964	11.0991	12.5596	12.7782	13.0836	12.9628	12.9427	13.0528	12.2123	11.2397	13.0175	12.9433	13.6321	12.6357	11.8726	12.6944	11.6945	11.4319	10.9866	2028.04	0.521159	0.721914	10.9866	13.6321	12.2129	1.11621	1.11162	RPS29
ENSGALT00000052913.1	7.14952	6.63298	6.93191	7.32408	7.12541	8.0298	8.23789	8.20751	8.35078	8.32883	8.55209	8.53597	7.8212	8.70454	8.10715	6.58703	6.90842	7.12599	8.32213	7.63942	5.95952	7.59399	7.89248	8.11729	8.04576	6.97558	61.2293	0.521426	0.722099	5.95952	8.70454	7.66182	1.13609	1.28564	NA
ENSGALT00000044506.2	7.99081	7.70715	8.01365	8.48988	7.73633	8.19265	8.52887	8.76041	9.2986	8.78478	8.0859	8.356	7.85069	7.8058	7.42078	6.64546	7.52666	6.50708	7.23074	7.36654	6.1786	7.5931	7.73273	7.18584	7.1116	7.59598	71.4342	0.521789	0.72235	6.1786	9.2986	7.75756	1.19865	1.25555	YWHAB
ENSGALT00000028137.5	6.61108	6.32425	6.44844	5.33	4.63812	5.55083	5.54561	5.6061	6.1142	6.19729	5.97616	6.40291	6.0094	6.19034	6.09836	4.90619	5.46985	5.03822	5.59656	6.67438	6.1786	4.52574	5.26154	6.30123	5.67863	7.92793	22.0348	0.521801	0.722358	4.52574	7.92793	5.86931	1.35074	1.29687	OSTF1
ENSGALT00000032023.4	5.62858	4.63383	5.53947	6.06999	5.2943	5.94958	5.83842	6.08938	6.51962	6.60977	6.50065	6.68347	6.39374	6.00705	6.2139	4.97214	4.52448	3.81951	5.51009	5.77638	4.72859	5.78474	6.46228	6.16809	5.71246	6.18538	13.1184	0.521957	0.722466	3.81951	6.68347	5.75446	1.16144	1.5066	MRPL35
ENSGALT00000075501.1	4.45003	5.51451	5.01129	5.77484	4.10874	4.51308	4.23598	4.58254	4.97222	4.60435	4.79277	5.1349	4.97637	5.09207	4.88579	4.33398	5.48709	3.81951	4.69303	5.40914	4.4202	4.08128	3.7499	6.84561	6.28448	5.2911	12.4534	0.523448	0.723497	3.7499	6.84561	4.88711	1.40075	1.30326	LRP5
ENSGALT00000004497.4	5.20635	5.49582	5.45847	6.98118	6.11264	6.8438	6.57885	6.62648	6.86031	7.00229	5.99621	6.12721	5.8889	5.25455	6.1308	5.71862	5.9723	4.3031	5.04021	6.23949	4.98252	6.0837	5.93526	6.02141	4.63778	5.11358	18.7406	0.524923	0.724516	4.3031	7.00229	5.86969	1.19296	1.36406	CFDP1
ENSGALT00000013637.5	4.96009	4.74878	5.19943	6.84399	5.63685	5.92354	5.68236	5.74091	6.44738	6.23001	5.31311	5.59366	5.17594	5.33979	5.09755	5.08573	5.20408	3.61405	4.5268	5.09019	3.48606	5.32337	5.40977	5.21527	4.77215	5.50423	10.2049	0.525457	0.724884	3.48606	6.84399	5.27558	1.2973	1.51334	XRN2
ENSGALT00000059596.1	7.89223	8.07135	7.82771	6.97749	6.29349	6.60665	6.73928	6.84429	7.44374	7.20399	7.20467	7.23853	7.2909	7.16592	7.11508	6.29227	6.6448	4.3031	6.70349	7.22991	7.26747	6.56632	6.62281	7.14391	6.68166	7.87087	18.7406	0.525585	0.724972	4.3031	8.07135	6.97084	1.15787	1.61996	MTPN
ENSGALT00000020376.5	5.74224	5.42843	5.84908	7.25258	6.40077	6.77629	6.61168	6.64808	7.05672	6.83005	6.32686	6.21498	6.39374	6.29544	6.302	6.43162	6.26984	5.88499	5.71727	6.58951	3.48606	6.80442	6.56072	5.78723	5.53481	5.75187	10.2049	0.527903	0.726569	3.48606	7.25258	6.19028	1.17161	1.77573	NA
ENSGALT00000053048.1	5.26549	5.25036	5.61615	7.43186	6.41161	6.68236	6.43547	6.5459	6.97637	7.02644	5.48374	5.86572	5.68343	5.8633	5.88673	5.01449	6.02044	4.66464	5.17747	5.99745	4.4202	5.80959	5.88547	6.32644	5.30287	5.49217	20.4098	0.528416	0.726922	4.4202	7.43186	5.86678	1.26677	1.32727	DHX36
ENSGALT00000010647.3	6.483	6.03815	6.02814	7.406	6.62694	7.0444	6.81327	7.01032	7.114	6.95275	6.53759	6.63882	6.05278	5.83422	5.98464	5.61234	5.84886	4.3031	5.49516	5.11739	5.19838	6.84557	6.20251	6.22283	5.50938	5.79668	18.7406	0.528623	0.727065	4.3031	7.406	6.18143	1.1981	1.43651	SNRPD3
ENSGALT00000004517.5	7.32311	7.16954	7.36864	6.81429	5.81073	6.23012	6.22531	6.59567	7.17609	6.8331	6.33738	6.64335	6.02582	6.13776	5.89934	5.70576	6.4388	4.66464	6.08944	5.72426	4.98252	6.07604	6.20251	7.74897	7.28646	6.72561	24.3628	0.528933	0.727278	4.66464	7.74897	6.39366	1.21198	1.37067	ERGIC1
ENSGALT00000075312.1	6.483	6.15591	5.94825	6.28981	5.39607	5.96881	6.07126	6.41086	6.68878	6.76136	6.00283	6.51584	5.87688	5.8633	5.79525	4.38329	5.1108	4.3031	4.79408	5.5152	5.8361	5.306	5.40977	7.23993	6.88319	6.30739	18.7406	0.529797	0.727872	4.3031	7.23993	5.89681	1.22777	1.37036	SLC35B1
NM_205110	7.01382	7.339	7.52216	8.73037	8.10529	8.36702	8.17827	8.3302	8.30456	9.00603	8.32129	8.45202	7.79589	7.82255	8.44049	8.21285	7.54598	7.27308	7.37229	8.67294	6.94788	8.66962	9.05622	7.01026	6.31415	6.90685	78.57	0.530009	0.728017	6.31415	9.05622	7.91196	1.14462	1.25305	TOP1
ENSGALT00000023311.5	10.927	10.2359	10.8389	10.2364	11.0934	11.5556	11.7855	11.5828	10.5352	12.1377	11.9168	12.3927	12.1859	12.1002	10.9962	11.0707	10.059	10.3419	11.1553	11.4077	10.8598	10.9599	11.3983	10.0295	10.0006	10.3282	1023.43	0.531629	0.729129	10.0006	12.3927	11.082	1.11828	1.10813	RPS20
NM_205154	6.23556	6.28669	6.27372	5.4758	5.1593	5.23869	5.16806	5.47684	5.82268	5.92777	5.23653	5.52663	5.4108	5.68747	5.93652	5.28051	6.44175	5.83849	6.42496	6.7972	5.38611	4.92314	5.26154	3.59966	4.38163	6.97775	11.1229	0.53174	0.729205	3.59966	6.97775	5.62215	1.24112	1.56185	PTPRA
ENSGALT00000005175.5	5.60587	5.61318	5.40627	5.67126	5.13334	5.65737	5.91639	6.34359	6.53931	6.68588	6.20009	6.77707	6.17561	6.37331	6.58558	6.4433	5.99255	5.03822	5.70435	6.17623	4.02745	6.45257	6.68233	4.5389	4.54071	5.50423	15.3073	0.532223	0.729536	4.02745	6.77707	5.83788	1.16088	1.44952	KHDRBS1
ENSGALT00000011174.5	7.76735	7.19003	7.36864	6.34814	5.94366	6.65097	6.64729	6.81019	6.67005	7.05803	7.65488	7.90474	7.66047	7.63082	7.18883	6.95367	6.41198	6.21118	7.67021	6.87097	5.8361	7.00874	7.29156	8.76879	8.48955	7.9324	56.1269	0.53236	0.72963	5.8361	8.76879	7.15151	1.22615	1.22539	NA
ENSGALT00000037601.3	8.17753	8.01996	7.77078	6.30461	6.08581	6.76534	7.10215	7.50539	7.33594	8.05782	8.40739	8.20341	8.29873	7.86271	7.87153	7.79223	7.27045	8.32008	9.08082	8.40418	7.64382	7.77763	7.63066	9.16797	8.6768	7.89968	66.9223	0.533066	0.730114	6.08581	9.16797	7.82436	1.17172	1.28567	NDUFB1
ENSGALT00000012759.4	6.5199	6.26478	6.14026	6.19763	5.01035	5.49003	5.5755	5.97776	6.59784	6.22074	5.75086	5.69307	5.59815	5.38059	5.0755	4.7891	5.08084	3.99932	5.06064	5.85928	4.72859	5.54678	5.7249	7.11526	7.10737	6.17033	14.9925	0.533233	0.730228	3.99932	7.11526	5.71828	1.2443	1.42981	MAGT1
ENSGALT00000023118.4	3.67586	3.60621	3.55369	6.3987	5.17211	5.53372	4.80153	4.60039	5.26536	5.77143	4.91012	4.83592	4.41967	4.22621	4.51177	4.05845	4.3596	4.15919	4.63972	4.75129	3.48606	5.06924	5.26154	4.02627	3.8846	3.90471	10.2049	0.53326	0.730246	3.48606	6.3987	4.57244	1.39941	1.31164	RFC1
ENSGALT00000015757.5	6.86162	6.34005	6.36201	6.57636	6.26986	6.71309	6.27169	6.28411	6.19777	6.4523	6.06109	6.22105	5.58343	5.95396	6.23395	5.27181	5.34308	5.46282	5.55397	5.92233	3.48606	6.21509	6.79448	5.10302	4.72874	5.9588	10.2049	0.533494	0.730407	3.48606	6.86162	5.93164	1.15678	1.70153	BUB3
ENSGALT00000004733.4	9.20414	9.35711	9.45374	8.92139	8.15291	8.77096	8.54217	8.59227	8.67628	9.28381	8.57115	9.1172	8.41861	8.3175	8.34463	6.41196	6.95664	7.00491	8.33686	8.58799	8.33295	7.83247	8.04765	8.11005	7.97553	8.47614	84.1513	0.533603	0.730482	6.41196	9.45374	8.37681	1.12856	1.30644	PRELID1
ENSGALT00000053928.1	9.54427	9.11991	9.3808	8.31556	8.37688	8.97648	8.90567	8.6275	8.36311	8.78556	10.114	9.74407	9.74918	10.4945	9.82208	9.94482	8.95205	10.7288	10.5119	10.4024	9.7791	9.69707	9.76253	9.30746	8.79858	8.31092	316.568	0.533814	0.730626	8.31092	10.7288	9.40443	1.14082	1.13157	RPL37
ENSGALT00000073000.1	5.15253	5.00813	5.30299	5.79386	5.17211	5.94958	6.12277	6.13905	6.00204	6.95554	6.25658	6.63428	6.06342	6.10769	5.92423	5.4521	4.89535	4.5539	6.19484	5.65169	3.48606	5.61534	4.80645	6.4463	5.78842	5.73662	10.2049	0.534461	0.731069	3.48606	6.95554	5.662	1.22846	1.62418	NFU1
ENSGALT00000064599.1	7.54968	7.16659	7.33936	7.0381	5.82702	6.34739	6.56774	6.69451	7.34963	6.79299	6.94417	6.71821	6.20475	6.32187	6.01971	5.91025	5.98449	5.03822	5.69131	5.74184	5.19838	6.97892	5.7249	7.81281	7.21747	6.90002	31.8591	0.534503	0.731097	5.03822	7.81281	6.50309	1.2014	1.29075	PSMA2
ENSGALT00000001317.4	7.12179	6.51265	6.89213	8.54766	8.11361	8.46054	8.18435	8.31677	8.31982	8.31364	7.69427	7.92905	7.38301	7.23151	7.30236	6.42379	6.48528	6.64854	6.80988	7.88472	6.45519	7.50549	7.48783	6.46912	6.38578	7.30516	82.62	0.534659	0.731204	6.38578	8.54766	7.39169	1.15639	1.15752	NUDC
ENSGALT00000066576.1	5.36349	5.20506	5.66695	4.64216	3.74722	4.24521	4.39528	4.9175	5.10437	4.28655	5.53031	5.32724	5.18572	5.55114	5.68305	5.69278	5.80829	6.05728	6.00764	6.33527	5.8361	5.14931	4.69526	6.73698	6.36466	6.12419	12.4284	0.53561	0.731854	3.74722	6.73698	5.3715	1.25421	1.43346	VPS41
ENSGALT00000011352.4	5.22136	4.10255	4.76411	6.81015	6.00937	6.48729	6.3602	6.26186	6.42874	6.55179	6.03549	6.03376	6.12061	6.1555	6.03121	5.29776	4.80661	4.9535	5.59656	6.01202	4.02745	5.57242	6.20251	5.36879	5.1467	5.75692	15.3073	0.53765	0.733246	4.02745	6.81015	5.69674	1.19545	1.41448	RBM7
ENSGALT00000016753.5	5.91841	5.91696	6.05382	5.60103	5.31755	5.93009	6.10751	6.33295	5.83689	7.79899	6.76493	7.15223	6.64473	6.68973	7.27843	6.23522	5.21101	6.7525	7.66355	7.4704	7.00631	6.40035	6.89854	5.71269	5.31759	5.84489	36.04	0.538366	0.733734	5.21101	7.79899	6.37913	1.22258	1.22416	DCTN6
ENSGALT00000026442.5	10.5396	9.80898	10.0812	9.02695	9.24736	9.76014	9.83673	9.99418	9.53319	9.9873	10.6481	10.6887	10.4191	10.5557	11.0302	10.6501	10.2383	12.2912	11.5546	11.7864	10.5518	10.4105	10.8307	10.876	10.3224	10.1846	520.653	0.538583	0.733882	9.02695	12.2912	10.4175	1.17987	1.15404	RPS7
ENSGALT00000018600.5	7.33351	7.21595	7.10769	6.37364	5.76919	6.0127	5.98481	6.13905	6.55766	6.26652	5.65324	6.11423	5.94178	5.84884	5.6684	5.59848	6.21573	4.15919	4.97714	5.84308	4.4202	5.55782	5.26154	6.11119	5.43028	6.25483	16.8666	0.53881	0.734037	4.15919	7.33351	5.91603	1.2396	1.4224	SRP72
ENSGALT00000023957.5	5.35671	5.31575	5.14472	3.96424	4.16107	4.59785	4.15912	4.71947	4.71194	5.53003	5.28079	5.28151	5.4108	5.25455	5.3572	4.64827	3.80325	4.66464	4.27039	5.72426	3.48606	5.94195	6.11881	4.25359	3.57713	4.02676	10.2049	0.539383	0.734427	3.48606	6.11881	4.79849	1.27515	1.37648	HDDC2
ENSGALT00000009152.5	5.62294	5.48638	5.59299	5.14823	4.05443	4.78302	4.64121	5.21255	5.50221	5.88732	5.71098	6.25102	5.69716	5.67931	5.68305	4.75203	4.86051	4.15919	5.3028	5.4737	3.48606	5.41125	5.40977	6.89701	6.48043	5.24154	10.2049	0.539512	0.734515	3.48606	6.89701	5.32412	1.29543	1.52726	HSCB
ENSGALT00000039568.3	5.42315	4.71686	4.92116	6.16392	5.67334	6.13688	5.66856	5.88618	6.23446	6.12954	5.66997	5.69307	5.69716	5.3705	5.62351	4.73946	5.08839	4.15919	4.0834	5.4946	4.4202	6.10895	5.98338	3.7563	4.17073	4.99041	12.5133	0.540431	0.73514	3.7563	6.23446	5.30782	1.17458	1.41304	ACTL6A
ENSGALT00000059676.1	6.25393	5.78464	6.01948	6.86811	5.94366	6.5567	6.56774	6.6778	7.16698	6.86023	6.12317	6.14648	5.78982	5.91283	5.44582	4.98284	5.73324	3.99932	4.91118	5.95285	4.4202	5.7816	5.88547	6.55696	6.02215	6.0926	14.9925	0.541496	0.735864	3.99932	7.16698	5.94061	1.20644	1.4854	MRPL3
chrM.1	11.2857	12.0973	11.7819	12.2303	11.6114	11.8187	11.8914	11.6513	11.3543	12.1446	13.138	13.3503	12.9913	13.3094	13.154	12.5789	11.7632	12.6512	13.4369	13.7967	12.5838	12.1228	11.4813	13.0391	13.2092	11.9752	2495.5	0.543976	0.737547	11.2857	13.7967	12.4019	1.11247	1.0989	NA
chr4.884	6.64766	6.37114	6.52081	5.72948	5.12018	5.56775	6.10239	6.46543	6.84808	7.65839	7.35455	7.4367	7.00369	7.06313	6.34872	6.17115	5.24518	5.68929	6.59564	5.99745	4.72859	6.24956	6.49584	7.12966	7.17767	6.2187	25.5122	0.544221	0.737713	4.72859	7.65839	6.38219	1.19996	1.3497	NA
ENSGALT00000005739.5	7.30031	7.75312	7.72623	6.79555	6.31675	6.70929	6.80383	7.12262	7.41739	7.55519	7.96397	8.09026	7.71718	7.56817	7.7163	6.98861	6.97509	5.52286	7.12803	7.53234	5.19838	7.03927	7.21301	8.22177	8.02796	6.38116	35.7171	0.544367	0.737812	5.19838	8.22177	7.18402	1.14445	1.38197	NDUFS5
ENSGALT00000019418.5	7.21099	6.05739	6.50848	5.3615	5.1848	5.66525	5.85069	5.6496	5.97659	6.66209	6.74926	6.77295	6.41883	6.74546	6.05394	5.92142	5.17602	5.68929	6.00764	6.91038	6.07322	6.0786	5.54419	4.35509	4.20281	6.68381	17.415	0.544532	0.737924	4.20281	7.21099	5.98117	1.20562	1.42314	SMDT1
ENSGALT00000012762.5	8.02437	7.79767	7.84251	7.3922	7.15797	7.64576	7.78941	8.05086	7.85627	8.93338	9.30101	9.26332	9.14619	9.13321	8.8278	9.21893	7.50567	8.76746	8.95553	8.75317	7.56826	8.47457	8.2579	9.78544	9.19531	7.72394	141.812	0.544665	0.738014	7.15797	9.78544	8.39877	1.1651	1.17335	NA
ENSGALT00000061062.1	5.84276	6.00549	6.23683	5.60582	4.82814	5.49888	5.5755	5.74893	6.3026	6.41213	5.60183	5.97031	5.45996	5.41045	5.4798	4.33398	5.0959	3.61405	5.49516	5.79335	5.38611	4.70203	5.33756	7.30479	6.66448	6.04799	11.2444	0.545101	0.73831	3.61405	7.30479	5.60595	1.30304	1.55116	NA
ENSGALT00000011975.4	6.41606	5.68917	6.46129	6.71027	6.43836	6.98898	7.05254	7.41753	7.56072	7.74179	7.35196	7.73486	7.77013	7.71897	7.16292	6.50401	6.87826	6.87273	7.35998	7.02254	5.55219	6.98711	7.06432	8.59813	8.52804	6.1281	45.922	0.545413	0.738521	5.55219	8.59813	7.06581	1.21686	1.27262	PEBP1
ENSGALT00000016625.5	5.08025	5.04716	5.22226	7.11487	6.19653	6.50934	6.35159	6.32761	6.35907	6.00002	5.88592	5.65771	5.38557	5.45889	5.5614	4.91739	5.44066	4.9535	4.71896	5.75922	3.48606	6.00518	6.20251	6.05196	5.52215	4.84628	10.2049	0.546242	0.739082	3.48606	7.11487	5.61777	1.26649	1.6115	KRR1
ENSGALT00000044338.2	8.1186	7.51637	7.65532	8.131	7.76409	8.28886	8.34154	8.21041	8.27029	8.64705	9.51181	9.33922	9.23715	8.97235	8.39669	8.24767	7.58385	8.90354	9.378	8.7401	7.36	7.98824	8.2579	10.1385	9.88858	7.93908	163.278	0.547129	0.739682	7.36	10.1385	8.49332	1.19371	1.15398	UQCRQ
NM_001031390	5.22881	4.76448	4.82502	6.50252	5.58031	5.85631	5.46007	5.82679	6.2358	6.06364	5.08254	5.52663	4.75785	4.73106	4.44454	4.21191	4.90393	3.99932	3.95835	4.52625	3.48606	5.06408	4.80645	4.35509	4.54071	4.76844	10.2049	0.547573	0.739982	3.48606	6.50252	4.98104	1.30545	1.42885	PRPF3
ENSGALT00000000749.1	6.5077	6.23128	6.36543	6.75946	6.32251	6.7506	6.33421	6.69866	6.44969	7.38507	7.27473	7.59931	8.11268	8.00651	7.77563	6.83166	6.61898	7.88955	8.46307	8.42338	8.3556	6.19164	6.79448	7.50579	7.41528	7.58751	72.0921	0.547758	0.740107	6.19164	8.46307	7.17886	1.17889	1.15944	ZNF593
ENSGALT00000010020.5	8.02864	7.7213	8.17834	6.63962	5.99502	6.32269	6.43954	6.60896	6.84281	7.04232	6.39891	7.32842	6.2191	6.31662	6.79575	5.56326	6.10845	6.17421	7.0122	6.98612	6.07322	5.90206	6.46228	8.08071	7.34154	8.02319	46.2832	0.550151	0.741722	5.56326	8.17834	6.79251	1.20402	1.22096	HM13
ENSGALT00000059312.1	7.15735	6.59398	6.8658	6.41653	6.01649	6.55246	6.86561	6.87026	7.19964	7.08639	6.85184	7.36999	6.85233	6.69378	6.74076	5.63287	6.3059	5.11824	6.29306	6.96381	4.4202	5.92214	6.11881	7.86537	7.57395	6.92266	20.4098	0.551291	0.74249	4.4202	7.86537	6.58732	1.19402	1.49028	Mtch2
ENSGALT00000076227.1	6.82768	6.29212	6.4191	6.88002	6.30517	6.69011	7.00666	7.0302	6.94637	7.18743	7.14307	7.85682	7.71212	7.80017	7.50156	6.26622	6.70741	5.93003	6.74826	8.24989	6.27681	6.47216	6.84745	8.66884	8.79727	7.02035	59.97	0.551702	0.742766	5.93003	8.79727	7.0609	1.24591	1.1907	PRDX3
ENSGALT00000057879.1	5.82812	6.04459	6.2846	5.60343	4.87589	5.44498	5.42767	5.23557	5.45002	5.63149	6.47707	6.91824	7.19493	6.68159	6.47201	6.04914	6.28635	5.40018	6.90332	7.40015	5.8361	5.95871	6.87322	7.30479	6.76461	4.7784	26.4437	0.551724	0.742782	4.7784	7.40015	6.1202	1.20914	1.2808	BBIP1
ENSGALT00000076786.1	5.49904	5.53296	5.45847	5.34154	5.34042	5.77854	5.65463	5.41768	5.23618	6.19729	6.69714	6.3868	6.14085	6.1437	6.90607	6.50401	5.48137	6.21118	5.9097	6.51987	4.02745	6.85604	7.10839	4.91636	4.79337	4.91112	15.3073	0.551958	0.742939	4.02745	7.10839	5.80654	1.2242	1.44174	ENY2
ENSGALT00000075009.1	5.45525	5.02126	5.21469	6.16554	4.9372	4.83982	4.58354	4.48986	5.17038	5.04358	4.26331	4.5187	4.80935	4.74675	4.86022	4.96136	5.93091	3.99932	5.40218	4.94592	4.02745	4.63408	5.09631	7.172	6.75922	5.26299	14.9925	0.552008	0.742973	3.99932	7.172	5.08889	1.40934	1.27244	TMEM131
ENSGALT00000057872.1	9.18321	8.59705	8.74991	8.63607	8.77343	9.4871	9.5804	9.25168	9.0436	9.19781	9.47894	9.59722	9.03431	9.99533	10.4831	8.54175	9.12487	10.6213	11.204	10.8518	10.507	9.29717	9.81666	9.57012	8.6289	8.93614	371.668	0.552735	0.743462	8.54175	11.204	9.46881	1.18326	1.10853	RPL17
ENSGALT00000014672.5	6.48921	6.80604	6.65269	6.16879	5.2943	5.52509	5.39452	5.52435	6.19777	6.25293	5.40595	6.01292	5.84638	5.70364	5.78169	4.5071	5.1546	4.43394	6.05931	6.17623	5.38611	4.0187	4.90967	6.79232	6.57539	6.50634	15.2088	0.552997	0.743637	4.0187	6.80604	5.75292	1.18306	1.43154	TMEM87A
ENSGALT00000069680.1	8.15913	8.32133	8.08906	6.81015	6.76015	7.14079	7.24847	7.62353	7.67832	8.24555	8.63327	8.95551	8.66391	8.4444	8.47669	7.05605	7.02707	7.4224	8.03269	8.91693	8.30994	6.92875	6.97193	9.17493	8.68392	7.95674	107.394	0.553735	0.744134	6.76015	9.17493	7.91275	1.15951	1.1705	EDF1
ENSGALT00000043009.2	8.00931	7.79958	7.99168	5.97692	5.54136	5.94958	6.09208	6.57326	6.91407	6.88098	6.96466	7.01574	7.06059	6.85086	6.58558	5.76897	6.27316	6.13628	6.16685	7.07204	6.07322	5.80342	5.7249	7.5277	7.43904	7.64173	45.5709	0.554799	0.744848	5.54136	8.00931	6.68591	1.19794	1.20655	SURF4
ENSGALT00000059471.1	5.35671	4.73291	5.48388	6.25821	5.89813	6.1312	6.37727	6.23926	6.16998	6.65523	5.85698	5.99177	5.55354	5.50575	5.97276	4.99347	5.63358	3.99932	5.56831	6.21452	4.02745	5.24808	5.40977	4.25359	4.32445	5.9977	14.9925	0.55492	0.74493	3.99932	6.65523	5.53284	1.20286	1.38344	SUPT5H
ENSGALT00000016414.5	5.79839	5.29428	5.73202	5.33578	4.58164	5.12903	4.95721	5.42771	5.45002	5.58887	4.93802	5.32724	4.83443	4.99029	4.86022	3.66536	4.96261	3.99932	5.23252	4.85189	4.4202	3.94209	4.13787	6.05196	5.71246	7.23995	11.6877	0.556542	0.746017	3.66536	7.23995	5.09467	1.42108	1.38995	ATP6V0B
ENSGALT00000016382.4	6.05039	5.97883	6.30968	5.81262	4.72761	5.33073	5.35198	5.49603	6.02859	5.65233	6.25658	5.85014	5.79621	5.96071	6.05394	6.17582	6.59533	4.3031	4.76947	5.38695	3.48606	6.90732	6.68233	5.59313	5.50938	6.0886	10.2049	0.557627	0.746744	3.48606	6.90732	5.69823	1.21219	1.63458	HP1BP3
ENSGALT00000075615.1	6.5077	6.41656	6.41581	6.43817	6.17123	6.79795	7.04722	7.03349	6.78169	7.86744	8.44677	8.06517	7.81176	7.49805	6.99686	7.10096	6.29941	7.57198	7.65686	7.14655	5.38611	7.08325	6.79448	8.3129	7.75255	6.0521	40.8196	0.557914	0.746936	5.38611	8.44677	7.05589	1.19712	1.31002	UQCRB
ENSGALT00000065839.1	7.69256	7.54164	7.84129	8.34127	8.02461	8.43772	8.43621	8.23917	8.45924	8.41571	8.09987	8.36013	7.76198	7.87347	7.55831	6.60446	6.97101	6.09732	6.72285	7.86078	6.36875	7.58772	7.96618	7.08603	6.83794	9.12221	67.4663	0.558235	0.747151	6.09732	9.12221	7.70417	1.18406	1.26353	TKT
ENSGALT00000021552.4	7.87808	8.14216	7.98279	7.95308	7.35899	7.82525	7.96056	8.08928	7.9479	9.39825	8.51899	9.24482	8.53121	8.31092	8.47248	7.25902	7.35737	8.17795	9.73329	8.53602	7.31448	6.97343	7.48783	9.63966	9.13319	7.82113	124.664	0.55853	0.747349	6.97343	9.73329	8.19416	1.18783	1.17505	NDUFS6
ENSGALT00000051809.1	6.38639	5.98554	6.15615	5.39786	5.19739	5.87681	5.91639	5.9981	5.71717	6.66209	7.64433	7.86072	7.05793	6.96593	6.83565	6.54069	5.67427	7.16419	7.29681	6.60881	5.55219	6.86645	6.35662	7.6325	7.14914	5.6361	35.6919	0.559019	0.747676	5.19739	7.86072	6.46678	1.21555	1.24424	USMG5
ENSGALT00000062072.1	5.14468	4.45189	4.62257	6.46742	5.5512	6.07316	5.95669	6.26745	6.68878	6.96112	6.08624	6.30345	6.01489	6.10769	5.98464	5.18177	5.77126	3.99932	5.23252	6.13689	4.72859	5.97529	6.52865	6.67943	6.08374	5.2911	14.9925	0.559207	0.747802	3.99932	6.96112	5.7804	1.20426	1.44534	NA
ENSGALT00000006629.5	6.65597	6.84717	6.92497	5.67126	4.65647	4.99791	4.99087	5.28054	5.69979	5.13527	5.49317	5.44601	5.21466	5.06729	5.41102	4.88352	5.65915	4.76749	5.31984	5.63297	5.38611	4.6548	4.13787	4.02627	4.26491	6.25126	15.294	0.559361	0.747905	4.02627	6.92497	5.32602	1.30021	1.32282	NA
ENSGALT00000001004.5	6.41606	6.38644	6.21802	7.13655	6.41161	6.769	7.13764	7.59266	8.01231	8.14497	7.82704	7.56154	7.44538	7.21186	7.43384	6.8287	7.25041	5.68929	6.64382	7.84052	5.19838	7.45025	7.21301	6.24944	5.8505	6.59358	35.7171	0.559436	0.747955	5.19838	8.14497	6.9428	1.17315	1.33557	NUCKS1
ENSGALT00000016353.5	7.34556	7.00748	6.99954	6.95702	6.53573	6.94435	6.81327	6.7674	7.09712	6.92447	6.57806	6.47071	6.35093	6.42787	5.92423	5.8056	5.92249	3.99932	5.35334	5.65169	5.55219	6.88264	6.39271	7.34236	7.09887	6.81303	14.9925	0.559444	0.74796	3.99932	7.34556	6.45992	1.1371	1.61525	PSMA6
ENSGALT00000051001.1	7.62783	7.53708	7.64127	8.1553	7.53042	8.29268	7.56199	7.93962	8.36342	8.69973	8.98217	8.85858	8.89823	9.19671	9.24822	9.00062	8.58476	8.41026	8.54327	9.65153	6.94788	9.51802	9.78306	9.17839	8.9121	7.91444	122.459	0.560115	0.748408	6.94788	9.78306	8.49914	1.15107	1.22327	HIST1H101
ENSGALT00000067127.1	6.29709	6.29212	6.22557	7.63002	6.50569	6.83335	6.67861	6.88489	7.61223	7.71232	6.06742	6.70094	6.33784	6.29009	5.92423	5.20938	5.86213	4.15919	5.86395	5.68843	6.07322	5.62937	5.93526	6.4463	6.15927	6.68646	16.8666	0.560552	0.7487	4.15919	7.71232	6.29636	1.22489	1.51384	KPNA4
ENSGALT00000039072.2	9.84437	9.68969	9.77582	9.19351	8.9315	9.44024	9.53073	9.44491	9.5336	10.0528	10.5613	10.6669	10.7761	10.5	10.7604	10.7358	9.69033	11.8945	11.4624	11.4628	10.1662	10.2926	10.7907	10.4278	9.90329	9.42778	487.258	0.561341	0.749227	8.9315	11.8945	10.1906	1.1672	1.14098	RPL39
ENSGALT00000015429.4	6.9544	6.94341	6.9907	7.58039	6.35095	6.77265	6.29882	6.12062	6.6551	6.49907	6.10483	5.98465	5.71753	5.56005	5.83517	4.87205	5.01899	5.68929	6.1574	5.82669	6.27681	5.29724	4.44332	6.37559	5.93887	7.39208	20.7557	0.561686	0.749457	4.44332	7.58039	6.14064	1.23446	1.38199	PDCD10
ENSGALT00000046807.1	7.10164	6.67096	7.16183	6.36095	6.01649	6.49172	6.14785	6.31145	6.17977	6.06364	5.76651	5.88878	5.468	5.30841	5.69756	5.23647	5.52652	5.68929	5.33669	5.70646	3.48606	5.21125	5.47855	6.27557	5.93887	7.04532	10.2049	0.561973	0.749649	3.48606	7.16183	5.90641	1.21255	1.69429	SRPRA
ENSGALT00000020617.3	4.93298	4.35152	4.58784	6.37785	5.35172	5.89032	5.97363	5.95714	6.23982	6.04799	5.36542	5.43561	5.12604	4.59898	4.7251	4.05845	5.14739	3.81951	4.58436	5.38695	3.48606	5.06924	5.47855	4.35509	4.61412	5.20507	10.2049	0.562449	0.749966	3.48606	6.37785	5.08334	1.25466	1.45819	PWP1
ENSGALT00000009300.5	7.39274	6.7715	6.86338	7.50931	7.23933	7.75316	7.95631	8.27572	8.21118	9.15525	8.41858	9.00295	8.34418	8.12381	8.42749	7.20976	7.22837	7.94546	8.77416	8.77895	6.27681	7.09594	7.60012	8.73153	8.36925	7.34928	76.5367	0.56331	0.75054	6.27681	9.15525	7.8771	1.16226	1.25495	UQCRC1
ENSGALT00000003162.4	8.28147	8.08704	8.3191	6.81429	6.36775	7.20164	7.38343	7.50302	7.65195	8.36084	8.15589	8.9205	8.32772	8.295	8.13939	6.93725	6.90842	7.40655	8.68487	7.84459	7.06246	7.06272	7.84117	9.21598	9.20326	7.85801	81.5815	0.563536	0.75069	6.36775	9.21598	7.83978	1.17554	1.23117	NDUFB6
ENSGALT00000055433.1	7.30208	7.03362	7.40235	8.4928	7.57209	7.89726	7.97745	8.03783	8.7497	8.32775	7.56379	7.56632	7.55881	7.37976	7.23432	6.34716	7.31778	5.26608	6.50911	7.62528	6.1786	6.97755	6.82121	6.82807	6.85318	7.10196	37.4813	0.565698	0.752129	5.26608	8.7497	7.30469	1.19782	1.38712	EIF3B
ENSGALT00000053771.1	6.87355	6.65841	6.55417	7.50419	6.475	6.8916	6.91027	6.72736	7.3742	7.33868	6.53303	6.63428	6.30234	6.19034	5.87401	5.77514	6.14872	3.99932	5.38609	5.5152	5.19838	6.53685	6.46228	6.42311	5.75636	6.24767	14.9925	0.565716	0.752141	3.99932	7.50419	6.31887	1.18758	1.57998	VBP1
ENSGALT00000063248.1	7.24445	7.27742	7.29519	7.72279	6.91675	7.31365	7.32304	7.12878	7.43851	7.50833	7.16979	7.37816	7.12298	6.97595	6.17295	7.52562	7.07535	5.52286	6.4484	4.48508	5.95952	6.81367	6.02995	6.63975	6.85318	7.91895	21.3946	0.566134	0.752419	4.48508	7.91895	6.89466	1.14856	1.53724	AZIN1
ENSGALT00000075897.1	5.52952	5.19351	5.4129	4.13964	3.87805	4.13606	4.47673	4.56447	4.76492	4.61854	5.4159	5.45634	5.80258	5.56005	6.15203	4.24785	3.99214	4.76749	4.37196	6.58951	4.72859	4.36735	5.00601	3.7563	3.84449	5.47389	12.5133	0.566377	0.75258	3.7563	6.58951	4.85565	1.35708	1.29267	HMBS
ENSGALT00000053961.1	5.55936	4.41258	4.83493	5.47056	5.65521	5.99405	5.81981	5.87889	5.18988	6.22074	5.7973	5.88878	5.43559	5.18714	5.11927	5.07577	4.20153	3.99932	5.13957	5.22133	4.02745	5.89336	6.7112	3.7563	4.23419	5.35242	12.5133	0.56728	0.75318	3.7563	6.7112	5.23371	1.2823	1.39331	PPIL1
ENSGALT00000050796.1	6.6337	6.48449	6.45809	4.9553	4.60071	4.8674	4.53873	4.97335	5.06266	5.61742	5.22525	5.71904	5.80258	5.55114	5.60823	4.56524	5.19012	5.03822	5.63793	5.96787	5.38611	4.09145	4.13787	6.4463	6.30679	6.57369	16.0471	0.567709	0.753465	4.09145	6.6337	5.43999	1.21943	1.3296	YIPF3
ENSGALT00000060040.1	4.10619	4.28777	4.02104	6.78924	5.32903	5.37944	5.06648	4.87416	4.90638	4.67395	5.24772	5.58427	5.00977	4.06032	4.88579	4.67492	5.3927	4.15919	4.91118	4.20982	3.48606	4.61305	4.57478	5.46275	5.37504	6.63529	10.2049	0.568098	0.753723	3.48606	6.78924	4.91217	1.38213	1.40909	DUSP7
ENSGALT00000025402.4	6.48611	6.27578	6.53303	5.19666	5.2345	5.46317	5.44396	5.48647	4.95604	6.53692	6.68072	7.13304	6.84617	6.83993	6.93697	6.23969	5.59701	7.46892	7.53441	7.03686	5.19838	6.01055	6.76725	7.02574	6.35755	6.20399	30.0397	0.568643	0.754084	4.95604	7.53441	6.28807	1.19821	1.26877	ATP5J
ENSGALT00000015508.5	5.35671	4.07763	5.23727	6.87705	5.90582	6.21946	5.97923	5.54292	6.12871	5.57439	5.57542	5.52663	5.51529	5.42027	5.32017	5.75655	5.47562	5.03822	4.76947	5.4525	3.48606	6.77317	6.24261	4.5389	4.61412	5.0492	10.2049	0.569304	0.754523	3.48606	6.87705	5.44051	1.26404	1.56065	HAT1
ENSGALT00000047298.1	13.9424	13.5776	13.7923	12.1439	12.4683	12.7762	12.5737	11.9862	11.0771	11.8013	13.0821	13.0842	13.5923	14.1951	12.5456	12.8706	12.4314	12.4295	12.8429	13.1503	13.4295	12.6984	12.1565	12.82	14.138	13.5182	2159.36	0.569448	0.754618	11.0771	14.1951	12.8894	1.1013	1.16361	NA
ENSGALT00000014809.4	5.16034	5.25036	5.20708	4.97394	4.39758	4.7239	4.96852	5.6061	6.03322	5.82136	6.54215	6.31485	5.4997	5.72756	6.09836	4.56524	4.42067	3.99932	4.81827	6.26404	5.19838	4.59171	3.95689	6.22283	5.69	6.32108	14.529	0.5698	0.754851	3.95689	6.54215	5.32206	1.22925	1.34501	SNAP23
ENSGALT00000014768.4	7.49975	7.28015	7.43202	6.971	6.51074	6.769	7.10215	7.32934	7.43209	8.06172	7.77384	8.2141	7.75543	7.55709	6.86166	6.49282	6.43288	4.9535	7.35998	6.64664	6.07322	6.78419	6.65288	8.55612	8.04576	7.16598	29.985	0.570958	0.755618	4.9535	8.55612	7.14285	1.19786	1.44198	NDUFB5
ENSGALT00000008241.5	6.14003	6.20276	6.30256	5.88731	5.59941	6.04928	6.05544	6.07668	5.84745	6.4602	6.68072	7.29716	7.10248	7.26731	7.29283	5.92142	6.1914	5.79045	6.92019	7.7737	5.38611	6.13377	7.19268	7.99682	7.83674	5.51618	40.8196	0.57125	0.755811	5.38611	7.99682	6.49697	1.23085	1.20625	FAM96B
ENSGALT00000065823.1	9.7582	9.1501	9.52355	8.19716	8.4097	9.06847	9.14434	9.23178	8.72245	9.95236	10.3913	10.6189	10.7854	10.9066	10.59	10.1766	9.29517	9.69907	10.8544	10.5363	9.47216	9.96196	10.3284	9.9095	9.65271	9.06281	292.489	0.571603	0.756044	8.19716	10.9066	9.74613	1.11907	1.18896	RPL35A
ENSGALT00000070660.1	9.96998	9.42967	9.81012	8.17397	8.23455	8.91421	9.07738	9.09294	8.68391	9.49373	10.0717	9.83938	10.2708	10.2478	10.2501	9.92136	9.39175	11.1524	10.5842	10.9253	9.60098	9.60645	9.87522	9.15395	8.56554	9.23594	287.808	0.571606	0.756046	8.17397	11.1524	9.59897	1.16183	1.17433	RPS15
ENSGALT00000038170.2	4.41127	4.59923	4.7847	7.37897	6.417	6.68624	6.14287	5.46715	5.93261	5.46082	5.39592	5.25808	4.96506	4.89493	5.60823	4.75203	5.44655	4.9535	5.56831	5.59477	4.4202	4.85313	4.29866	4.70191	4.51538	4.88369	18.6801	0.572077	0.756358	4.29866	7.37897	5.28428	1.3964	1.22928	CNOT4
NM_001012934	6.65321	6.39655	6.06228	6.37083	5.58031	6.24597	6.27625	6.34359	6.58211	7.17307	6.10483	6.36504	5.61995	5.90586	5.92423	5.20938	5.62322	3.61405	4.58436	5.95285	4.98252	5.69421	6.11881	4.84836	4.9528	6.00196	11.2444	0.572613	0.756712	3.61405	7.17307	5.81487	1.23357	1.60896	PSMD2
ENSGALT00000004650.5	5.86683	5.7217	5.89715	7.35072	6.51577	6.88149	6.97056	6.81784	7.33782	6.65523	5.87874	6.12073	5.85866	5.54217	5.87401	5.18177	6.14511	4.5539	5.55397	5.85928	4.02745	6.22205	6.31961	6.13992	5.71246	6.45446	15.3073	0.573908	0.757567	4.02745	7.35072	6.05613	1.21376	1.50371	PRPF8
ENSGALT00000019114.5	6.55588	6.3348	6.64988	6.38483	5.34042	5.49003	5.50736	5.32414	5.55688	5.42089	4.95177	5.23427	5.2891	5.01642	5.54544	4.52186	5.21101	6.28238	5.82865	5.24619	3.48606	5.53192	5.66714	4.02627	4.17073	5.84962	10.2049	0.574005	0.757631	3.48606	6.64988	5.40092	1.23125	1.54929	CDCA4
ENSGALT00000038797.3	5.59439	6.03168	5.9206	5.67582	4.05443	4.30694	3.92381	4.07069	4.77603	4.75327	4.59664	4.30676	3.93138	4.35464	4.78067	3.84036	4.62131	3.99932	5.53949	5.36443	4.4202	3.9644	3.50815	5.71269	4.89506	5.88694	10.3778	0.574201	0.757761	3.50815	6.03168	4.72424	1.27675	1.34664	NUB1
ENSGALT00000044254.2	8.65629	8.19235	8.42702	6.97564	6.43836	7.02922	6.97618	7.23825	7.14073	8.3027	8.62793	8.88844	8.53121	8.67204	8.45337	7.59703	6.35053	7.35793	7.5049	8.72249	7.31448	7.22049	6.94788	7.54927	7.33793	8.01794	80.6018	0.574814	0.758165	6.35053	8.88844	7.71041	1.15279	1.21414	GNG5
ENSGALT00000073225.1	6.87355	6.72009	6.70764	7.8887	6.38985	6.62292	6.48749	6.82545	7.01281	6.61686	6.11097	6.63428	5.89487	6.25212	6.1308	5.19103	6.25315	3.99932	5.51009	6.90259	6.36875	5.56148	5.09631	6.16809	5.69	6.28659	14.9925	0.574884	0.758211	3.99932	7.8887	6.2383	1.26456	1.55984	LAMTOR1
ENSGALT00000024670.5	6.6025	6.21423	6.38242	8.17719	7.37014	7.62975	7.61511	7.61916	8.04786	8.56881	7.4997	7.80119	7.3355	7.42191	7.07118	6.00256	6.45349	5.52286	6.24924	7.08588	5.8361	6.76525	6.79448	6.84561	6.68734	6.58509	44.9775	0.575013	0.758296	5.52286	8.56881	7.0071	1.22288	1.26875	TOMM70
ENSGALT00000019533.3	6.75474	5.38847	6.32734	6.88397	6.45942	6.49615	6.30775	6.70279	6.80446	6.92732	6.40891	6.8533	6.7539	6.11979	5.89934	5.63965	5.46406	4.76749	4.5268	6.13689	4.4202	6.42066	6.65288	5.71269	5.33217	7.09401	20.4098	0.576613	0.75935	4.4202	7.09401	6.1252	1.15817	1.38573	RPL7L1
ENSGALT00000080586.1	5.80837	5.60448	5.61615	4.37107	3.81412	4.64642	4.55382	4.52765	4.49614	5.32029	5.58428	5.91148	5.38557	5.3501	5.6684	4.28292	4.38434	3.81951	5.55397	5.19604	3.48606	4.96799	5.18129	6.51371	6.09233	5.26299	10.2049	0.577223	0.759752	3.48606	6.51371	5.05383	1.28887	1.44973	NDUFA2
ENSGALT00000022358.5	4.78924	4.56378	4.88347	6.9542	5.87481	6.20872	5.47601	5.6061	6.14021	5.55975	4.89596	4.65047	4.80935	4.74675	4.80768	4.07855	4.25616	5.11824	3.95835	4.78561	4.4202	4.48774	4.29866	4.25359	3.76075	5.16766	12.555	0.577977	0.760248	3.76075	6.9542	4.94431	1.40651	1.31471	NA
ENSGALT00000068967.1	7.78388	7.37779	7.46429	7.19096	7.44857	7.96426	8.02154	8.14657	7.40909	8.41571	8.62149	8.87503	8.39668	8.43596	8.32841	7.95736	7.43786	9.26167	9.46773	8.92657	7.00631	7.93558	8.40649	9.69879	9.28982	7.13917	127.561	0.578177	0.760379	7.00631	9.69879	8.16952	1.18719	1.16602	ATP5H
ENSGALT00000012934.3	8.78693	8.40384	8.30581	8.48469	8.29289	8.51168	8.14876	8.17513	8.00249	8.03287	7.57494	8.0084	7.48946	7.70498	7.9372	7.89214	8.35765	8.06133	7.716	8.00611	6.45519	7.80801	8.0133	5.95829	5.77781	9.01357	53.865	0.578448	0.760557	5.77781	9.01357	7.88152	1.14363	1.3641	HN1
ENSGALT00000003745.5	11.5176	10.9842	11.3576	10.2303	9.9053	10.7396	11.0294	10.988	10.9966	10.928	11.0097	10.6627	10.7694	10.8053	10.6909	10.1099	9.85177	11.2511	11.2551	11.1645	9.04043	10.2518	10.1236	12.815	12.3575	11.0327	525.552	0.579051	0.760954	9.04043	12.815	10.8411	1.18207	1.19918	ENO1
ENSGALT00000069049.1	9.9473	10.0653	10.1604	8.58876	7.67691	8.15957	8.10203	8.34218	8.91473	8.5224	8.5213	8.6729	8.52929	8.43354	8.1813	8.13582	8.47315	7.45358	8.33057	8.41792	7.68017	8.28153	8.00166	9.4548	9.34657	10.0774	174.288	0.579252	0.761086	7.45358	10.1604	8.63351	1.17686	1.1583	RHOA
ENSGALT00000010681.5	6.51076	6.14995	6.48979	6.99858	6.00937	6.24597	5.99036	6.42594	6.77801	6.87803	5.9213	6.15284	5.99279	5.54217	5.78169	5.28916	4.97894	3.99932	4.95549	5.93767	4.02745	5.76263	5.83391	5.26828	5.04417	5.75692	14.9925	0.579298	0.761116	3.99932	6.99858	5.79698	1.20728	1.44949	BCCIP
ENSGALT00000045256.2	6.1905	6.34005	6.40587	6.89966	5.34042	5.5164	5.13833	5.32414	5.84042	5.12536	4.57902	5.02818	4.88331	4.39503	4.57601	3.69169	4.66235	5.19406	4.84207	4.60523	4.02745	4.91171	5.00601	5.78723	5.98573	5.72637	11.9214	0.579444	0.761212	3.69169	6.89966	5.23164	1.31883	1.41714	SBDS
ENSGALT00000065851.1	13.2889	13.4387	13.2716	13.4639	12.8024	13.0773	12.8802	12.449	12.009	12.9443	14.1747	14.1249	14.1329	14.4791	14.2246	13.5532	12.6552	14.614	14.0764	15.2224	13.2093	13.5642	13.2072	14.2124	14.3404	12.8759	4120.76	0.579485	0.761239	12.009	15.2224	13.5497	1.12345	1.12829	NA
ENSGALT00000043160.2	9.37668	9.18697	9.2383	7.69046	7.0053	7.61965	7.69386	7.74481	8.02089	7.69401	7.70039	8.31828	8.10883	8.19988	8.01746	7.34243	8.29787	5.68929	7.83639	7.82822	7.00631	7.65698	7.94203	8.28744	7.88203	8.95986	50.5997	0.580049	0.76161	5.68929	9.37668	7.93633	1.18149	1.39496	FKBP12
ENSGALT00000062785.1	9.28542	9.01225	9.1029	7.56202	7.77252	8.47853	8.35345	8.62314	8.07584	9.33681	9.58588	9.66056	9.50311	9.45731	10.11	9.2414	8.90794	7.88955	10.523	9.9863	9.12196	9.31029	9.79659	9.99258	8.72593	8.45455	187.971	0.580056	0.761614	7.56202	10.523	9.07192	1.15995	1.19967	RPL11
ENSGALT00000074746.1	4.16949	5.09761	4.81505	5.34154	4.54272	4.51308	4.91107	5.26943	5.63418	6.10455	5.40595	5.76961	5.35123	5.68747	6.23395	4.24785	5.45241	4.66464	5.63793	6.28818	3.48606	4.1799	4.13787	4.5389	4.03474	4.07606	10.2049	0.580935	0.762191	3.48606	6.28818	4.98429	1.2616	1.42978	NFAT5
ENSGALT00000017211.5	4.96901	4.74878	4.85454	6.88397	5.74367	5.793	5.81981	6.07668	6.50857	6.19255	5.48374	5.58427	4.80935	4.90895	4.75315	4.2655	4.73147	4.15919	4.33889	4.91525	3.48606	4.72834	5.09631	5.10302	5.24241	5.27712	10.2049	0.581643	0.762655	3.48606	6.88397	5.17206	1.33099	1.48364	GTF2A1
ENSGALT00000054748.1	4.95111	4.88428	4.81505	6.5678	6.11927	6.61481	6.56029	6.59567	6.71113	6.72903	6.55121	6.59275	5.64142	6.31135	5.74024	5.03521	4.87803	5.33469	6.25811	5.4946	4.72859	6.26761	6.49584	6.75566	6.04887	4.49395	21.5327	0.581646	0.762657	4.49395	6.75566	5.89141	1.1467	1.31096	MRPS27
ENSGALT00000002673.5	6.40295	6.80983	6.82413	8.33408	6.88986	7.08608	6.33858	6.07668	6.25841	6.01082	5.73504	6.24508	5.95898	6.06452	6.39397	5.87045	6.51639	5.68929	7.4205	6.27616	5.38611	5.06408	4.57478	5.55096	5.74551	6.82509	22.8312	0.582028	0.762908	4.57478	8.33408	6.24417	1.3347	1.36491	NPTN
ENSGALT00000000472.5	5.39694	5.21652	5.47757	7.62354	6.92434	7.10648	6.9132	6.92792	7.32653	7.34296	7.10358	6.75214	6.18538	6.05195	6.03121	6.08435	5.45825	5.74076	5.63793	6.31192	4.72859	6.51057	5.83391	5.89228	5.71246	5.53394	25.5122	0.582089	0.762948	4.72859	7.62354	6.22405	1.22485	1.31626	TIMM44
ENSGALT00000005941.5	5.99467	5.97883	6.14026	5.38398	4.13514	4.44148	4.69665	4.71947	5.11898	4.93436	4.57902	5.42513	5.14621	5.11644	5.3572	4.15626	5.29822	4.43394	5.12024	6.11006	4.4202	4.22679	4.80645	5.31941	5.17931	7.54436	16.5712	0.582466	0.763195	4.13514	7.54436	5.1455	1.46621	1.24433	NECAP2
ENSGALT00000069736.1	5.4679	5.64745	5.35899	7.16035	5.9659	6.24071	6.20633	6.39049	6.8707	7.36837	6.49596	6.78529	5.94178	5.75885	5.3572	5.60543	5.0347	3.99932	5.82865	5.34154	5.55219	5.70086	5.09631	6.93028	6.72649	5.51022	14.9925	0.582962	0.763519	3.99932	7.36837	5.93624	1.24125	1.48431	MPHOSPH6
ENSGALT00000081123.1	4.81916	4.94064	4.98484	7.43724	6.4062	6.73197	6.40666	6.05744	6.58738	6.75496	6.1651	5.99885	6.18538	6.04562	6.32087	5.70576	5.29169	5.88499	5.92092	6.09646	4.4202	5.80651	5.98338	4.77699	4.40939	5.16766	20.25	0.583428	0.763825	4.40939	7.43724	5.81947	1.27799	1.31979	USP7
ENSGALT00000008778.4	6.66424	7.03362	7.33762	7.15301	6.45418	6.81576	6.93065	7.15014	7.40194	7.10666	7.45453	7.73698	7.37662	7.2889	6.67629	6.388	6.82051	5.58049	7.04332	6.62785	4.98252	6.49915	6.24261	8.61869	8.60509	6.61875	30.6147	0.583496	0.763869	4.98252	8.61869	6.94647	1.24073	1.39417	NDUFB10
ENSGALT00000025785.5	6.82031	7.31522	7.19298	6.42061	5.07997	5.28033	5.23513	5.46715	6.29875	5.86368	5.90018	5.85795	5.1661	5.12846	5.44582	5.29776	5.42286	4.86349	5.3028	5.4737	5.19838	5.53192	4.90967	7.02574	6.70984	6.94052	28.1109	0.584132	0.764285	4.86349	7.31522	5.81343	1.25833	1.19532	DDRGK1
g3290.t1	5.72127	5.64745	5.65022	7.37477	6.96539	7.10937	6.95074	6.90657	6.7954	6.92447	5.83489	5.52663	5.77046	5.24353	6.16253	4.84883	5.19012	5.33469	5.56831	6.20187	5.19838	6.23357	6.46228	4.84836	4.87529	5.90978	27.8073	0.5853	0.765049	4.84836	7.37477	5.97135	1.23503	1.23162	NA
ENSGALT00000015382.5	7.12179	6.25925	7.01269	7.63472	7.08873	7.54047	7.60247	7.77065	7.92022	7.83893	7.36743	7.13626	6.7173	6.40333	6.56199	5.88193	6.09353	6.05728	6.40912	6.46798	4.72859	7.1035	7.04178	5.99019	5.97648	6.17033	25.5122	0.585716	0.765321	4.72859	7.92022	6.76527	1.17072	1.43072	PPID
ENSGALT00000075429.1	7.00517	7.12158	7.16772	7.08001	6.23366	6.8051	6.67517	7.07236	7.22417	6.68924	6.20584	6.30345	5.94178	5.72756	6.2139	4.80125	5.86213	6.5365	6.48664	6.56007	4.4202	5.65703	6.07506	7.8217	7.37712	6.74097	20.4098	0.586225	0.765653	4.4202	7.8217	6.45405	1.21191	1.46013	SELT
ENSGALT00000079168.1	5.57113	5.30505	5.46487	7.4665	6.17123	6.55246	6.20633	6.2105	6.77155	6.41619	5.87153	5.6397	5.41911	5.58645	5.22321	5.02488	5.62322	3.61405	4.79408	5.09019	4.4202	5.4709	5.88547	5.46275	5.31759	5.39189	11.2444	0.586562	0.765874	3.61405	7.4665	5.61427	1.32991	1.55346	SMNDC1
ENSGALT00000051770.1	6.30416	5.91696	6.43548	5.65518	4.92212	5.33073	5.21628	5.12897	5.60334	5.80904	5.71098	5.96309	5.50751	4.95019	5.51299	4.53646	4.58975	4.86349	5.88701	6.11006	4.72859	4.90595	5.26154	3.89759	4.35332	7.58467	13.9036	0.587176	0.766274	3.89759	7.58467	5.41098	1.40172	1.38829	NA
ENSGALT00000001026.5	6.57646	6.67096	6.41581	4.83807	4.13514	4.61422	4.64121	4.85941	5.0717	4.43827	4.80797	4.86721	4.78383	4.41481	4.88579	4.99347	5.02687	4.43394	5.26809	5.09019	4.98252	4.07104	4.13787	4.77699	5.06178	6.88165	15.8076	0.588452	0.767106	4.07104	6.88165	5.02866	1.36848	1.23523	STX12
ENSGALT00000044106.2	12.3773	12.052	12.121	11.7792	11.6924	12.1094	12.1723	12.0878	11.9254	11.9672	11.6092	12.186	11.5214	11.4149	11.5132	10.7394	11.6077	9.58753	10.4619	11.619	9.22397	11.6841	11.6483	11.0991	10.9354	11.294	596.986	0.588736	0.767292	9.22397	12.3773	11.478	1.07835	1.24437	PPIA
ENSGALT00000022327.5	4.61828	5.10995	5.22978	5.19666	3.84644	4.1132	3.52488	4.47058	4.75373	4.85267	4.46857	5.00022	4.48447	4.79282	4.9356	4.56524	4.66235	5.26608	5.59656	5.14409	5.55219	3.88477	3.50815	6.22283	5.53481	6.87005	10.3778	0.58998	0.768102	3.50815	6.87005	4.85404	1.41533	1.38364	OPTN
ENSGALT00000009287.4	7.08942	6.5763	6.96612	6.86911	6.01649	6.55246	6.1871	6.47029	6.82688	6.49907	5.82745	6.03376	5.74423	5.5777	5.54544	4.82524	5.12555	3.99932	5.01949	5.1703	5.38611	5.83403	5.26154	6.37559	6.09233	6.86304	14.9925	0.590529	0.768459	3.99932	7.08942	5.95132	1.19123	1.48808	GCLM
ENSGALT00000025507.5	7.73372	7.1577	7.37544	8.12016	7.40854	7.97855	7.88351	7.90414	8.24187	8.24669	7.87113	7.76218	7.63036	7.09106	7.01435	6.54792	6.63967	5.58049	6.29306	6.91038	5.70112	8.05991	7.74674	6.73698	6.25418	6.72303	46.8516	0.590756	0.768607	5.58049	8.24669	7.25434	1.13679	1.29995	CCT8
ENSGALT00000016555.4	6.37301	5.94478	6.29899	7.19652	6.55542	6.90829	6.4677	6.6609	7.10595	6.827	5.98956	6.12073	5.78982	5.44933	6.01971	4.96136	5.6942	5.52286	6.2844	5.43098	3.48606	6.04497	6.28162	5.71269	5.17931	5.61957	10.2049	0.593131	0.77015	3.48606	7.19652	5.99714	1.19999	1.72032	HSPA4L
ENSGALT00000027356.4	7.95533	7.5233	7.61132	7.52204	6.91294	7.19349	7.15011	7.52186	7.85059	7.39335	7.2104	7.06043	6.7173	6.51749	6.19357	6.55152	6.14148	6.13628	5.25041	6.1891	4.98252	7.48635	7.40191	6.02141	6.17552	7.03289	30.6147	0.594449	0.771005	4.98252	7.95533	6.83473	1.16396	1.37174	UCHL3
ENSGALT00000029777.4	7.70463	7.50939	7.63845	8.30197	7.69033	8.53874	8.35776	8.00471	8.25119	8.02623	7.7166	8.22622	7.68824	8.1506	7.55831	6.63871	7.426	5.33469	6.98574	7.33792	6.61392	7.39999	7.41951	6.35122	6.61169	6.226	39.3553	0.595343	0.771585	5.33469	8.53874	7.45034	1.14609	1.39658	NA
ENSGALT00000045709.2	6.13211	5.26146	5.39961	5.14823	4.35328	4.99791	5.24446	5.06615	5.03827	6.05323	5.75086	6.45534	5.84021	5.75109	5.28217	5.12492	4.92937	3.61405	5.92092	5.09019	4.02745	5.29724	6.07506	7.01026	6.76461	5.77694	11.2444	0.595977	0.771995	3.61405	7.01026	5.43867	1.28897	1.50487	NDUFC2
ENSGALT00000001509.4	4.56042	4.54573	4.7113	7.00222	5.80252	5.91034	5.68921	5.9981	6.265	6.26652	5.16749	5.38244	4.98759	4.89493	4.9356	4.03806	4.92937	3.61405	4.27039	5.14409	4.4202	5.40718	5.7249	4.62271	4.93381	4.69669	11.2444	0.596356	0.772241	3.61405	7.00222	5.1508	1.35944	1.42522	CCDC43
ENSGALT00000026630.5	5.74744	5.27248	5.39292	7.65739	6.7559	6.91821	6.32544	6.29511	6.61443	6.55179	5.6363	5.71044	5.05314	5.43971	5.69756	5.12492	5.63358	5.52286	5.44942	5.89115	4.02745	5.74341	5.88547	4.70191	4.61412	5.77196	15.3073	0.59714	0.772748	4.02745	7.65739	5.74748	1.3323	1.42708	ZNF512
ENSGALT00000008435.4	5.70534	6.61578	6.32382	5.61535	4.7954	5.16281	5.52278	5.84935	6.3871	6.6825	5.45506	5.46659	5.03162	5.22124	5.32017	4.01739	4.28272	3.99932	4.91118	5.75922	4.72859	4.00801	4.29866	4.70191	5.22689	5.39837	14.9925	0.59721	0.772794	3.99932	6.6825	5.24951	1.27298	1.3126	CMTM4
ENSGALT00000015106.4	8.56287	7.59749	7.95012	7.61049	7.86811	8.49188	8.55066	8.66295	8.0166	9.10511	8.86442	8.99589	8.75127	8.65239	8.52834	7.68651	7.3385	7.5577	8.11067	8.43964	5.38611	8.59473	8.88944	8.73153	8.49927	7.46021	40.8196	0.597212	0.772795	5.38611	9.10511	8.18857	1.11193	1.52031	ATP5G3
ENSGALT00000024700.2	6.98552	7.05612	6.95481	5.17748	4.60071	5.19582	5.22574	5.44756	5.65838	5.69982	6.10483	6.34295	6.3596	5.96742	6.41168	4.90619	5.67427	4.9535	5.75536	7.04396	4.72859	4.77956	5.00601	5.50753	5.80941	6.76121	23.2635	0.599467	0.774252	4.60071	7.05612	5.77362	1.22213	1.25494	SNX3
ENSGALT00000014951.5	4.15393	3.86109	3.96801	6.87705	5.63685	5.93662	5.612	5.47684	5.97338	5.71971	6.07372	5.78608	5.94753	5.68747	5.46291	5.8056	5.13287	4.86349	5.15864	5.84308	3.48606	5.47479	4.90967	5.21527	5.33217	4.68615	10.2049	0.599896	0.774529	3.48606	6.87705	5.31081	1.29492	1.52344	FMR1
ENSGALT00000002583.5	6.44193	6.32953	6.36884	4.76715	4.13514	4.64642	4.58354	5.04024	5.17318	4.74035	4.91012	5.32724	4.85908	5.02931	4.80768	4.09837	4.52448	3.61405	4.40428	5.27063	4.98252	4.20821	3.95689	5.63409	4.40939	6.45757	11.2444	0.600354	0.774825	3.61405	6.45757	4.95078	1.30435	1.36987	SCAMP2
ENSGALT00000011976.4	7.62642	7.84274	7.87769	6.15251	5.46014	6.00029	5.59751	5.99135	6.06072	6.1878	5.85698	6.09453	5.98721	5.80454	6.00811	5.09563	5.49279	5.11824	5.61049	6.50964	6.53674	4.9899	5.18129	6.49158	5.80941	6.72561	30.7768	0.601049	0.775274	4.9899	7.87769	6.08115	1.29543	1.21869	YIPF5
ENSGALT00000071414.1	6.89243	6.45093	6.27007	5.91459	5.38511	5.93662	5.81981	6.76345	6.60823	7.86744	7.29105	7.24748	6.87969	7.03785	6.77537	5.68624	5.35564	5.03822	5.2144	6.30009	5.55219	5.34903	5.78043	5.67393	5.00832	6.59921	31.185	0.601131	0.775326	5.00832	7.86744	6.18069	1.27291	1.23408	SMAD6
ENSGALT00000018986.5	4.90536	4.94064	5.01129	5.75558	5.20987	5.25966	5.56808	5.42771	5.84042	5.82136	5.19087	5.25808	5.15619	5.28711	5.18253	3.69169	3.78478	4.66464	5.48007	5.89115	6.88699	3.48273	4.29866	4.9813	5.11332	6.54479	10.1791	0.603131	0.776615	3.48273	6.88699	5.17827	1.32998	1.48684	IGF2R
ENSGALT00000078423.1	8.01578	7.97005	8.37619	6.98578	6.417	6.87471	7.04722	7.68961	7.88945	7.65151	7.37765	7.27107	6.56457	6.47573	7.17334	5.45978	6.25985	6.59361	6.57449	7.39461	5.8361	5.97529	5.93526	7.84806	7.16143	7.88938	43.0107	0.604156	0.777275	5.45978	8.37619	7.02721	1.19197	1.28709	CANX
ENSGALT00000003907.3	6.07539	5.53296	5.95735	7.26852	6.26389	6.33262	6.37727	6.45566	7.09195	7.58982	6.79194	7.10378	6.61609	6.58887	6.72668	6.90947	6.79536	5.58049	6.92019	6.78877	4.02745	7.00067	7.17207	5.46275	5.1631	6.18163	15.3073	0.604492	0.777491	4.02745	7.58982	6.41441	1.18324	1.59267	MATR3
ENSGALT00000043085.2	8.07794	8.1316	8.34447	7.83719	7.13852	7.55751	7.45149	7.3453	7.88732	7.51782	7.06614	7.3535	6.76698	6.77637	6.87449	5.32326	6.11216	6.5365	6.65058	7.01533	6.27681	6.01323	6.20251	8.17395	8.01898	7.6002	39.0369	0.604972	0.7778	5.32326	8.34447	7.15577	1.16612	1.34425	NA
chr1.3023	4.86768	5.30505	5.62189	8.0397	7.016	6.85418	6.60445	6.69035	7.1571	6.5919	6.18852	6.25694	6.06342	5.89885	5.9487	5.86467	6.00457	5.74076	5.71727	6.28818	4.02745	6.73313	6.73949	6.5781	6.05767	5.92332	15.3073	0.606745	0.778938	4.02745	8.0397	6.18382	1.30012	1.53542	NA
ENSGALT00000013022.2	4.70629	4.81058	4.91183	7.43186	6.11927	6.24597	5.89877	5.41768	5.58872	5.16458	4.63123	4.61403	4.36909	4.2703	4.98376	5.04545	4.92937	5.19406	5.52487	5.14409	3.48606	4.1799	4.44332	5.10302	4.87529	4.54153	10.2049	0.606808	0.778979	3.48606	7.43186	5.06273	1.46796	1.45228	SPATA2
ENSGALT00000004057.5	6.09591	6.37626	6.49605	6.96263	5.62758	5.96243	5.968	6.03136	6.77801	6.42429	5.53031	5.52663	5.56107	4.99029	5.03036	5.57037	5.85329	4.76749	5.08078	5.4525	3.48606	5.35326	5.00601	4.91636	4.51538	6.53013	10.2049	0.606978	0.779088	3.48606	6.96263	5.61126	1.24083	1.60963	KTN1
ENSGALT00000021374.4	6.68063	6.21423	6.5391	8.17195	7.35337	7.7476	7.28737	7.21817	7.52825	7.34509	6.80715	6.75214	6.38103	6.47101	6.36699	6.00256	6.07845	4.76749	5.86395	6.13689	5.19838	6.60233	6.92342	6.08188	5.52215	6.50334	26.2369	0.607206	0.779234	4.76749	8.17195	6.55942	1.24583	1.37586	STRAP
ENSGALT00000006807.1	6.23926	6.41159	6.38579	3.84776	3.81412	4.1132	4.01388	4.60039	4.87229	5.07479	4.66502	5.1604	5.00977	4.69915	5.28217	4.55092	5.08084	4.15919	5.48007	5.11739	5.19838	4.15101	4.13787	6.08188	5.58436	5.78684	13.0658	0.608651	0.780161	3.81412	6.41159	4.98147	1.28709	1.30606	RCAN3
ENSGALT00000053826.1	6.00339	5.9585	5.77382	7.26777	6.07903	6.70929	6.4677	6.52269	6.74825	7.22964	6.04834	6.55961	6.03125	6.07699	5.86118	5.69928	5.76185	3.61405	4.84207	5.1703	4.98252	5.84609	5.83391	5.16024	5.1631	6.13199	11.2444	0.608859	0.780294	3.61405	7.26777	5.90549	1.23068	1.63404	CASC3
ENSGALT00000014804.5	5.6342	5.29428	5.40627	7.22171	6.45942	6.90829	6.53008	6.59567	6.74166	7.17067	6.51924	6.14008	5.94178	5.71963	5.98464	4.62112	5.10337	4.3031	4.76947	6.09646	4.98252	5.80342	6.07506	5.67393	5.44377	5.12924	18.7406	0.610685	0.781464	4.3031	7.22171	5.8565	1.23311	1.361	PNO1
ENSGALT00000004378.4	6.17129	5.72972	5.57537	6.44086	6.56516	7.15485	7.1796	7.04004	6.36888	7.04495	7.43263	7.06381	6.68664	6.49444	6.98508	6.33049	5.97637	6.8018	6.27569	7.32631	4.02745	7.28283	7.47105	5.95829	5.62044	5.55147	15.3073	0.610959	0.781639	4.02745	7.47105	6.4829	1.15242	1.60968	SNRPC
ENSGALT00000013489.4	4.25952	4.10255	4.46563	6.12608	5.56097	5.73429	5.88093	5.9502	6.40031	6.14922	5.94212	6.12073	5.05314	4.96368	5.20302	4.7891	4.75063	3.99932	4.40428	5.4525	4.02745	5.7337	5.40977	4.35509	4.06996	4.52978	14.9925	0.611154	0.781764	3.99932	6.40031	5.13208	1.24712	1.28324	RBM19
ENSGALT00000044826.2	4.35792	4.17482	4.34602	6.86412	5.59941	5.60099	5.70957	5.37686	5.91598	6.01082	5.4159	4.5187	4.8468	4.18073	4.54425	4.21191	4.15915	4.3031	3.86852	4.71614	3.48606	5.22978	4.80645	4.9813	4.59006	4.18494	10.2049	0.612156	0.782404	3.48606	6.86412	4.84616	1.4164	1.39016	CCDC59
g14093.t1	5.78329	5.52376	5.80943	6.79555	6.22753	6.77993	6.58988	6.48477	6.65409	7.63938	6.95786	7.25341	6.93869	6.66517	6.38503	4.97214	5.02687	4.15919	6.03886	5.61399	5.19838	5.77215	6.16127	6.37559	6.1916	5.64702	16.8666	0.612651	0.78272	4.15919	7.63938	6.14019	1.24416	1.47629	NA
ENSGALT00000027973.5	6.75989	6.37114	6.45809	5.86351	5.1593	5.48113	5.49958	5.54292	5.72674	5.75225	6.11708	5.81044	5.468	5.02931	4.88579	5.27181	4.83381	3.81951	4.74444	4.30752	4.72859	5.61534	4.13787	6.53549	6.5815	6.27608	13.1184	0.613018	0.782955	3.81951	6.75989	5.49143	1.23099	1.43773	SPCS2
ENSGALT00000010517.4	7.28074	7.42795	7.50053	5.96019	5.2943	5.68088	5.54561	5.82679	5.8298	6.76456	5.55755	6.29772	6.13581	6.1555	6.62407	5.53444	5.64386	5.52286	6.88052	6.97128	6.68719	5.34052	5.33756	7.87394	7.34514	6.79841	38.2413	0.613705	0.783394	5.2943	7.87394	6.30068	1.2497	1.19009	C13H5ORF15
ENSGALT00000023728.5	5.40353	5.76916	5.82939	4.35977	3.93927	4.20253	4.19806	3.96447	4.68077	4.25055	4.14858	4.32941	3.73231	4.15744	4.33743	4.03806	4.96261	4.76749	5.12024	4.68011	4.02745	3.75001	3.50815	6.5781	5.94837	5.27712	10.3778	0.613773	0.783437	3.50815	6.5781	4.61386	1.42573	1.31518	IL6ST
ENSGALT00000027350.5	6.09183	5.68092	5.84908	4.13964	3.67707	3.94217	4.37843	4.56447	4.64488	5.62447	5.10732	5.41457	6.04743	5.88474	5.46291	5.02488	5.64386	3.99932	6.33559	5.43098	5.19838	4.44079	4.13787	5.99019	6.04887	5.25588	11.7911	0.614508	0.783906	3.67707	6.33559	5.15448	1.22914	1.40179	NA
ENSGALT00000010823.3	6.37636	6.34005	6.56314	6.53552	5.6643	5.49888	5.31703	5.6496	6.10102	6.14922	5.51186	5.68431	5.58343	5.52408	5.88673	4.21191	5.27194	5.46282	6.18557	5.84308	5.95952	3.7628	4.13787	6.51371	6.19957	7.29652	12.5742	0.614761	0.784067	3.7628	7.29652	5.73965	1.27125	1.52537	TOLLIP
ENSGALT00000014317.5	5.03848	4.89857	5.01129	6.87606	5.76919	5.85631	5.74945	5.92917	6.43342	5.98366	5.37566	5.21007	4.94217	5.11644	4.54425	4.92851	5.33675	3.99932	4.33889	4.39903	3.48606	5.53564	4.29866	4.84836	4.72874	4.07606	10.2049	0.614809	0.784098	3.48606	6.87606	5.10424	1.34713	1.46419	DTD1
ENSGALT00000026237.4	9.36278	9.56301	9.50622	9.25807	7.69033	7.70811	7.61691	7.67916	8.19335	7.77226	7.19024	7.46511	7.35296	7.47233	7.58197	7.46392	7.70786	7.16419	8.1612	7.20477	6.27681	7.47765	7.40191	7.6325	7.55232	8.05325	76.5367	0.615103	0.784285	6.27681	9.56301	7.82728	1.22175	1.24702	PTP4A1
ENSGALT00000012853.5	7.4239	7.56872	7.9626	5.60103	4.90687	5.60099	5.60478	5.61491	6.17838	6.83005	5.74297	6.46048	5.834	5.83422	6.22396	5.4521	5.53206	6.13628	6.44063	6.58951	4.98252	5.09474	5.7249	6.89701	6.59365	6.65706	28.9997	0.615708	0.78467	4.90687	7.9626	6.13417	1.29807	1.25012	DNAJC1
ENSGALT00000013962.4	7.6763	7.98521	8.14488	5.94515	5.8904	6.13688	6.10751	6.42594	6.67402	6.66893	6.90229	7.13946	6.78639	6.92859	7.12047	6.37587	6.61637	6.28238	7.41654	7.49653	7.52895	5.57604	5.18129	7.75827	7.48868	7.8974	35.2846	0.616	0.784857	5.18129	8.14488	6.85195	1.1887	1.32244	LAMP2
ENSGALT00000023323.5	12.4777	12.2287	12.1289	10.6064	10.2828	10.9084	11.1288	10.8377	10.7079	10.982	11.7859	11.6724	11.8338	11.7181	11.7112	11.3827	11.0553	12.3827	12.6878	12.2508	9.6384	11.1826	11.2853	12.7582	12.382	11.9442	795.981	0.616001	0.784857	9.6384	12.7582	11.5369	1.10585	1.19698	GAPDH
ENSGALT00000005240.3	8.88566	8.95525	9.0422	8.1235	7.17398	7.54261	7.63654	7.88607	8.51774	8.39009	7.70649	7.7135	7.4535	7.46048	7.22434	6.50772	7.48866	6.3167	7.57757	7.2111	6.45519	6.72825	6.84745	8.6639	8.29863	8.39103	78.7106	0.616454	0.785146	6.3167	9.0422	7.69993	1.17432	1.21898	TMED2
ENSGALT00000013473.5	5.17584	5.04716	5.25214	6.5305	5.53145	6.28228	6.56402	6.46543	6.80807	6.66893	6.44825	6.60673	6.32463	6.1437	6.06518	5.68624	5.67928	4.15919	4.71896	6.92585	4.02745	6.04759	6.24261	6.13992	5.77781	5.09776	15.3073	0.619642	0.787173	4.02745	6.92585	5.86219	1.18144	1.45556	PMPCB
ENSGALT00000060423.1	5.80837	5.3783	5.32425	6.90841	6.07221	6.60255	6.3559	6.55964	6.98676	6.5219	6.33738	6.04748	5.42737	5.54217	5.52931	4.46191	5.49279	4.15919	4.71896	5.74184	4.02745	5.52818	5.18129	5.31941	4.91456	5.5688	15.3073	0.620228	0.787546	4.02745	6.98676	5.63525	1.23983	1.39921	NAA50
ENSGALT00000010119.5	8.81874	8.90125	9.02499	6.47267	6.18393	6.8193	7.09958	7.17417	7.47417	7.07614	7.2018	7.627	7.38725	7.4365	7.50569	6.64546	7.30973	7.1065	7.54894	7.96926	6.94788	7.02209	7.01887	8.946	8.67966	8.03154	71.7025	0.620566	0.78776	6.18393	9.02499	7.5165	1.20069	1.21549	NA
g987.t1	8.06863	7.58649	8.03207	7.76408	7.41663	7.4725	6.88364	7.78046	7.17259	7.74341	7.86932	7.90663	7.50321	7.88415	8.80117	7.72846	8.35999	8.755	8.54509	9.27344	7.48853	7.40101	7.81481	10.2382	9.71243	7.35594	117.082	0.620616	0.787792	6.88364	10.2382	8.02146	1.27635	1.16529	NA
ENSGALT00000073117.1	10.2478	10.3833	10.4218	8.06035	7.32784	8.01908	8.02154	8.31407	8.50972	8.93196	9.45138	9.69204	9.28739	9.25342	9.0881	8.81466	8.28561	8.32008	8.12529	9.4335	8.1113	8.31338	8.3248	8.75493	8.69665	8.80459	159.658	0.621891	0.788601	7.32784	10.4218	8.80749	1.18329	1.20192	KDELR2
ENSGALT00000004816.5	7.0584	6.96054	7.05569	7.08431	6.14548	6.64301	6.70927	7.06596	7.44258	7.12169	6.71741	6.22105	6.13581	5.95396	5.51299	5.6464	5.7806	3.99932	5.13957	5.81011	4.98252	6.37975	6.20251	6.75566	6.14282	6.32108	14.9925	0.622254	0.78883	3.99932	7.44258	6.26879	1.18724	1.56746	PSMA4
ENSGALT00000020859.4	7.95196	7.89716	8.07659	6.94005	6.89374	7.16877	7.20611	7.15316	7.23695	7.89539	7.25823	7.55915	7.47359	7.46523	7.70915	6.64209	6.97915	6.0161	6.3931	7.30281	5.8361	7.25709	8.12477	5.50753	5.00832	7.4194	31.185	0.622264	0.788837	5.00832	8.12477	7.09122	1.14575	1.41589	TXNDC5
ENSGALT00000021505.3	6.42581	6.11975	6.05806	6.37083	5.75223	6.15937	6.37302	6.66937	6.99391	6.81781	7.36486	7.58996	6.82756	6.88671	6.40285	5.6598	6.43288	4.66464	6.04912	6.8468	5.70112	6.18216	6.16127	8.42219	8.14817	5.97188	24.3628	0.623036	0.789327	4.66464	8.42219	6.502	1.29532	1.39389	FH
ENSGALT00000000584.2	6.40295	5.59573	5.88767	6.25058	6.88598	7.57434	7.31642	6.5133	6.31534	6.8927	7.75828	7.77873	7.16312	8.15354	7.38088	6.65219	5.70896	7.08675	8.16592	6.23949	6.1786	7.9821	8.306	7.34236	6.78594	6.30394	47.3596	0.624944	0.790534	5.59573	8.306	6.94699	1.19562	1.24148	HINT1
ENSGALT00000054361.1	11.7573	12.7437	12.2633	12.0652	12.3378	12.4127	12.7989	12.5869	11.6344	12.5222	13.7759	14.3897	12.9582	13.0123	12.6973	13.4234	12.1878	12.0486	11.9591	13.1801	11.929	13.8043	12.5812	13.5321	13.6773	10.9182	1934.16	0.626608	0.791586	10.9182	14.3897	12.6614	1.1365	1.15966	MT-ATP8
ENSGALT00000011661.5	9.95518	10.1052	9.91454	8.5216	7.95405	8.69218	8.80282	9.03836	9.12003	9.7792	9.85786	10.4457	9.90599	9.42354	9.93508	9.1464	9.27464	9.28786	10.4021	9.69167	8.33295	9.0445	9.65892	11.4207	11.0203	9.77463	246.975	0.628149	0.792559	7.95405	11.4207	9.55792	1.19489	1.20164	COX6A1
ENSGALT00000076666.1	5.95031	6.12584	6.16795	4.1979	3.52561	3.68751	4.30896	4.16962	5.0009	5.09523	5.50255	5.33845	5.38557	5.25455	6.07632	5.75029	5.58638	6.05728	5.97573	6.06886	4.72859	5.92499	5.60698	5.50753	5.57213	6.33465	10.5164	0.629029	0.793113	3.52561	6.33465	5.34233	1.18575	1.51529	CHD2
ENSGALT00000022088.5	8.34025	7.98017	8.08284	6.68106	6.28762	6.88487	6.7622	7.1071	6.62368	7.33653	7.95887	7.64517	7.49537	7.32855	6.84872	6.43162	5.54858	5.46282	5.84051	7.582	6.75691	6.45847	5.88547	7.83933	7.42551	7.43208	43.1034	0.62917	0.793203	5.46282	8.34025	7.00101	1.19129	1.28157	SEC61B
ENSGALT00000072484.1	9.06854	8.98655	9.00812	8.94474	8.40564	9.03314	9.29172	9.64407	9.93837	9.86093	9.68596	9.87446	9.21703	9.10913	8.50996	8.1043	8.22612	7.48411	8.32213	8.8994	6.75691	8.39622	8.5412	9.98864	9.94242	8.4677	107.151	0.629616	0.793483	6.75691	9.98864	8.91183	1.12083	1.31892	MDH2
g1415.t1	5.86205	5.02126	6.08736	6.92862	5.90582	6.40499	6.25793	6.36462	6.6611	6.46806	6.02251	6.50095	5.41911	6.03287	6.07632	5.4521	6.10845	5.03822	5.56831	6.49934	3.48606	5.33625	6.35662	4.84836	5.43028	7.5074	10.2049	0.629654	0.793507	3.48606	7.5074	5.90942	1.27041	1.69516	NA
ENSGALT00000079417.1	9.05498	8.54687	8.83444	7.86292	6.88986	7.34832	7.4971	7.87878	8.32298	8.27721	7.89446	7.67201	7.39148	7.47704	7.26387	6.71453	6.99128	6.0161	7.0122	6.77175	6.27681	6.94005	6.68233	8.3625	8.28559	8.32629	63.7181	0.630815	0.794239	6.0161	9.05498	7.56122	1.19756	1.25683	SSR1
ENSGALT00000005203.5	6.3561	6.8136	6.60427	6.43279	5.81073	6.21946	6.33858	6.32761	7.15781	6.06364	6.48655	5.85014	5.14621	5.84155	5.33881	4.38329	5.14015	4.15919	4.95549	4.78561	4.4202	6.28765	6.20251	5.59313	5.44377	6.31767	16.8666	0.630861	0.794268	4.15919	7.15781	5.78756	1.23676	1.39151	TARS
ENSGALT00000062161.1	6.55292	6.67927	6.9296	4.90954	4.82814	5.4541	5.33461	5.44756	5.43375	5.98913	6.32158	6.66132	6.70035	6.93887	6.14146	6.07438	5.86652	3.81951	5.63793	5.81011	5.38611	5.87287	6.20251	7.54927	6.73748	5.76195	13.1184	0.633502	0.795928	3.81951	7.54927	5.96311	1.266	1.56122	MRPL43
ENSGALT00000006017.5	6.06711	5.74563	5.58714	6.36801	5.8189	6.29757	5.59021	5.96405	5.85096	7.27515	7.24153	7.33962	6.86759	6.76871	6.94307	6.40003	5.01899	5.9737	6.40113	6.64664	4.98252	7.0141	7.43689	5.21527	5.07916	4.76844	26.2548	0.634313	0.796438	4.76844	7.43689	6.17931	1.20351	1.29588	GTF2A2
ENSGALT00000014337.5	7.46233	7.20736	7.4595	6.5678	6.62694	7.08608	7.26232	7.62571	7.32527	8.39112	8.10295	8.4877	7.50906	7.20051	7.00272	6.56583	6.17732	6.91815	8.28789	6.30009	5.19838	7.03005	7.27232	8.59813	8.21655	6.63529	35.7171	0.636259	0.797659	5.19838	8.59813	7.25067	1.18584	1.39479	NDUFA5
ENSGALT00000030474.4	6.90644	6.38644	7.16576	6.12941	5.92864	6.04928	6.13787	6.15121	5.64835	6.93017	6.76493	7.22953	7.55316	6.85086	7.4681	6.4433	6.01649	7.58612	8.4143	8.3012	7.78401	5.4153	6.16127	7.438	7.38763	7.22181	41.6745	0.636741	0.797961	5.4153	8.4143	6.82575	1.23273	1.26046	COX17
ENSGALT00000055633.1	8.84443	7.97681	8.40723	9.1458	8.95855	9.6268	9.76113	10.1427	9.89011	10.2813	10.4555	10.2218	9.89747	9.66872	9.83444	8.59068	7.90561	9.50062	8.95689	10.4666	8.42149	9.69561	9.96484	10.1492	9.73318	7.97418	238.787	0.637145	0.798214	7.90561	10.4666	9.40276	1.11314	1.18938	HSPE1
ENSGALT00000019110.5	8.05821	7.85928	8.39389	6.10593	5.81073	6.30263	6.74258	6.85176	6.98117	7.51213	6.39891	6.98397	6.97015	6.43272	7.05436	5.75029	5.97637	7.14522	7.44012	7.74783	6.53674	5.84309	6.28162	8.22847	7.97088	7.7406	52.8283	0.638497	0.79906	5.75029	8.39389	6.96614	1.20496	1.21144	PDIA5
ENSGALT00000078075.1	4.4753	4.35152	4.72202	4.17229	3.81412	3.94217	3.99188	4.7357	4.89624	5.41277	5.52111	5.7613	5.64142	5.68747	6.08739	5.4288	5.52095	5.9737	6.35226	5.70646	5.38611	5.48639	5.66714	6.71805	6.45401	4.96446	13.0658	0.639259	0.799537	3.81412	6.71805	5.26427	1.27616	1.38021	CPPED1
ENSGALT00000062398.1	7.94519	7.74127	8.01147	5.56459	5.28254	6.00029	5.75599	5.78058	5.76254	5.96712	6.36334	6.95148	6.31129	6.83627	5.9487	5.51982	5.50975	4.66464	6.12866	5.5152	6.1786	5.83705	5.93526	6.73698	6.36466	6.34475	24.3628	0.639412	0.799633	4.66464	8.01147	6.19069	1.29411	1.32715	IER3IP1
ENSGALT00000074456.1	4.82899	5.39856	5.76349	5.96579	4.7619	5.41725	5.47601	5.90784	6.32419	7.31273	6.94072	7.45227	6.57577	6.61047	6.79575	5.8762	5.90977	5.8385	6.72924	7.26073	7.16861	5.23896	5.93526	5.95829	5.40293	4.7483	25.877	0.642078	0.801297	4.7483	7.45227	6.06148	1.22945	1.27656	GATSL2
ENSGALT00000001396.4	6.84475	7.16954	7.1949	4.73253	4.87589	5.23869	5.19719	5.58833	5.38864	6.18304	6.80336	7.14586	6.87969	6.66517	6.66156	6.05422	5.08839	6.17421	6.92019	7.32631	6.45519	5.90494	5.93526	7.12966	6.57539	6.94716	25.5847	0.642376	0.801484	4.73253	7.32631	6.27231	1.16804	1.32536	PFDN1
ENSGALT00000003929.3	8.77553	8.47474	8.67536	8.45845	8.19901	8.83784	9.08908	9.40422	9.37072	9.1338	9.13087	9.32026	8.57743	8.82307	8.63584	7.65507	8.01659	7.52871	8.4859	9.17494	8.00069	8.34348	8.13546	10.9489	10.905	9.00033	183.658	0.643934	0.802455	7.52871	10.9489	8.81159	1.24256	1.1704	CHCHD2
ENSGALT00000009099.5	6.82523	6.58074	6.62726	8.19915	7.10885	7.58268	7.30085	7.35846	7.8736	7.46382	6.99818	7.16802	6.76372	6.55808	6.32087	6.05422	6.44469	5.19406	5.82865	6.50964	4.72859	6.76684	6.84745	5.46275	5.88056	6.47299	25.5122	0.644369	0.802726	4.72859	8.19915	6.65077	1.23281	1.4065	USP10
ENSGALT00000071633.1	10.694	10.059	10.2997	9.38975	9.86495	10.2357	10.3596	10.2537	9.59954	11.0345	10.9251	11.1639	11.3118	11.3556	11.3982	10.9499	10.0918	12.3535	12.1714	12.0977	10.9406	10.3512	11.1587	9.99455	9.56054	10.1815	669.803	0.6452	0.803243	9.38975	12.3535	10.6845	1.15621	1.13789	RPS12
ENSGALT00000054886.1	6.29709	5.80755	5.95735	5.08446	4.63812	5.4541	5.49958	5.55212	5.83512	6.08424	5.94212	6.18425	5.47599	5.38059	5.80868	4.67492	5.14015	4.15919	5.63793	6.08272	4.98252	4.6548	5.09631	7.84806	7.30136	6.38443	16.8666	0.645392	0.803363	4.15919	7.84806	5.65245	1.38843	1.35903	NA
ENSGALT00000068158.1	6.45469	5.64745	5.90658	6.64661	6.22139	6.7506	6.57516	6.5642	6.65209	6.90723	6.62602	6.84938	6.16081	6.32187	6.82247	5.5845	5.34937	4.5539	4.84207	6.28818	4.72859	7.02209	7.21301	5.10302	4.5656	5.8306	22.4888	0.645492	0.803425	4.5539	7.21301	6.08413	1.18554	1.33603	NUTF2
ENSGALT00000060837.1	7.66811	8.15413	7.97049	6.45818	5.65521	6.23542	6.10239	6.40071	6.84281	6.46413	5.88592	5.94853	6.01489	6.19607	6.35788	5.90463	6.70741	5.52286	6.10919	6.59919	4.72859	6.16058	5.60698	5.21527	5.11332	6.82269	25.5122	0.646017	0.803752	4.72859	8.15413	6.26329	1.30189	1.32456	SEPT7
ENSGALT00000009349.5	7.40265	7.22165	7.477	5.14823	4.92212	5.71164	5.17783	5.49603	5.39105	5.15487	4.9654	4.89785	4.96506	5.3501	5.71193	5.12492	5.31118	5.52286	5.76784	5.55553	5.8361	4.92314	5.33756	5.95829	6.23879	7.33753	28.8126	0.646476	0.804037	4.89785	7.477	5.68874	1.31435	1.16148	RNF130
ENSGALT00000076380.1	8.1938	7.80528	8.44815	7.02743	6.14548	6.3908	6.3602	6.36462	6.6591	6.262	6.82966	6.96962	6.96731	7.10635	6.93084	7.0382	7.03686	5.11824	6.31873	7.582	7.21889	6.9102	6.39271	7.39097	7.06872	9.11878	33.7331	0.648303	0.805172	5.11824	9.11878	6.98673	1.30516	1.36506	SDCBP
ENSGALT00000056995.1	7.45441	6.78695	6.92265	7.09882	7.11218	7.69084	7.95914	8.4408	8.28462	8.4096	8.09523	8.25016	7.65344	7.54143	7.4164	6.76501	6.90842	8.48762	9.02344	7.6441	5.95952	7.21584	7.53703	9.28513	9.17726	7.34258	61.2293	0.648767	0.805461	5.95952	9.28513	7.7101	1.20428	1.29374	MDH1
ENSGALT00000068197.1	7.63485	7.40309	7.77078	6.37364	6.38435	6.87131	7.13764	7.29414	7.18861	7.77067	8.34883	8.49523	8.19243	8.10263	7.80608	6.93725	6.73653	7.43807	7.63659	8.09773	6.07322	6.69862	7.27232	9.26571	9.14149	6.85835	66.3318	0.649344	0.805819	6.07322	9.26571	7.49731	1.23587	1.23449	NA
ENSGALT00000013095.5	7.68038	7.51172	7.77593	7.73977	7.81398	8.3646	8.58412	8.57995	7.79799	9.70715	9.70841	9.87879	9.50506	9.34775	8.88756	8.57308	7.36671	8.69755	9.60791	9.22581	7.56826	8.79976	9.05622	9.5408	9.36529	8.09271	164.044	0.649717	0.806051	7.36671	9.87879	8.64528	1.14268	1.17356	UQCR10
ENSGALT00000076922.1	8.03503	7.47879	7.82895	7.79219	6.87427	7.40823	7.3557	7.63656	8.11389	7.76908	7.05024	7.15223	6.77024	6.37836	6.74076	5.70576	6.30914	5.26608	5.75536	6.80559	5.38611	7.31791	7.01887	7.0562	6.96029	8.0553	37.4813	0.650561	0.806573	5.26608	8.11389	7.00081	1.15899	1.32942	PSMA7
ENSGALT00000022035.4	7.79396	7.57985	7.69665	9.45855	8.86994	9.11667	8.8782	8.94106	9.16946	9.10069	8.43825	8.48896	8.33871	8.34095	8.69127	8.28382	8.4374	8.22389	7.84819	9.06747	6.27681	8.77906	9.66631	7.04105	7.011	7.76836	76.5367	0.651027	0.806863	6.27681	9.66631	8.35794	1.15654	1.33156	CAPRIN1
ENSGALT00000013739.3	7.90507	7.51868	7.83019	6.74325	5.95852	6.21946	6.31219	6.25624	6.76135	6.57381	7.03417	7.02617	7.14569	7.09719	6.6836	6.37587	6.78379	4.5539	6.69045	7.13328	4.72859	6.24729	5.54419	6.19572	5.9578	7.41781	22.4888	0.652191	0.807583	4.5539	7.90507	6.56516	1.20409	1.44166	AP2M1
ENSGALT00000054542.1	7.82624	8.09172	8.03529	5.99712	5.14638	5.91034	6.00142	6.32761	7.00967	6.4602	6.68072	6.44501	6.27053	6.40333	6.93697	6.63532	6.92538	5.63592	6.76079	6.27616	4.4202	6.37142	6.02995	6.5781	5.90026	7.15455	20.4098	0.652371	0.807695	4.4202	8.09172	6.47041	1.25057	1.46383	SEPT2L
ENSGALT00000017361.5	6.86879	6.91203	6.75537	8.83275	8.20213	8.47853	8.31078	8.39553	8.34396	8.3038	7.67782	7.80119	7.48946	7.29158	7.66922	6.92897	7.34796	5.93003	6.66399	7.76942	6.07322	7.64667	7.94203	6.24944	6.35755	7.07392	59.97	0.652691	0.807893	5.93003	8.83275	7.43524	1.18796	1.25383	HNRNPU
ENSGALT00000048041.1	6.01205	5.83011	6.26641	6.31927	6.17123	6.5567	6.72268	7.19487	7.45242	7.82217	7.28563	7.23554	6.49943	6.60618	6.69087	5.61234	5.7806	6.21118	6.61649	6.78877	5.19838	5.85209	5.33756	8.20147	8.28746	6.14745	35.7171	0.653333	0.80829	5.19838	8.28746	6.56536	1.2623	1.26296	PDHB
ENSGALT00000057366.1	9.68224	9.68247	9.91133	8.82789	7.85824	8.4941	8.7166	8.89933	9.54784	9.76651	8.97124	9.29459	9.03228	9.12348	8.6712	8.06706	8.59738	6.62134	8.23719	8.81054	7.48853	7.6232	7.81481	8.3625	8.34789	9.67815	97.4513	0.653688	0.80851	6.62134	9.91133	8.69723	1.1396	1.31352	ITGB1BP3
ENSGALT00000016192.4	5.85725	5.93788	5.80943	7.56079	6.54561	6.71309	6.38573	6.43094	7.21604	6.63443	5.68652	6.09453	5.56107	5.79703	5.88673	5.19103	6.39382	3.99932	5.10064	5.14409	4.4202	5.864	5.98338	4.91636	4.99005	5.9977	14.9925	0.654208	0.808832	3.99932	7.56079	5.85068	1.29229	1.46292	CPSF6
ENSGALT00000027884.5	3.82091	4.12705	4.02104	6.94856	6.35657	6.29249	5.42767	5.37686	4.95929	5.2582	4.95177	4.55759	4.75785	4.97705	5.60823	4.53646	5.14015	5.40018	5.01949	6.01202	3.48606	4.76056	5.09631	5.46275	5.41667	4.04338	10.2049	0.655709	0.809758	3.48606	6.94856	5.06981	1.37057	1.45431	NA
ENSGALT00000016710.4	5.40353	4.58162	4.79489	6.73015	6.07221	6.70165	6.35159	6.56874	6.44622	6.56284	6.01598	5.73609	5.58343	5.3501	5.65359	4.82524	4.63168	4.3031	4.97714	5.70646	4.4202	6.0528	6.42791	4.25359	4.93381	4.89289	18.0747	0.655933	0.809897	4.25359	6.73015	5.53759	1.21536	1.30186	FCF1
ENSGALT00000009713.3	6.61676	5.72972	6.53303	5.99347	5.06631	5.32079	5.19719	5.07894	5.30423	6.07397	5.05731	5.37157	5.41911	5.31895	5.16175	4.39936	4.70225	3.61405	5.3028	5.14409	5.70112	4.13143	5.00601	7.30479	6.82769	5.3657	11.2444	0.656138	0.810024	3.61405	7.30479	5.41317	1.34945	1.49781	GORASP1
ENSGALT00000063554.1	6.5199	6.73212	6.80913	5.97507	4.92212	5.02265	5.08738	5.46715	5.64835	5.47649	5.68652	5.92641	5.75084	5.71963	6.17295	5.45978	6.14872	5.68929	6.5239	6.26404	6.07322	4.40861	5.18129	7.77668	7.7252	6.99921	20.2385	0.657396	0.8108	4.40861	7.77668	5.96795	1.30307	1.3537	MAP1LC3B
ENSGALT00000072250.1	11.2984	11.2721	11.4871	10.2187	9.76069	10.3406	10.4154	10.6835	10.798	11.6109	11.9077	12.1088	12.1082	12.1014	12.5089	11.7561	10.8291	12.4167	12.7222	13.0322	11.3934	11.3974	11.7014	11.5929	11.137	10.848	866.485	0.65885	0.811696	9.76069	13.0322	11.4403	1.13915	1.17207	RPL23
ENSGALT00000038316.1	4.62958	4.88428	4.95789	7.0627	6.07221	6.43294	6.1871	6.41086	6.95454	6.46413	6.32158	6.28618	5.74423	6.32187	6.05394	6.17582	6.19491	4.76749	5.56831	5.93767	4.02745	6.56632	5.66714	4.62271	5.1467	4.63223	15.3073	0.65888	0.811714	4.02745	7.0627	5.77272	1.22346	1.43334	LUC7L3
ENSGALT00000038969.3	6.97448	6.64575	6.54515	8.65236	8.05258	8.44231	8.23906	8.07818	8.19369	8.48416	7.42526	7.70269	7.35513	7.39975	7.40318	6.6886	7.1815	5.58049	7.05355	7.58687	5.95952	7.33084	7.52081	6.42311	6.1178	6.73075	46.8516	0.660738	0.812858	5.58049	8.65236	7.29875	1.18546	1.3079	EIF4A3
ENSGALT00000052863.1	5.98591	5.76916	5.78409	7.8559	7.17716	7.51017	7.2692	7.14102	7.114	6.69929	6.49126	6.62516	5.96467	5.91283	6.12007	6.07937	5.83994	5.93003	5.19605	5.99745	4.4202	7.11849	6.89854	6.13992	5.3466	5.21977	20.4098	0.663056	0.814283	4.4202	7.8559	6.29255	1.24845	1.42359	RPF2
ENSGALT00000004103.4	5.25823	4.74878	4.7113	5.4494	5.41774	6.28228	6.28079	5.73285	5.71717	6.92161	6.38883	6.78118	5.95327	6.89729	6.6836	4.59345	4.97894	6.17421	6.98574	6.45738	6.75691	4.88856	4.80645	6.02141	5.30287	4.54153	22.2882	0.665003	0.815477	4.54153	6.98574	5.79738	1.20498	1.27653	MRPL17
ENSGALT00000069744.1	6.78789	6.5357	6.85367	4.47421	3.96894	4.56453	4.58354	4.70305	4.93638	5.33755	4.46857	5.36061	4.71799	4.52811	5.18253	4.35061	4.69238	5.19406	5.55397	5.11739	3.48606	4.48002	4.80645	5.63409	5.38905	6.03558	10.2049	0.665255	0.815632	3.48606	6.85367	5.06704	1.3526	1.45351	EXT2
ENSGALT00000045264.2	8.10652	8.01668	8.02451	7.23568	7.08535	7.89392	7.87452	7.36891	7.32401	8.34705	9.26979	9.41927	8.49923	9.45313	9.0045	7.86202	6.88477	8.48762	9.83906	8.21883	7.97166	8.22952	8.306	9.62195	8.98425	7.45245	117.174	0.665621	0.815856	6.88477	9.83906	8.26082	1.19105	1.19987	COX7C
ENSGALT00000074053.1	5.78834	5.63895	5.46487	7.24031	6.02357	6.14253	5.68236	5.53366	6.00361	6.09949	5.49317	5.95583	5.70398	5.42027	5.28217	4.1936	5.41087	3.99932	5.06064	5.98274	4.98252	4.34202	5.09631	7.42639	7.03348	6.02307	14.9925	0.665908	0.816032	3.99932	7.42639	5.65477	1.3133	1.41393	C26H6ORF106
ENSGALT00000011145.5	7.04791	7.02061	7.23099	4.77992	4.52286	4.90781	5.05592	5.56126	5.80652	5.93346	5.70287	6.0879	5.79621	5.66287	5.6684	4.52186	4.85166	4.15919	5.04021	6.08272	6.07322	4.94574	4.57478	5.75044	5.9197	6.41349	16.8666	0.666368	0.816313	4.15919	7.23099	5.58148	1.29553	1.34196	SLC38A10
ENSGALT00000013392.5	6.02494	6.30291	6.04957	5.2679	4.90687	5.77126	5.9959	5.95714	6.28327	6.49907	6.33738	6.64335	6.46773	7.08798	7.12585	5.26306	6.28962	7.14522	7.96115	7.08588	5.70112	5.87287	6.24261	8.06582	8.03466	6.63529	28.9997	0.667065	0.816741	4.90687	8.06582	6.42379	1.25562	1.30914	ALDH7A1
ENSGALT00000006424.4	8.79134	8.60033	8.59092	6.81015	5.95111	6.44672	6.6367	6.85548	7.50897	6.8422	6.89874	6.98753	6.42296	6.68973	6.93697	5.89332	6.72447	5.9737	6.56022	7.09275	6.36875	6.68189	6.11881	6.35122	5.79896	7.93017	54.675	0.668145	0.817401	5.79896	8.79134	6.864	1.28079	1.18366	CAPZB
ENSGALT00000061503.1	7.19016	7.09699	7.32009	5.03204	4.58164	5.40789	5.21628	5.84935	5.82624	6.2755	6.70529	7.22651	7.01196	7.09106	7.15242	6.47017	6.11216	6.72721	7.58111	7.53234	6.61392	6.653	7.01887	6.88008	7.02453	7.5089	22.9448	0.669027	0.817941	4.58164	7.58111	6.58099	1.15197	1.43638	NDFIP1
ENSGALT00000047585.1	10.4129	10.2669	10.2277	11.1453	10.2447	10.4668	10.5091	10.5106	10.5605	11.1608	10.7724	10.5995	10.7386	10.7824	10.9729	11.4918	10.5327	11.0062	10.8275	11.2668	8.8301	11.3976	11.2648	8.56673	8.40071	9.51193	336.96	0.669161	0.818023	8.40071	11.4918	10.4795	1.0966	1.24746	CIRBP
ENSGALT00000023980.5	5.16034	4.54573	4.41369	6.78503	5.37407	6.0311	5.99036	5.97776	6.53822	6.55179	5.46468	6.22105	5.58343	5.64623	5.6684	3.95352	5.0425	4.43394	5.35334	6.21452	4.4202	4.34202	5.09631	6.24944	5.8301	4.12374	14.4927	0.66952	0.818242	3.95352	6.78503	5.42352	1.25104	1.37182	YES1
ENSGALT00000074945.1	6.34586	6.03815	6.00639	7.09542	6.62228	7.16322	7.4971	7.60376	7.20718	7.72385	7.29645	7.31996	7.17544	7.01859	6.54604	6.09919	6.34739	5.19406	6.42496	6.60881	4.02745	6.83046	6.87322	6.08188	5.72356	5.96317	15.3073	0.669594	0.818287	4.02745	7.72385	6.57053	1.17553	1.63144	NA
ENSGALT00000068673.1	5.4101	4.82562	5.08786	7.08345	6.22139	6.61887	6.61168	6.57777	6.99391	7.01308	6.35818	6.63882	6.24738	5.98737	5.78169	5.35656	5.34937	5.03822	6.13831	6.09646	3.48606	6.37975	6.28162	6.13992	6.10936	5.0492	10.2049	0.670171	0.81864	3.48606	7.08345	5.957	1.1891	1.70881	MRPS35
ENSGALT00000079811.1	9.30361	9.48757	9.21289	10.227	10.3239	10.4693	11.1256	10.679	9.72026	10.8676	11.7459	11.9102	11.0181	11.114	10.7979	11.2266	9.74	11.4016	10.8493	11.7988	10.094	11.6449	10.6892	11.2318	11.0693	9.22506	592.41	0.671103	0.819209	9.21289	11.9102	10.6528	1.11803	1.1563	ND4L
ENSGALT00000001151.4	6.43872	6.01865	6.0915	6.34814	5.98053	6.5482	6.4025	6.79865	6.81616	6.9415	6.21727	6.66132	6.07924	6.17303	6.33021	4.96136	5.70406	4.5539	4.81827	6.64664	3.48606	5.9107	6.02995	5.21527	4.85524	6.02725	10.2049	0.671516	0.819461	3.48606	6.9415	5.92517	1.17153	1.69968	VPS72
ENSGALT00000025447.2	8.95579	10.0811	9.57766	9.74966	8.53893	8.57996	8.38649	7.7785	7.75609	7.64285	8.25628	8.36562	8.92984	8.8378	9.1968	8.79809	9.17136	8.2329	9.29853	10.3787	9.95997	7.55961	7.48783	9.64218	9.25964	9.52789	178.499	0.671902	0.819696	7.48783	10.3787	8.84423	1.1735	1.18115	PNRC1
ENSGALT00000047001.1	10.5539	11.1136	10.625	10.717	11.1672	11.139	11.7939	11.1722	9.92741	11.6043	12.5946	13.206	11.6393	11.4665	11.4325	12.279	10.6202	11.4145	10.9861	11.9942	9.81223	12.5851	11.6511	11.7131	11.8033	10.1316	898.03	0.674346	0.821186	9.81223	13.206	11.3516	1.16336	1.15689	ND5
ENSGALT00000000294.5	6.21696	5.87419	6.04957	8.04324	7.23323	7.50579	7.41476	7.36631	7.79026	7.30397	7.21611	6.89185	5.75741	6.76486	6.33021	5.65312	5.40484	6.13628	5.93205	6.08272	5.19838	7.04582	6.94788	5.67393	5.67863	5.52804	35.7171	0.674426	0.821234	5.19838	8.04324	6.50155	1.23713	1.25069	NA
ENSGALT00000071872.1	6.76502	6.36085	6.91567	6.09575	5.06631	5.47218	5.18754	5.17732	5.9973	5.97817	6.32158	6.23911	6.37677	6.44239	6.6088	5.34831	5.51536	5.19406	6.26693	6.59919	6.82342	4.68869	4.44332	7.25313	6.81737	7.81509	20.7557	0.675699	0.822009	4.44332	7.81509	6.06806	1.28791	1.36566	M6PR
ENSGALT00000009895.5	5.17584	5.03427	5.22226	5.00328	4.84423	5.12903	5.01288	5.39742	4.97865	5.65921	5.77427	5.77787	5.45996	5.55114	5.82198	5.36477	4.95437	6.56534	6.14788	6.20187	5.70112	4.97899	5.7249	8.0881	7.68317	4.49395	21.5327	0.677243	0.822948	4.49395	8.0881	5.60564	1.44285	1.24738	MOSPD1
ENSGALT00000018702.3	10.478	9.83151	10.3221	8.79235	8.90201	9.4511	9.59141	9.57863	9.00283	9.83039	10.813	10.748	10.5429	10.6696	10.7962	10.9757	9.9221	12.0499	11.4091	11.3953	10.7052	10.5711	11.0876	10.0786	9.67003	9.53929	442.366	0.678509	0.823716	8.79235	12.0499	10.2598	1.17448	1.1669	RPL37A
ENSGALT00000066880.1	6.31819	5.74563	6.04957	7.16117	6.26986	6.94111	6.91612	7.07874	7.4168	7.13409	6.20584	6.54517	6.12569	5.79703	5.92423	4.83708	5.77126	4.3031	4.69303	5.90682	4.4202	6.63573	6.28162	6.02141	5.84034	5.98054	18.7406	0.678941	0.823979	4.3031	7.4168	6.08924	1.21802	1.41508	NIFK
ENSGALT00000039052.3	6.86162	6.37114	6.57501	8.41476	7.72985	8.39808	7.99552	7.93962	8.42261	7.92424	7.49736	7.22953	7.07644	7.09719	7.4076	6.40003	7.18854	5.40018	6.18557	7.22991	6.1786	7.39896	7.52081	6.32644	5.8505	6.33127	41.2294	0.67924	0.82416	5.40018	8.42261	7.11352	1.18403	1.31727	SRSF1
ENSGALT00000075847.1	6.08774	5.35775	5.31719	5.76203	4.61954	5.60099	5.31703	5.53366	5.75321	6.12954	7.68401	7.54953	7.78145	7.64135	7.11508	6.73683	5.99657	5.8385	5.99708	6.91814	6.27681	6.51057	5.7249	6.22283	6.58759	5.89612	23.5822	0.679351	0.824228	4.61954	7.78145	6.22908	1.24921	1.34842	C7orf73
ENSGALT00000050193.1	5.37024	4.95439	5.09612	6.96449	6.36775	7.1743	6.84122	6.72736	6.68388	6.53692	5.82745	5.57482	5.43559	5.31895	5.11927	4.73946	4.83381	4.86349	4.49713	5.38695	4.72859	5.85507	5.18129	4.77699	4.46336	5.71084	21.06	0.680296	0.8248	4.46336	7.1743	5.57807	1.28616	1.24975	ABCF2
ENSGALT00000012312.3	6.918	6.9842	6.95253	6.00258	5.17211	5.60918	5.43584	5.97776	5.9814	6.25293	6.9882	7.12011	6.67628	6.2576	6.54604	5.09563	5.25862	6.62134	6.97502	7.42758	7.71562	5.01149	4.69526	6.82807	6.2075	7.14688	24.9068	0.681095	0.825285	4.69526	7.71562	6.30222	1.22427	1.34225	RAB11A
ENSGALT00000081307.1	5.72127	5.22788	5.22978	5.70736	5.2345	5.86317	6.09724	6.52269	6.87587	7.25485	6.04193	6.38139	5.91264	5.89181	6.29248	4.13722	5.44066	3.61405	5.23252	5.85928	4.02745	5.23896	6.20251	6.02141	6.16742	5.76697	11.2444	0.681127	0.825304	3.61405	7.25485	5.6909	1.27482	1.57466	STT3B
ENSGALT00000082198.1	4.93298	4.37216	5.76349	5.87546	5.13334	5.69634	5.55314	5.74893	6.06072	6.22074	5.75086	6.0199	5.87083	5.51494	5.39331	4.35061	4.80661	5.58049	5.59656	6.40315	6.75691	4.15101	4.90967	4.84836	3.92362	7.60301	14.175	0.682823	0.826331	3.92362	7.60301	5.49374	1.38394	1.40017	NR13
ENSGALT00000018142.5	7.07089	6.52192	6.77094	7.18457	6.29349	6.69781	6.28532	6.63082	7.20513	6.67912	6.31094	6.13366	5.95898	5.85609	6.03121	5.47503	5.76185	4.3031	5.26809	5.43098	3.48606	6.33978	6.16127	5.92566	5.67863	6.21136	10.2049	0.683965	0.827022	3.48606	7.20513	6.06433	1.18812	1.7396	PSMD14
ENSGALT00000025254.5	5.12085	5.14635	4.79489	5.49142	5.1593	5.67309	5.96236	6.05744	6.81616	6.33687	6.7374	6.74373	6.14587	6.94568	6.06518	5.18177	4.92937	3.81951	6.03886	6.26404	6.1786	6.16058	5.78043	7.23993	7.25238	5.14473	13.1184	0.684306	0.827228	3.81951	7.25238	5.8918	1.23093	1.54255	HSDL2
ENSGALT00000004265.5	6.94765	6.23128	6.68591	6.50252	6.01649	6.79795	6.72935	7.15618	7.09121	6.87508	7.33631	6.89185	7.03107	6.96593	6.67629	6.31786	6.40292	7.43807	6.76702	7.44378	6.36875	6.77317	6.56072	9.60917	9.22588	5.90524	58.9316	0.684381	0.827273	5.90524	9.60917	6.95183	1.38225	1.17723	CISD1
ENSGALT00000018400.3	9.06698	9.12979	8.97042	8.50246	7.84029	8.11712	7.38343	7.13797	6.84633	7.38922	8.36947	8.35185	9.0717	8.94029	8.98393	8.2521	8.25659	8.70405	8.74132	9.60305	8.62164	6.97343	7.25282	9.76253	9.37852	8.98965	114.067	0.684565	0.827385	6.84633	9.76253	8.40911	1.16095	1.22827	BTG1
ENSGALT00000053689.1	6.38639	5.94478	6.01513	3.94925	4.08184	4.7239	4.17872	5.07894	4.73109	5.68641	5.64479	6.12073	5.69716	5.44933	5.9487	3.71756	4.33442	4.15919	4.5268	6.22706	4.72859	4.13143	5.00601	4.91636	4.63778	6.21503	12.1552	0.68507	0.82769	3.71756	6.38639	5.08605	1.25567	1.36812	BAK1
ENSGALT00000025055.4	4.4243	4.02647	3.91295	5.33	4.3756	5.1739	4.91107	4.60039	4.7907	5.67287	6.06742	5.99177	5.58343	6.52661	5.9487	4.99347	4.52448	4.15919	6.14788	5.4525	4.4202	5.3908	5.18129	6.91374	6.16742	4.16988	14.0631	0.685292	0.827824	3.91295	6.91374	5.18681	1.33295	1.32555	MRPL50
ENSGALT00000007773.5	5.49286	4.85525	4.83493	6.70581	5.92107	6.37647	6.15777	6.63082	6.56301	6.94432	6.68896	6.18425	6.3725	6.32709	6.42918	5.22749	5.53759	4.76749	6.25811	6.56995	5.19838	5.35748	5.40977	8.05831	7.71689	6.03558	26.2369	0.687501	0.829157	4.76749	8.05831	6.10082	1.32086	1.27967	NA
ENSGALT00000047132.1	5.85244	5.27248	5.32425	6.60176	5.6643	6.03719	5.91054	6.13294	6.32545	5.91633	5.13169	5.1604	4.80935	4.58158	4.47855	3.71756	4.60035	3.99932	4.63972	4.0496	3.48606	5.3784	4.69526	4.5389	4.38163	5.42398	10.2049	0.687785	0.829328	3.48606	6.60176	5.08115	1.29926	1.45757	TXNRD3
ENSGALT00000012698.5	5.70534	5.34736	5.82443	6.88101	6.30517	6.97953	6.98177	6.91729	6.92242	7.95392	7.29914	7.56154	7.07118	6.93887	6.57776	6.46255	5.37429	4.5539	5.98644	6.45738	5.19838	6.90155	7.15115	6.30123	6.09233	5.18274	22.4888	0.687812	0.829344	4.5539	7.95392	6.42033	1.23886	1.40985	MRPL58
ENSGALT00000074630.1	8.02758	7.9358	7.92715	5.77697	5.48087	6.40968	6.20633	6.23355	6.34547	7.72549	7.3802	7.72422	7.70534	7.55263	7.25899	6.62511	6.05937	6.41503	7.63999	7.7737	7.56826	5.55047	6.11881	7.32995	7.50164	7.80294	43.6588	0.689428	0.830318	5.48087	8.02758	7.00291	1.14632	1.2777	NA
ENSGALT00000067710.1	5.40353	5.17012	5.1125	5.15805	4.96691	5.19582	4.89931	5.47684	5.58872	6.06882	6.37359	6.50593	4.90714	6.20177	5.60823	5.07577	5.64898	4.5539	5.99708	7.07898	5.38611	5.06924	5.7249	7.90775	7.58007	5.63061	22.4888	0.68946	0.830337	4.5539	7.90775	5.70349	1.38648	1.25244	PPA2
ENSGALT00000045279.2	5.22881	5.3783	5.50265	7.61525	6.78954	7.06836	6.78156	6.2506	6.55121	6.48365	6.57806	6.58336	5.71753	6.56252	6.74076	5.09563	5.06563	5.63592	6.72924	6.39206	6.36875	5.07949	5.33756	4.25359	4.70653	5.60844	18.0747	0.68961	0.830428	4.25359	7.61525	6.00404	1.26835	1.41152	NA
ENSGALT00000057084.1	9.29698	9.01636	9.08278	6.40283	7.05455	7.72705	7.95488	7.84175	7.0552	8.5318	9.21311	9.31247	8.99801	9.19099	9.01178	8.43276	7.40952	8.94253	8.91263	9.76446	8.74687	8.2687	8.90201	8.32546	7.91388	8.91879	83.6144	0.690495	0.83096	6.40283	9.76446	8.47031	1.15279	1.3229	OST4
ENSGALT00000009742.5	6.05459	5.70553	6.28098	8.7826	6.98003	7.13796	7.17229	7.00363	7.46791	6.88978	6.24546	6.40291	6.23331	6.34267	5.9487	5.25425	5.80372	5.03822	5.73008	6.56995	5.70112	5.34052	5.78043	5.71269	5.43028	6.97558	31.8591	0.691532	0.831584	5.03822	8.7826	6.30712	1.39249	1.25186	MST4
ENSGALT00000053220.1	10.1726	9.92309	10.1923	9.25731	9.08922	9.68898	9.74149	9.76914	9.72218	11.2164	11.3671	11.5967	11.3289	11.3976	11.1876	11.2354	9.95937	10.52	10.9605	11.7766	10.1007	10.9631	10.9938	9.91782	9.53241	9.06638	535.106	0.691629	0.831642	9.06638	11.7766	10.4106	1.13121	1.14827	RPS13
ENSGALT00000013000.4	6.80793	6.70797	6.61868	5.08788	4.81186	5.49003	5.26295	5.65814	5.96208	5.94477	5.87874	5.78608	5.82152	5.74329	5.93652	4.38329	4.70225	4.66464	4.84207	6.58951	5.19838	4.25421	4.44332	6.75566	6.40659	7.03289	18.0829	0.691677	0.831671	4.25421	7.03289	5.64582	1.24568	1.32711	BCAP29
ENSGALT00000010237.5	5.17584	5.09761	4.73266	8.09993	7.05455	7.28326	7.12759	6.96971	7.22485	6.76456	6.57362	6.22105	6.0897	6.06452	6.1308	6.42771	5.95589	5.79045	5.67815	6.45738	5.19838	6.68525	6.20251	5.8581	5.30287	4.93804	25.5871	0.691936	0.831827	4.73266	8.09993	6.19635	1.30721	1.30927	RBM17
ENSGALT00000079535.1	7.44324	7.40809	7.59975	7.04164	6.24582	6.88149	6.9044	6.81784	7.35766	7.06841	7.24432	7.26814	6.70715	6.86531	6.7822	5.31481	5.93929	5.79045	6.25811	6.96381	5.70112	5.96702	5.83391	8.68842	8.74376	6.30394	38.8031	0.69305	0.832496	5.31481	8.74376	6.81308	1.28338	1.28191	LMAN1
ENSGALT00000015220.4	5.88108	5.56916	5.51503	7.09116	6.1776	6.56935	6.27625	6.34887	6.64706	6.76775	6.31627	6.88804	6.55706	6.49444	6.10926	6.1041	6.02831	4.66464	4.66662	5.99745	4.02745	6.84707	6.99559	4.91636	4.48961	6.24408	15.3073	0.693159	0.832561	4.02745	7.09116	6.00729	1.18042	1.49159	HN1L
ENSGALT00000083027.1	7.72057	7.68258	7.52675	9.62853	8.97143	9.38644	9.1211	9.18525	9.39147	9.38327	8.74412	8.88271	8.54552	8.42868	8.95403	7.93962	8.13703	7.14522	7.33084	8.94566	7.11651	8.98539	9.51081	7.49471	7.363	7.60581	137.766	0.693611	0.832833	7.11651	9.62853	8.42796	1.14245	1.18428	HNRNPAB
ENSGALT00000021958.4	6.41932	5.63041	5.80943	7.08345	6.09257	6.58605	6.57146	6.78311	6.99312	6.79612	6.33213	6.42411	6.10007	5.82686	6.06518	4.75203	5.60755	3.81951	4.86547	5.84308	4.02745	6.13131	5.98338	6.5781	6.74295	6.15893	13.1184	0.694664	0.833465	3.81951	7.08345	6.00089	1.1804	1.57112	MRPL28
ENSGALT00000002907.2	8.05298	8.37473	8.63482	6.20711	5.51143	5.76394	5.81981	6.07668	6.28197	6.54438	6.30023	6.58807	6.21433	6.06452	6.24387	6.04914	5.98853	6.0161	6.98039	6.62785	6.75691	5.44733	5.60698	6.79232	5.9578	7.47713	42.6325	0.696068	0.834307	5.44733	8.63482	6.47613	1.33333	1.18886	SDF4
ENSGALT00000038520.2	6.12414	6.40659	6.36201	7.65623	7.23323	7.84099	7.57868	7.22681	7.47814	7.99394	7.4424	7.72422	7.66047	8.20557	8.23947	6.46636	6.16309	7.514	8.69797	9.22737	8.26278	6.98166	7.19268	7.37897	6.4271	5.9278	59.876	0.696285	0.834437	5.9278	9.22737	7.36203	1.25337	1.24195	NSA2
ENSGALT00000033333.4	5.96376	6.12584	5.71066	6.33666	5.90582	6.29757	5.9338	6.13294	6.52183	6.60977	6.95103	6.41355	6.35527	6.55362	6.52991	5.992	6.27647	5.88499	5.71727	7.04396	5.19838	6.53871	6.92342	4.35509	3.76075	4.02676	12.555	0.697013	0.834873	3.76075	7.04396	6.0023	1.17354	1.59604	LMO4
ENSGALT00000026171.5	7.89574	7.69901	7.86081	9.13009	7.03365	7.66357	7.60065	7.31049	8.33804	7.77385	7.52292	7.31713	7.05793	7.00234	6.42918	7.50906	7.14758	4.66464	6.67065	6.26404	6.07322	7.6816	6.68233	7.21314	7.05121	7.82113	24.3628	0.700387	0.836891	4.66464	9.13009	7.24669	1.2599	1.55354	DDX3X
NM_001305470	6.51076	6.44119	6.33084	5.2093	5.24666	5.61732	6.04479	6.02477	6.28067	5.8457	6.53303	6.79752	6.90654	6.64856	6.79575	5.44437	6.11955	5.03822	6.33559	7.11316	6.36875	5.86992	5.7249	8.77796	8.19478	6.02725	31.8591	0.702078	0.837901	5.03822	8.77796	6.31723	1.38953	1.25386	ETFA
ENSGALT00000046982.1	4.72748	4.41258	5.08786	5.97322	5.6643	6.0127	6.06073	6.27858	6.34298	7.43805	6.32686	5.98465	5.4108	5.44933	5.18253	4.36704	4.84277	4.15919	5.23252	4.15836	4.02745	5.24353	5.26154	5.89228	5.1631	4.341	15.3073	0.702558	0.838187	4.02745	7.43805	5.34775	1.39087	1.32782	TBRG4
ENSGALT00000009591.5	8.38261	8.40884	8.35483	6.87804	5.95111	6.56514	6.73267	6.85919	7.41916	7.12666	7.33369	7.20217	6.50725	6.42787	6.8422	5.92142	6.38158	5.63592	5.70435	6.93352	6.07322	5.82491	6.07506	7.84806	7.43904	7.91783	48.7256	0.703943	0.839013	5.63592	8.40884	6.87486	1.22313	1.21983	SEC61A1
ENSGALT00000010597.5	6.82768	6.93995	7.08711	5.42792	5.37407	5.82851	5.96236	6.50859	6.55121	7.07614	6.48181	6.67465	6.04206	5.83422	5.91184	5.26306	5.22478	3.61405	4.95549	5.81011	4.72859	5.31471	5.60698	6.84561	6.50637	6.73075	11.2444	0.705036	0.839664	3.61405	7.08711	5.96648	1.18782	1.65091	NA
ENSGALT00000028042.5	7.81391	7.8185	7.90498	6.96915	5.8351	6.3908	6.28983	6.63082	7.13211	7.17548	6.24546	6.19662	6.12061	6.3323	6.37604	6.7712	7.26879	5.63592	7.66021	5.74184	5.19838	5.44337	5.83391	5.8581	5.37504	7.94351	35.7171	0.707459	0.841106	5.19838	7.94351	6.537	1.21516	1.25751	YWHAG
ENSGALT00000017955.4	8.05403	7.23297	7.68711	7.78059	7.77463	8.33527	8.43213	8.68298	8.70489	9.34697	8.88427	8.75676	7.91821	7.71299	7.53426	6.9699	6.69758	6.89562	7.63319	7.30281	5.19838	7.51968	7.45407	8.02789	7.83674	7.10394	35.7171	0.707811	0.841315	5.19838	9.34697	7.74915	1.20619	1.49069	CYCS
ENSGALT00000003067.3	5.24359	4.50892	5.05433	7.45062	6.45942	6.8438	6.6613	6.45566	7.02449	6.75816	5.81997	5.71904	5.24302	5.3294	4.9356	5.06573	5.32402	4.76749	5.61049	5.68843	4.4202	5.79722	5.7249	4.70191	4.54071	5.41123	20.4098	0.707888	0.841361	4.4202	7.45062	5.63691	1.32176	1.27526	GNL2
ENSGALT00000041222.3	9.36151	9.7928	9.27697	8.29605	7.78717	8.29013	8.27138	8.01473	7.86105	8.10268	7.93137	7.73698	8.4514	8.02432	7.66922	8.35043	7.94356	8.08143	8.53235	8.24373	7.52895	8.37608	7.67529	9.38451	9.6167	11.1909	183.688	0.708621	0.841796	7.52895	11.1909	8.45353	1.32381	1.1228	OAZ1
ENSGALT00000021786.5	5.71598	5.77692	5.5635	6.75946	5.99502	6.50495	6.36449	6.47029	6.54365	6.262	5.38583	5.63061	5.30713	5.26548	5.84823	4.57941	5.44655	3.61405	4.5268	5.65169	3.48606	5.73695	5.98338	4.9813	4.43663	5.68988	10.2049	0.708762	0.84188	3.48606	6.75946	5.52024	1.22449	1.58352	SF3B4
ENSGALT00000045698.2	5.58281	4.65082	5.67249	4.97394	4.81186	5.11759	5.37766	5.63236	5.88041	6.63093	6.21156	6.72677	6.40215	6.17303	5.62351	4.33398	4.58975	4.3031	5.56831	5.22133	3.48606	4.84113	5.88547	6.93028	6.49345	5.37229	10.2049	0.711384	0.843436	3.48606	6.93028	5.4805	1.26453	1.57212	C19orf70
ENSGALT00000063590.1	6.22815	5.51451	5.96188	6.01883	5.51143	6.15937	6.26253	5.96405	6.45776	6.60977	6.73342	6.94782	6.60884	6.43272	5.86118	5.51245	6.07085	5.46282	6.93686	5.79335	4.98252	5.92499	5.7249	8.7268	8.47812	5.7004	30.6147	0.711393	0.843441	4.98252	8.7268	6.25332	1.39555	1.25505	NDUFS7
ENSGALT00000002317.5	6.23186	5.94478	6.48979	4.55568	4.69248	4.66225	4.89931	4.75176	5.20365	4.93436	5.25883	4.88261	4.97637	4.93658	4.6673	4.01739	4.69238	4.76749	5.63793	6.23949	5.95952	4.43281	4.57478	6.84561	6.76461	6.97558	15.194	0.711776	0.843668	4.01739	6.97558	5.30751	1.31429	1.32113	CALCOCO2
ENSGALT00000019595.3	6.15183	5.63895	6.04957	8.64132	7.81193	8.22766	8.10588	8.2491	8.5984	8.51293	7.94347	7.80927	7.62677	7.34668	7.58587	6.91507	6.9148	6.28238	6.73561	7.5017	6.07322	7.71487	7.38409	7.69191	7.27896	6.78859	48.8304	0.712128	0.843877	5.63895	8.64132	7.36849	1.17274	1.30671	ST13
ENSGALT00000024542.4	4.87719	4.96802	5.36584	4.13301	3.60333	3.96788	4.25458	4.70305	5.11607	5.37982	5.56651	5.43561	5.35123	5.81202	5.768	4.53646	5.29169	6.0161	6.74195	5.31829	4.72859	4.70203	5.26154	7.12966	6.81737	5.04095	11.1537	0.712337	0.844001	3.60333	7.12966	5.22641	1.36416	1.45044	AUH
ENSGALT00000038016.3	8.20044	7.55298	8.03744	10.3758	9.27286	9.47146	9.30014	9.36562	9.78548	9.42424	8.81824	8.71973	8.47352	8.43717	8.71286	8.53994	9.0505	6.7525	8.40434	8.89155	7.31448	9.53256	9.07854	8.42219	7.91145	7.30171	106.822	0.712397	0.844036	6.7525	10.3758	8.65953	1.1982	1.28242	HNRNPDL
ENSGALT00000044492.2	8.08206	8.00186	7.5704	6.77123	5.8189	6.20332	6.22059	6.29511	6.30898	6.62039	6.43852	6.45534	5.66956	5.64623	5.74024	5.54892	5.47562	4.3031	5.80463	5.8753	4.98252	5.93914	5.78043	5.31941	5.72356	6.61319	18.7406	0.712541	0.844122	4.3031	8.08206	6.12341	1.31986	1.42302	SRP9
ENSGALT00000081140.1	8.79196	8.59376	8.63056	7.01128	6.7559	7.37499	8.41053	9.24885	9.09494	9.56828	9.01693	9.07426	8.23777	8.30828	8.3675	7.56711	7.71031	7.4224	8.33686	8.6025	6.27681	7.59935	7.64569	9.21935	8.27996	9.14646	76.5367	0.713928	0.844943	6.27681	9.56828	8.24202	1.16091	1.31309	HSP90B1
ENSGALT00000059128.1	8.93431	8.46276	8.91136	6.12441	6.417	6.98898	7.20133	7.39471	6.56301	8.13018	8.72622	8.65283	8.04983	8.02271	8.07417	7.86925	6.59533	8.55387	8.04299	8.32764	6.27681	7.43834	8.24808	7.84806	7.33432	6.97775	68.764	0.716611	0.846529	6.12441	8.93431	7.6987	1.1605	1.25705	SEC61G
ENSGALT00000039466.3	8.90206	8.63491	8.59893	8.05511	7.22711	7.96266	8.44736	8.60447	9.02646	8.37135	8.19255	8.01889	7.36591	7.09719	6.65414	6.32209	6.78611	7.08675	6.91459	6.88687	6.45519	7.17219	6.82121	8.68355	8.54691	8.24059	79.0087	0.719261	0.848093	6.32209	9.02646	7.73366	1.16717	1.22328	PGAM1
ENSGALT00000018644.5	6.66698	6.52653	6.61581	4.90177	3.56499	3.88934	3.96954	4.19333	5.19265	4.92297	4.86722	4.9717	4.70445	4.83747	4.7251	4.60735	4.80661	3.81951	5.01949	5.00537	4.02745	4.36735	4.29866	5.63409	5.1631	6.18163	10.835	0.719603	0.848294	3.56499	6.66698	4.9031	1.35975	1.37535	CDC42BPB
ENSGALT00000077641.1	6.04196	5.9585	6.58385	6.76696	6.03062	6.15937	5.82604	5.82679	6.27937	6.71589	6.49126	6.81769	6.76046	6.81781	6.86166	5.36477	5.74761	6.56534	6.70349	7.62528	8.21404	5.14443	5.18129	8.49071	7.91871	6.73843	34.3695	0.720777	0.848986	5.14443	8.49071	6.52432	1.30139	1.26823	MAN1B1
ENSGALT00000051075.1	7.16708	6.83235	7.09744	5.87546	5.49113	6.1255	6.34726	6.58227	6.68878	7.59341	8.38222	8.2141	7.85682	8.00651	7.66922	7.65172	6.64991	7.12599	8.29437	7.45449	6.75691	7.54857	6.92342	8.81851	8.38331	6.40065	43.9775	0.721426	0.849368	5.49113	8.81851	7.22836	1.21999	1.31637	C14orf2
ENSGALT00000014667.3	6.70487	7.04973	6.58385	4.87027	3.998	4.51308	4.76309	4.63542	5.09257	5.28514	4.59664	5.25808	5.05314	5.02931	4.88579	4.11792	4.47926	3.99932	5.56831	5.14409	4.98252	4.41672	4.44332	6.05196	6.13453	6.35144	14.9779	0.721854	0.84962	3.998	7.04973	5.15417	1.36777	1.28919	PIGK
ENSGALT00000013428.4	4.85811	4.41258	4.72202	7.08688	5.94366	6.1255	6.066	6.10821	7.03686	6.67912	5.39592	5.88113	5.24302	5.23243	5.37537	4.53646	5.63358	3.81951	4.40428	4.354	4.4202	5.72066	5.66714	5.21527	4.89506	4.81758	13.1184	0.722635	0.850079	3.81951	7.08688	5.37117	1.31943	1.40625	DNAJC2
chr28.180	7.66537	7.55298	7.10155	6.1377	5.58032	6.17048	6.1177	6.27303	6.42168	6.26652	6.04834	6.61597	6.20475	6.29009	6.46354	4.71399	6.42097	4.76749	6.26693	6.47851	6.36875	5.21125	5.33756	8.19464	7.66024	7.21082	25.2454	0.722705	0.850121	4.71399	8.19464	6.36697	1.28706	1.35065	NA
ENSGALT00000013878.6	7.05211	7.08141	7.12798	8.32829	7.66789	8.00518	8.12622	8.27711	8.40484	8.8012	7.79116	8.25016	7.36161	7.09106	7.25899	6.2172	6.42396	6.35023	6.29306	7.29091	5.38611	7.14681	6.89854	6.19572	6.25418	7.09998	40.8196	0.72359	0.850641	5.38611	8.8012	7.23777	1.21601	1.34378	EIF4G1
ENSGALT00000072454.1	5.73703	5.79232	5.81945	7.37055	6.7559	6.88487	6.95643	6.59567	6.91574	6.47977	6.25103	5.81846	5.71077	5.20996	5.78169	5.59151	5.91402	5.79045	5.10064	6.33527	4.98252	6.94987	6.94788	4.02627	4.13791	5.55147	15.294	0.723741	0.85073	4.02627	7.37055	5.97721	1.23311	1.48455	PTBP1
ENSGALT00000039969.2	7.91434	7.64491	7.64268	7.5694	6.87035	7.44302	6.94217	6.93848	6.91491	6.84522	7.69632	7.31146	7.51876	7.38227	7.63193	7.42913	7.0349	7.14522	6.76079	7.34369	4.4202	7.17099	7.38409	5.55096	4.75061	6.66514	20.4098	0.724894	0.851407	4.4202	7.91434	6.997	1.1311	1.58296	ACTG1
ENSGALT00000021930.5	7.00083	7.07198	7.1036	5.90685	4.87589	5.74176	5.88093	6.26186	6.513	6.75174	6.26762	6.28618	5.6343	5.72756	5.80868	5.15362	5.70406	3.61405	5.73008	5.14409	4.72859	5.15901	5.18129	7.26622	6.51278	6.44511	11.2444	0.725262	0.851623	3.61405	7.26622	5.90276	1.23099	1.63328	ERP44
ENSGALT00000023745.4	5.6398	6.06375	6.27007	5.33	5.4391	5.69634	5.74288	5.9502	4.78338	6.49523	6.22861	6.23312	7.10763	6.79912	7.01435	6.91507	5.27194	7.34136	7.89444	7.02254	7.84931	6.32477	6.56072	5.16024	4.83491	6.24048	26.5386	0.725438	0.851726	4.78338	7.89444	6.23882	1.26537	1.30427	GABARAPL1
ENSGALT00000073398.1	7.16902	6.86548	6.96612	7.57307	6.81017	7.33357	6.98734	7.20947	7.81335	7.28852	6.00283	7.05704	6.68319	6.16721	6.33021	5.07577	6.60851	4.3031	5.56831	6.22706	4.72859	6.47411	6.76725	5.95829	5.94837	6.54187	18.7406	0.726655	0.852441	4.3031	7.81335	6.47915	1.20592	1.50569	OLA1
ENSGALT00000012397.4	5.25093	4.84051	5.28142	7.66314	6.72581	6.77993	6.20155	6.10196	6.33173	6.12457	5.40595	5.50689	5.45189	5.38059	4.47855	4.67492	5.21101	3.99932	4.81827	5.09019	4.4202	6.21043	5.60698	4.5389	4.75061	5.41123	14.9925	0.726923	0.852598	3.99932	7.66314	5.47144	1.40057	1.36809	RAE1
ENSGALT00000013336.4	6.57646	6.58074	6.59556	7.9512	6.73447	7.20435	7.04455	7.17417	7.65646	8.27944	6.55121	7.10049	6.23801	5.91283	5.6684	5.30631	5.84886	4.66464	5.73008	5.57528	5.38611	6.52189	5.83391	6.08188	5.8198	6.21503	24.3628	0.727203	0.852762	4.66464	8.27944	6.39431	1.29481	1.3708	EIF3J
ENSGALT00000015372.3	4.66296	4.54573	4.93964	4.53071	4.35328	4.881	5.00192	5.23557	5.41256	5.37982	5.66163	5.63061	5.11585	5.43002	5.71193	5.06573	5.16891	6.21118	5.63793	7.04396	4.98252	4.84714	4.80645	7.67238	6.96029	3.92279	14.1662	0.727611	0.853001	3.92279	7.67238	5.33894	1.43706	1.36101	ETFDH
ENSGALT00000039637.3	6.3561	7.09389	6.58091	4.90566	3.56499	3.77749	4.19806	4.54618	5.31188	5.02238	4.64823	5.1349	4.75785	4.52811	4.9356	4.55092	5.10337	3.81951	5.44942	4.39903	4.72859	4.20821	4.44332	5.41653	5.09635	6.12419	10.835	0.728836	0.853719	3.56499	7.09389	4.95006	1.43309	1.38852	NA
ENSGALT00000040792.2	8.09128	7.96666	7.90027	5.83523	4.90687	5.74176	5.72299	6.01815	6.25047	6.68588	6.51924	6.56916	5.82152	6.17303	6.29248	5.51982	5.69914	5.11824	6.03886	6.21452	5.8361	5.49791	5.88547	5.67393	5.09635	7.47407	28.9997	0.729204	0.853934	4.90687	8.09128	6.17498	1.31033	1.25843	ARPC1A
ENSGALT00000056553.1	6.66149	6.19698	6.44197	4.81343	4.71015	5.08272	5.49958	5.98457	6.15163	6.83917	7.29375	7.25637	6.68319	6.75325	6.6836	5.77514	5.48137	6.0161	6.25811	6.65594	4.72859	6.08879	6.07506	7.86537	7.73346	6.79351	25.1755	0.72962	0.854178	4.71015	7.86537	6.2509	1.25828	1.32711	LYPLA1
ENSGALT00000026684.5	6.3595	5.81511	6.15615	7.32843	6.94687	7.50798	7.66114	7.75281	7.5846	7.97062	8.39612	8.55291	8.65426	8.28428	8.32607	7.10587	6.88694	8.10126	8.03269	9.16845	8.00069	7.16137	6.99559	8.84493	8.43488	6.84656	55.3019	0.730116	0.854468	5.81511	9.16845	7.64908	1.19863	1.31538	HADHA
ENSGALT00000003725.2	7.04158	6.92606	6.72639	8.49473	7.57691	8.1385	8.19281	8.41204	8.96573	8.48222	7.86751	7.57582	7.15816	6.94228	6.82908	6.30938	6.4388	5.40018	6.13831	6.8549	6.07322	7.25596	6.97193	7.23993	7.51448	7.44465	41.2294	0.73022	0.854529	5.40018	8.96573	7.26814	1.23357	1.34591	HSPA9
ENSGALT00000036803.3	6.36627	6.93995	6.57501	5.85347	5.1069	5.71164	5.96236	6.13294	6.82599	6.66552	6.87367	7.27107	7.64638	7.3441	7.55433	7.65674	7.88409	7.80744	7.76038	8.31007	7.56826	6.18928	6.16127	8.10277	8.04133	7.2738	33.4612	0.730379	0.854622	5.1069	8.31007	6.98404	1.18987	1.36757	APP
ENSGALT00000044811.1	7.21849	6.7598	7.132	5.38398	4.67458	5.5423	5.49958	5.71658	5.40065	6.58107	6.67659	7.41304	6.90949	6.9078	7.03164	6.11387	5.49846	5.26608	7.32241	7.29091	6.36875	6.29427	6.7112	8.10277	7.35231	6.88626	24.5382	0.731203	0.855104	4.67458	8.10277	6.46365	1.25359	1.38272	ROMO1
ENSGALT00000050336.1	6.78537	7.11547	6.64144	8.53013	7.64511	8.01908	7.13263	7.20365	6.89976	6.74529	6.51461	6.37051	6.05811	6.07077	6.12007	5.71862	5.6942	6.59361	6.08944	5.96787	4.72859	6.69529	6.82121	5.26828	5.24241	5.91882	25.5122	0.73225	0.855716	4.72859	8.53013	6.48424	1.31552	1.37129	DNAJA4
ENSGALT00000001637.5	6.74438	6.91203	6.69953	5.80014	5.28254	5.55083	5.72965	5.6061	5.8298	5.86963	5.52111	5.99177	5.85253	5.84155	6.37604	5.47503	6.52198	4.5539	5.23252	6.05486	4.02745	6.06833	6.87322	3.89759	3.76075	6.20399	12.555	0.735803	0.85779	3.76075	6.91203	5.70297	1.21201	1.51644	TCF3
ENSGALT00000008698.5	6.14398	6.12584	6.25539	8.05729	6.94314	7.06836	6.7622	6.70692	6.77617	7.005	6.27311	6.48591	6.20475	5.90586	6.38503	5.9435	6.10101	5.46282	5.88701	6.43593	3.48606	5.87582	6.46228	5.26828	4.70653	5.49821	10.2049	0.735804	0.85779	3.48606	8.05729	6.16255	1.30746	1.76777	TEAD1
ENSGALT00000014388.5	5.43608	4.95439	5.26685	7.63296	7.36736	7.47699	7.03383	6.6609	6.36888	6.76136	5.70287	6.03376	5.69031	5.83422	5.71193	5.16307	4.93775	5.26608	5.43384	6.23949	4.4202	5.68752	6.35662	5.26828	4.97154	5.28413	20.4098	0.736002	0.857906	4.4202	7.63296	5.88312	1.29743	1.33096	PRPF4
ENSGALT00000063671.1	6.09591	5.59573	6.05382	6.88002	6.28172	6.82634	6.75895	6.73546	6.58632	6.83005	7.4054	6.86497	7.02018	7.31282	7.36278	6.50029	5.85329	3.61405	5.43384	7.05103	5.70112	6.94707	6.94788	5.67393	5.60851	5.09776	11.2444	0.736487	0.858188	3.61405	7.4054	6.34766	1.16663	1.75639	SF3B5
ENSGALT00000009090.5	8.09638	8.03136	8.46818	6.34957	5.65521	5.76394	5.70957	6.08304	6.29618	6.06882	6.92338	7.07725	7.49733	7.36459	7.88427	7.21884	7.42451	7.6814	7.8628	8.5003	7.44694	6.14113	6.56072	7.59149	7.42551	7.23634	49.395	0.736561	0.858231	5.65521	8.5003	7.09073	1.19879	1.25384	WSB1
ENSGALT00000057097.1	6.71286	6.40158	6.86821	6.622	5.61825	5.94311	5.53804	5.78058	6.16295	6.14922	5.45506	5.47677	5.26163	5.2978	5.11927	4.44653	4.9951	3.99932	5.46483	5.22133	3.48606	5.37424	5.83391	6.73698	6.75382	6.6705	10.2049	0.736857	0.858404	3.48606	6.86821	5.66884	1.21157	1.62615	NA
ENSGALT00000004228.5	4.43722	3.86109	4.31804	5.03559	4.05443	4.49551	4.7236	5.28054	5.09257	5.06446	5.72706	6.12721	6.2191	5.96071	5.768	4.07855	4.37202	3.81951	4.27039	5.77638	4.98252	4.25421	4.57478	6.67943	6.50637	4.19985	13.1184	0.737206	0.858607	3.81951	6.67943	4.98766	1.33919	1.30584	DECR2
ENSGALT00000065562.1	8.07174	8.08235	8.51823	5.52215	4.95213	5.64149	6.10751	6.12062	5.97338	6.01082	5.94899	6.23911	6.11038	6.19034	6.05394	6.35953	6.32839	7.06672	6.85736	6.7283	4.72859	5.97254	6.07506	6.39954	6.1916	6.78859	25.5122	0.740062	0.860268	4.72859	8.51823	6.34767	1.34195	1.3424	TMEM50A
ENSGALT00000053743.1	9.94475	10.0284	10.0001	9.65202	9.2534	9.62276	9.67661	10.0702	9.93476	10.7166	10.9065	10.9164	10.3972	10.4194	10.6136	9.96823	9.22414	11.4056	11.3651	11.1198	9.95997	9.22018	9.55924	8.38066	7.64864	9.7489	199.665	0.741426	0.861061	7.64864	11.4056	9.99051	1.14164	1.30618	CALM
ENSGALT00000019461.4	7.06049	6.20276	6.61581	8.2608	7.88182	8.41337	8.08265	7.89333	7.83342	8.16081	7.36743	7.50296	7.06324	6.96928	6.79575	6.1041	6.28962	5.46282	6.30167	6.66519	5.95952	7.24347	7.48783	6.08188	5.48349	6.58509	43.1034	0.742449	0.861655	5.46282	8.41337	6.9911	1.20344	1.27976	SNU13
ENSGALT00000002811.3	4.20013	4.35152	4.46563	6.91325	6.1776	6.34248	6.066	6.22782	6.57365	7.1167	6.11097	6.03376	5.92436	6.10769	6.31147	5.70576	5.85329	4.76749	5.4181	6.35826	4.02745	6.06833	5.83391	4.77699	4.68398	4.92015	15.3073	0.743151	0.862062	4.02745	7.1167	5.6668	1.25586	1.40704	CTCF
ENSGALT00000001687.5	7.25908	6.95029	7.06624	5.14494	4.60071	5.46317	5.72299	6.04446	6.47035	6.98323	6.25658	6.89944	6.74401	6.49908	7.23929	6.37587	6.85632	6.17421	6.71642	7.02972	6.68719	6.08115	6.79448	5.78723	5.13011	8.92721	23.2635	0.743661	0.862358	4.60071	8.92721	6.45784	1.38238	1.40366	NEK6
ENSGALT00000009801.5	6.62808	6.28669	6.27735	6.54802	5.86696	6.69011	6.81013	7.01032	7.214	7.73529	7.56603	8.00488	7.32226	7.14238	6.94307	6.15231	6.00058	4.43394	6.56737	6.4467	4.72859	6.35463	6.39271	7.98103	7.70293	6.15511	20.6147	0.744076	0.862598	4.43394	8.00488	6.65236	1.20331	1.50033	NA
ENSGALT00000067719.1	5.97266	6.09513	6.25539	4.66069	3.998	3.8345	3.90038	4.43124	5.07769	5.23074	5.55755	5.68431	4.94217	5.10431	5.32017	3.86371	4.66235	6.0161	6.24032	4.94592	4.72859	3.7241	3.7499	5.31941	5.8301	6.41349	12.2149	0.745023	0.863147	3.7241	6.41349	5.05996	1.2675	1.35871	SNAP29
ENSGALT00000006533.6	5.08847	4.85525	4.95789	7.64056	6.36217	6.65888	5.89284	6.04446	6.42521	6.1878	5.57542	5.88878	5.18572	5.44933	5.5614	4.43098	5.22478	4.15919	4.63972	5.4737	4.02745	5.7816	6.35662	4.77699	4.17073	5.21977	15.3073	0.746407	0.863949	4.02745	7.64056	5.46291	1.39862	1.35642	CCAR1
ENSGALT00000022855.5	7.80895	7.64914	7.55549	7.42035	6.69508	7.22582	7.56571	7.61697	8.12044	8.05652	7.82891	8.19727	7.85682	7.85549	6.67629	6.88969	7.39742	5.11824	6.47908	6.02644	6.27681	6.8753	6.73949	9.0706	8.88021	7.52674	33.7331	0.74801	0.864876	5.11824	9.0706	7.36189	1.2321	1.43836	COX5A
NM_001006539	6.68334	6.75194	7.02572	6.77655	5.77759	6.49615	6.22531	6.43094	7.02294	6.24381	5.99621	5.92641	5.74423	5.5689	5.75419	5.43661	6.09353	4.3031	5.12024	5.53551	4.02745	5.86696	4.29866	7.15802	6.36466	7.2632	15.3073	0.748415	0.86511	4.02745	7.2632	5.99585	1.21137	1.48875	AKR1A1
ENSGALT00000003977.5	6.535	6.32953	6.39921	7.88279	6.8976	7.23643	7.06049	7.11953	7.57827	7.36417	6.60442	6.54517	5.96467	6.05825	5.97276	5.51982	5.76185	4.66464	5.58251	5.77638	4.02745	6.50677	6.24261	5.8231	5.53481	5.97188	15.3073	0.748721	0.865287	4.02745	7.88279	6.2677	1.25769	1.55624	UCHL5
ENSGALT00000071959.1	7.53473	7.31522	7.41065	8.70074	7.53539	7.89894	7.68361	8.0114	8.41671	8.32126	6.88088	6.91075	6.66234	6.69378	6.9552	6.2706	6.20188	6.21118	6.60263	6.96381	6.1786	6.163	6.46228	5.50753	5.65564	8.06449	44.4916	0.749694	0.865849	5.50753	8.70074	7.04666	1.23473	1.27946	RAP1B
ENSGALT00000009504.4	8.11258	8.12554	8.3964	6.42874	5.82702	6.25644	6.00691	5.80387	6.09512	6.55548	6.20009	6.18425	5.91264	5.79703	6.05394	5.28051	5.68924	5.52286	6.49417	6.34681	6.36875	5.29724	5.09631	7.26622	6.48043	7.36589	33.209	0.749873	0.865952	5.09631	8.3964	6.34479	1.32335	1.24498	TMEM9B
ENSGALT00000012100.5	5.11282	4.95439	5.26685	5.5272	5.36294	5.69634	5.66161	6.67359	6.76228	6.76136	6.87728	6.83362	6.13581	5.94038	5.59279	5.06573	5.08839	5.33469	6.27569	5.4525	4.72859	5.43141	5.26154	7.75827	7.9379	5.08978	25.5122	0.750193	0.866137	4.72859	7.9379	5.86861	1.3526	1.24109	GOT1
ENSGALT00000063811.1	10.4096	9.74216	10.1416	9.6955	10.0967	10.8835	10.951	10.6767	10.0001	11.1434	11.5756	11.5265	11.097	11.9255	11.7047	10.6914	9.77696	12.2194	12.3414	11.883	11.2884	10.952	11.6594	10.1806	9.7482	9.32234	639.181	0.751749	0.867035	9.32234	12.3414	10.832	1.13935	1.16194	RPS23
ENSGALT00000021281.4	6.82277	7.02713	7.23473	6.28235	5.64606	5.77854	5.93956	6.08938	6.28974	6.91587	5.98956	6.26871	6.52661	5.87048	6.37604	5.76897	5.81741	5.46282	6.72924	6.26404	4.02745	4.9899	4.80645	6.84561	6.27696	8.5752	15.3073	0.754693	0.868731	4.02745	8.5752	6.17775	1.38808	1.53391	ATP6V1E1
ENSGALT00000015379.5	6.96782	6.37114	6.81915	6.76268	6.29934	6.63501	5.81355	5.9502	6.30643	6.03218	5.65324	5.75295	5.1661	5.24353	5.37537	4.86049	4.68244	4.43394	5.17747	5.31829	4.72859	5.41125	5.18129	7.7858	7.42551	6.31767	20.6147	0.755843	0.869392	4.43394	7.7858	5.86428	1.32766	1.32259	IFRD1
ENSGALT00000013939.5	6.40624	6.02518	6.49605	7.2962	6.20278	6.34248	6.09724	6.04446	6.50635	5.91057	5.17923	5.55574	4.95366	5.05474	4.95988	4.88352	5.29822	4.3031	4.71896	4.78561	3.48606	5.56514	4.80645	6.32644	5.8301	4.32749	10.2049	0.756991	0.870052	3.48606	7.2962	5.51392	1.32323	1.58171	ARL5B
ENSGALT00000009497.1	7.38609	7.14576	7.22158	7.02207	5.93617	6.63501	6.67517	6.78311	7.55213	7.25257	6.45309	7.00874	6.38528	6.36317	6.5136	5.57037	6.13056	5.52286	5.86395	6.21452	4.02745	6.26087	6.02995	8.26805	8.12743	6.9383	15.3073	0.760293	0.871948	4.02745	8.26805	6.58799	1.25502	1.63577	TMED5
ENSGALT00000076895.1	5.34304	5.71364	5.94825	4.58993	4.74486	4.92103	5.16806	5.56126	5.5697	5.55975	5.32372	6.2271	6.00388	5.95396	6.43784	4.44653	5.21101	5.26608	5.74278	7.30281	7.21889	4.0187	5.7249	7.172	6.92707	6.84182	15.2088	0.762367	0.873136	4.0187	7.30281	5.72841	1.27484	1.42544	DPP7
ENSGALT00000022998.4	6.73395	6.32953	6.46129	8.10671	7.02661	7.14361	6.93642	7.13492	7.78431	7.64285	6.60442	6.78529	6.05278	6.02002	6.19357	4.87205	5.5703	4.66464	5.67815	6.23949	4.72859	6.19872	5.83391	6.11119	6.2465	7.09998	24.3628	0.763867	0.873995	4.66464	8.10671	6.3923	1.2682	1.37037	NUP50
ENSGALT00000064051.1	6.47048	5.94478	6.30256	7.09967	6.68618	6.97953	7.03651	7.01698	7.21944	7.23656	6.59568	6.86497	6.35527	6.55362	6.3395	5.89899	5.70406	4.5539	5.04021	6.09646	4.72859	6.75889	6.49584	4.9813	4.29499	5.20507	18.63	0.764026	0.874086	4.29499	7.23656	6.17154	1.17257	1.43692	ACTR6
ENSGALT00000048158.1	6.3527	6.41159	6.44844	5.19983	4.08184	4.8117	4.78883	4.88875	5.09848	5.20276	4.8379	5.99885	5.51529	5.65457	5.65359	4.55092	4.75063	4.5539	5.33669	5.95285	6.61392	4.1799	4.44332	5.59313	5.45713	7.91557	15.9339	0.765978	0.875202	4.08184	7.91557	5.39589	1.46696	1.32192	ribosomal protein L26 like 1
ENSGALT00000015612.5	7.38776	7.41059	7.54195	6.74867	5.17211	5.75658	5.67548	6.08304	6.68682	6.34116	5.76651	6.04064	5.66956	5.27634	5.16175	4.88352	5.76656	3.81951	4.95549	5.4737	5.55219	5.33625	5.00601	6.19572	5.5598	6.88396	13.1184	0.767479	0.876059	3.81951	7.54195	5.85199	1.28878	1.53213	GORASP2
ENSGALT00000024341.4	5.30126	5.13432	5.33824	6.80911	6.23975	6.79437	7.01759	6.62212	6.89212	6.05844	5.83489	5.75295	4.7709	5.98737	5.42853	4.01739	4.77889	5.26608	5.9097	5.82669	5.19838	4.56276	5.00601	7.25313	6.87326	6.88626	15.194	0.768862	0.876848	4.01739	7.25313	5.82925	1.24427	1.45101	PLIN2
ENSGALT00000068531.1	10.7917	10.7891	10.3588	9.75802	9.74738	10.343	10.6059	10.561	10.0837	10.7513	10.6486	10.7748	10.2453	9.64328	10.266	9.48439	8.14339	9.41608	9.5549	10.7271	12.123	10.521	10.9521	9.1398	8.60659	8.5139	281.751	0.770254	0.877641	8.14339	12.123	10.0981	1.20052	1.24003	MIF
ENSGALT00000018443.5	5.12085	5.05994	5.1287	6.83891	6.05157	6.50056	6.26712	6.26186	6.84808	7.45594	6.48181	6.60673	6.22385	6.40827	6.39397	5.61234	5.71385	4.43394	6.05931	5.96787	3.48606	6.02123	6.5921	5.04345	4.72874	5.25588	10.2049	0.772584	0.878968	3.48606	7.45594	5.8678	1.27065	1.68322	SRSF11
ENSGALT00000027240.5	6.94086	7.38034	7.52216	6.18648	5.46014	6.29249	6.45971	6.86658	7.23695	6.85124	5.90726	6.14008	5.79621	5.9741	5.9487	4.7891	5.9723	4.15919	5.25041	5.93767	4.02745	5.12476	5.83391	5.63409	5.53481	6.25483	15.3073	0.772809	0.879095	4.02745	7.52216	5.98007	1.25787	1.48483	KDELC1
ENSGALT00000003859.3	8.27249	8.04267	8.03959	9.87931	9.09428	9.42929	9.32289	9.52883	9.83366	9.93155	9.299	9.44153	8.80775	8.69142	8.60923	8.12136	8.07665	7.8432	7.93649	8.52082	6.75691	9.32976	9.52714	7.15802	7.30875	8.1761	107.151	0.775752	0.880768	6.75691	9.93155	8.65303	1.14775	1.28062	CCT6
ENSGALT00000040554.3	6.23186	6.01865	6.4125	4.78837	4.21158	4.73891	4.82661	5.79615	6.12002	5.61742	5.09498	5.38244	4.28063	4.08522	4.22172	3.79249	4.40866	3.61405	4.23488	4.71614	3.48606	4.53322	4.44332	5.95829	5.19535	6.30394	10.2049	0.779437	0.882857	3.48606	6.4125	4.94282	1.29734	1.41788	HYOU1
ENSGALT00000006615.3	7.51963	6.89431	7.04506	8.52128	7.94662	8.45373	8.45944	8.45681	8.27029	7.80365	7.10049	7.23254	6.90358	6.7258	6.74076	6.78043	7.02314	6.17421	6.17624	6.31192	4.72859	7.64667	7.32929	6.71805	6.49992	7.42734	25.5122	0.779829	0.883079	4.72859	8.52128	7.18807	1.18548	1.52013	G3BP1
ENSGALT00000048323.1	6.1905	5.54209	5.62189	4.30781	4.02649	4.53043	4.78883	4.95959	4.98185	4.76608	5.10732	5.12199	5.40244	5.15222	4.88579	4.21191	4.5133	4.66464	4.99847	5.4525	3.48606	4.59171	4.13787	7.34236	7.31976	5.53981	10.2049	0.780147	0.883259	3.48606	7.34236	5.06322	1.45014	1.45242	ECI1
ENSGALT00000050567.1	6.67791	6.54482	6.55417	6.06652	4.65647	5.39847	5.59021	5.75691	6.41222	6.34969	7.10665	7.26814	6.8615	6.91128	6.23395	6.3718	6.10474	4.43394	6.4484	5.36443	5.19838	6.21276	5.98338	7.98895	8.24956	6.73331	20.6147	0.780491	0.883454	4.43394	8.24956	6.28764	1.31203	1.41807	MRPS16
ENSGALT00000009622.4	6.74438	6.47974	6.56612	8.01965	7.22711	7.53618	7.44746	7.39726	7.37602	7.62715	6.8555	7.13304	6.66234	6.77637	7.21932	6.2172	6.41198	6.13628	6.04912	7.22367	3.48606	6.8198	7.36606	5.89228	5.8301	6.10056	10.2049	0.780738	0.883594	3.48606	8.01965	6.71541	1.19422	1.92636	SMARCB1
ENSGALT00000026618.4	6.79293	6.71606	6.97287	7.66716	6.67272	7.18256	6.93065	6.81019	7.13283	7.25257	7.42279	7.02964	6.83068	6.94228	6.42918	6.92064	5.95589	3.99932	5.79247	6.39206	4.02745	7.53653	6.56072	6.67943	5.92932	6.58225	14.9925	0.780793	0.883625	3.99932	7.66716	6.58312	1.16467	1.64606	SF3B6
ENSGALT00000008412.4	6.43228	6.46541	6.46129	7.67629	6.86247	7.1743	7.28285	7.28865	7.6719	7.07871	6.43852	6.37596	5.95327	5.99396	5.88673	5.72501	6.1984	5.26608	5.12024	6.11006	3.48606	6.80288	6.87322	6.35122	5.77781	5.90524	10.2049	0.785108	0.886063	3.48606	7.67629	6.33303	1.2121	1.81667	FARSB
ENSGALT00000063350.1	6.02066	5.7217	5.49016	7.5651	6.57484	6.96684	7.09185	7.19487	7.52002	7.08894	6.47707	6.56916	6.52276	6.31135	5.52931	5.53444	6.02438	3.99932	4.91118	5.8753	4.4202	6.53313	6.39271	6.16809	6.64126	5.41762	14.9925	0.785814	0.886462	3.99932	7.5651	6.17547	1.22502	1.54413	MRTO4
NM_001031362	7.4702	6.66679	6.87062	6.57025	6.26986	6.91161	6.99841	7.1622	7.46962	7.58982	6.8222	7.0227	6.43531	6.27394	6.27323	4.98284	5.71872	4.15919	5.40218	6.51987	4.72859	5.87287	5.54419	6.19572	6.1178	7.59316	16.8666	0.786967	0.887112	4.15919	7.59316	6.37084	1.19186	1.53175	PSMD3
ENSGALT00000019464.5	5.90453	5.63895	5.59882	4.46369	3.998	4.85368	4.89931	5.31336	5.52871	5.73932	5.96264	6.37596	6.22859	6.30076	6.09836	5.28916	5.90977	5.11824	6.06942	5.68843	6.36875	4.79209	4.57478	7.91608	7.70013	6.14745	14.9779	0.787117	0.887196	3.998	7.91608	5.71073	1.38618	1.4284	DESI1
ENSGALT00000025976.5	5.77823	5.76916	5.81445	6.00801	5.56097	5.78579	6.28532	6.7674	6.79721	6.82088	7.10049	7.34797	7.4934	7.40223	7.4164	5.91025	5.98043	5.40018	6.6573	8.47687	7.84931	6.0528	6.02995	8.18088	8.03689	6.52422	41.2294	0.787365	0.887336	5.40018	8.47687	6.66335	1.27216	1.23391	HADH
ENSGALT00000080104.1	6.72608	6.8136	7.15789	6.12774	5.4391	5.94311	5.79462	5.86419	6.45661	5.55975	5.31311	5.44601	4.94217	4.64993	5.03036	4.53646	5.62322	5.19406	4.86547	5.55553	4.02745	5.71079	5.18129	4.9813	4.23419	7.78822	15.3073	0.788733	0.888106	4.02745	7.78822	5.57547	1.39687	1.38437	GNAI2
ENSGALT00000019062.4	6.73656	6.49394	6.84879	7.33133	7.07174	7.52972	7.65939	7.89694	7.82319	8.20145	8.03513	8.51142	8.19243	8.04826	8.20941	6.72093	6.91692	8.20568	8.67663	8.76611	6.82342	6.73962	7.36606	9.88001	9.60998	7.15646	89.1302	0.788953	0.88823	6.49394	9.88001	7.74814	1.27515	1.19313	SOD2
ENSGALT00000081529.1	6.82768	6.6287	6.66939	3.95676	3.67707	4.56453	4.42842	4.47058	4.18234	4.17574	4.88166	5.04196	4.78383	5.10431	4.80768	4.43098	5.58104	4.5539	4.27039	5.98274	4.02745	4.19884	4.44332	5.41653	4.75061	6.24048	11.7911	0.79059	0.889151	3.67707	6.82768	4.9268	1.38582	1.33987	ILK
ENSGALT00000000190.5	6.88066	6.84348	6.57797	7.23181	6.81426	7.43843	7.62587	7.82288	7.5846	8.20615	7.79116	8.0786	7.54938	7.39229	7.56624	6.51511	6.48814	5.79045	6.05931	7.26682	5.19838	7.86767	8.18774	5.41653	5.47037	6.17411	35.7171	0.791289	0.889544	5.19838	8.20615	6.99378	1.17335	1.34538	SNRPE
ENSGALT00000023259.5	5.97709	5.51451	5.75307	7.77582	6.91294	7.23114	7.10983	7.1257	7.37054	7.47751	6.50065	6.59743	6.20475	5.96071	5.91184	5.46742	5.78989	5.11824	5.2144	5.67018	4.4202	6.41864	6.24261	4.9813	4.85524	5.51618	20.4098	0.791543	0.889687	4.4202	7.77582	6.11992	1.27058	1.38453	DHX15
ENSGALT00000016799.4	9.28363	8.95952	9.33048	8.40861	7.52044	7.97222	8.06169	8.40698	8.71862	8.46071	7.53895	8.08527	7.41453	7.39727	7.48074	6.83757	7.56639	5.88499	7.36819	7.68103	7.71562	6.61649	6.87322	9.16448	9.04303	8.90009	58.0959	0.791845	0.889857	5.88499	9.33048	7.94964	1.1737	1.35083	TMED10
ENSGALT00000048189.1	6.7287	6.79843	6.918	4.47421	3.64067	4.13606	4.15912	4.70305	5.23081	5.32895	5.60183	5.77787	5.77694	5.72756	5.86118	5.30631	5.80372	4.76749	5.75536	5.38695	4.72859	4.46446	4.69526	5.50753	5.53481	7.14303	11.4724	0.794456	0.891323	3.64067	7.14303	5.38296	1.32697	1.47856	CLTB
ENSGALT00000048805.1	4.66296	4.66762	4.46563	4.88217	3.96894	4.30694	4.37843	4.50888	4.95604	4.54614	5.08254	5.33845	5.07435	5.06729	4.86022	4.59345	4.54656	4.86349	5.75536	5.67018	6.75691	4.62009	4.90967	7.31743	7.60729	5.58024	14.6592	0.794548	0.891374	3.96894	7.60729	5.11489	1.48728	1.28873	NA
chr3.2079	6.38306	5.75351	5.72138	5.54975	4.81186	5.60918	5.43584	5.6496	5.77181	5.81522	5.7973	5.95583	5.72425	5.89181	6.16253	4.2655	4.92094	5.33469	5.75536	5.90682	4.72859	5.19719	5.47855	6.69887	6.44062	9.26059	18.2328	0.795703	0.892022	4.2655	9.26059	5.77002	1.60495	1.35272	NA
ENSGALT00000007351.5	7.06257	6.31362	6.58385	7.26323	6.87819	7.19893	6.85651	6.93145	6.76414	7.49107	6.56021	6.80562	6.54191	6.60618	6.42918	6.2172	5.6942	3.99932	5.74278	5.77638	6.1786	7.02342	6.35662	4.84836	4.10434	7.15072	14.9925	0.796652	0.892554	3.99932	7.49107	6.36072	1.17771	1.59045	TAX1BP3
ENSGALT00000016194.4	6.13211	5.76916	5.53339	7.09372	5.98779	6.73945	6.73267	6.82165	7.4956	6.78042	6.37869	6.30916	5.59081	5.67931	5.68305	4.90619	5.40484	3.61405	5.04021	5.36443	4.02745	6.52752	5.98338	5.99019	5.17931	5.37229	11.2444	0.797233	0.892879	3.61405	7.4956	5.85142	1.28099	1.61908	ABCE1
ENSGALT00000013241.5	3.69749	4.19813	4.10532	6.16067	4.86015	4.881	4.4447	5.07894	5.37166	5.39639	6.00942	5.94119	6.02037	5.64623	5.75419	5.23647	5.90122	5.03822	5.28555	6.89475	5.38611	4.0187	3.95689	6.79232	6.67596	4.56474	11.9735	0.798238	0.893442	3.69749	6.89475	5.28141	1.30547	1.42838	SPATS2L
ENSGALT00000011588.4	8.23599	7.78233	8.03422	6.7136	5.85906	6.59432	7.27148	7.74881	7.69011	8.52051	8.20552	8.28968	8.03774	8.01139	7.6507	7.54019	6.85411	6.21118	7.26195	7.09275	5.38611	8.00313	7.60012	5.41653	6.18359	7.54874	40.8196	0.798892	0.893807	5.38611	8.52051	7.29784	1.16754	1.35494	DYL1
ENSGALT00000016642.5	6.64766	6.4606	6.58679	8.39967	7.49007	7.79146	7.75064	7.95876	8.66935	8.10646	7.66535	7.09719	7.05527	7.17464	7.05999	7.3834	7.26213	6.8018	6.5458	6.78028	6.27681	7.97525	7.70429	4.91636	5.45713	5.68988	29.1976	0.80123	0.895114	4.91636	8.66935	7.10412	1.22033	1.44499	NA
ENSGALT00000049155.1	11.8455	11.5465	11.3248	10.0956	9.91391	10.3232	10.2062	10.2317	9.92669	10.1865	10.4452	10.846	10.3121	9.98255	10.7711	9.14818	9.84844	9.37187	9.00379	11.2079	11.4654	9.22365	9.68097	8.81406	8.19677	10.5197	292.41	0.801329	0.89517	8.19677	11.8455	10.1707	1.16467	1.24082	TMSB15B
ENSGALT00000061915.1	6.53199	6.07639	6.6244	4.21681	3.74722	4.58129	4.77602	5.38717	5.24686	5.39639	4.7774	5.70178	4.99872	5.14039	5.42853	4.05845	4.8693	3.61405	5.56831	5.68843	5.55219	4.59171	3.50815	6.63975	6.01313	6.12028	10.3778	0.801929	0.895505	3.50815	6.63975	5.18674	1.28014	1.47848	CNPY3
ENSGALT00000076222.1	6.56179	6.44607	6.51157	4.75426	4.87589	4.99791	5.55314	5.51497	5.92432	6.08934	5.89307	6.37596	5.96467	5.82686	6.07632	4.90619	5.55404	4.15919	5.56831	5.81011	4.4202	5.40718	5.26154	8.02789	7.70574	6.66514	16.8666	0.803125	0.896172	4.15919	8.02789	5.80199	1.38365	1.39498	NA
ENSGALT00000068151.1	6.62243	7.65547	6.76835	5.63423	7.01954	7.23379	6.88065	6.7674	5.11898	6.52943	7.70852	7.48037	7.47159	7.8681	7.11508	7.63655	6.97101	7.60012	6.94237	8.31007	5.8361	7.24802	5.78043	8.63392	8.13784	5.35242	33.7509	0.806417	0.898007	5.11898	8.63392	7.01241	1.23123	1.36989	ND6
ENSGALT00000025066.3	6.54994	6.5357	6.11608	7.45062	6.56516	7.03531	6.81013	6.95245	7.26152	7.42801	6.50065	6.45018	6.16576	5.78188	5.768	5.04545	5.2653	5.03822	5.2144	5.93767	3.48606	5.70086	5.66714	6.55696	6.89797	6.77869	10.2049	0.806744	0.898189	3.48606	7.45062	6.19077	1.2035	1.77587	GRPEL1
ENSGALT00000063486.1	6.68605	6.50332	6.83157	5.5744	5.51143	6.07316	6.03407	6.13294	5.49551	7.18027	8.03675	7.85877	7.90644	7.83729	7.20415	7.59877	6.22945	8.61031	8.2123	7.07898	6.61392	7.08453	7.15115	8.26805	7.49841	6.44823	44.1142	0.807801	0.898777	5.49551	8.61031	6.98693	1.23234	1.27139	ATP5J
ENSGALT00000043997.2	5.2799	4.79538	5.01129	6.81326	6.46463	6.94435	6.6613	6.6609	6.4205	6.81164	5.90726	5.78608	5.69716	5.5689	5.63863	4.33398	4.64198	4.66464	5.13957	6.02644	3.48606	5.63286	5.98338	4.91636	4.5656	4.7784	10.2049	0.809591	0.899773	3.48606	6.94435	5.56271	1.24838	1.5957	YRDC
ENSGALT00000058525.1	7.51507	7.06249	6.96837	7.72113	7.16118	7.65172	7.57499	7.41249	7.79981	7.99121	7.66326	7.9438	7.56069	6.96258	7.02014	6.20354	6.66261	4.43394	5.63793	6.23949	4.72859	6.933	6.82121	7.36687	6.52552	7.02454	20.6147	0.810258	0.900143	4.43394	7.99121	6.94562	1.15054	1.56647	SEC31A
ENSGALT00000044087.2	4.46272	4.73291	4.49091	5.47056	4.89147	5.42655	5.10798	5.57034	5.00405	5.44498	6.45309	6.65236	6.56457	6.6775	7.1312	5.18177	4.4907	6.05728	6.3931	7.30281	6.1786	3.84925	5.18129	5.46275	4.72874	6.0521	13.4125	0.816099	0.903382	3.84925	7.30281	5.57537	1.30983	1.44843	ARRDC3
ENSGALT00000000510.4	6.39635	5.68092	6.53607	8.11303	7.52044	7.73268	7.8225	7.92907	8.18816	8.65309	7.82144	7.89149	7.51876	7.40717	7.8522	7.19372	7.03881	7.21966	7.06876	7.9429	5.8361	8.1108	8.21823	5.95829	5.27296	6.22235	37.665	0.817726	0.904282	5.27296	8.65309	7.27484	1.18945	1.37965	HNRNPM
ENSGALT00000013121.5	6.81784	6.4702	6.67492	6.9542	6.35095	7.0444	7.32524	7.62571	7.55052	8.11525	6.80715	7.28852	6.76698	7.00234	6.7822	5.27181	6.08601	4.43394	6.76702	6.25182	4.72859	5.78474	6.39271	8.05831	7.77406	6.40708	20.6147	0.818002	0.904434	4.43394	8.11525	6.67433	1.21589	1.50528	NDUFS3
ENSGALT00000009947.5	5.91841	5.30505	5.5273	7.76247	7.26347	7.82173	7.53372	7.50539	7.29407	7.5717	7.21326	7.03997	7.34207	7.27545	7.13654	6.96451	6.4738	5.26608	5.25041	6.83865	5.38611	7.44728	7.68986	5.8581	5.59649	5.94117	37.0655	0.818832	0.904893	5.25041	7.82173	6.70089	1.16727	1.27626	HNRNPA0
ENSGALT00000051088.1	8.40826	8.67906	8.1045	7.46387	7.23629	7.45443	7.48534	7.19193	6.15871	7.82829	8.87077	9.25668	8.97494	8.87754	8.66198	8.49764	7.59184	9.27482	9.013	9.43486	8.67665	8.54795	7.84117	9.93432	9.89227	8.04089	70.4427	0.819027	0.905001	6.15871	9.93432	8.36146	1.18811	1.35766	NA
ENSGALT00000056463.1	7.04158	6.4363	7.02139	6.27935	5.32903	5.65737	5.50736	5.94322	6.13015	5.71971	5.76651	5.32724	5.05314	5.06729	5.52931	5.28051	5.34308	4.66464	5.01949	4.85189	3.48606	5.9835	5.26154	3.59966	3.62527	6.11243	10.2049	0.819223	0.905109	3.48606	7.04158	5.4245	1.29811	1.55606	GOLT1B
ENSGALT00000015144.4	6.79293	6.19119	6.51466	8.07381	6.8976	7.23379	6.92776	7.00698	7.82498	7.62187	6.43362	6.78938	6.6052	6.57575	6.77537	6.05929	6.53584	4.3031	5.35334	6.55013	4.02745	7.03137	6.82121	6.24944	5.78842	6.85365	15.3073	0.819807	0.905432	4.02745	8.07381	6.53224	1.23599	1.62193	LBR
ENSGALT00000014034.5	6.66972	6.54936	7.08088	6.09916	6.01649	6.45584	6.49923	6.59567	6.12437	7.40158	7.88911	8.39141	7.8614	8.1328	7.9433	7.42521	6.40595	7.75834	8.31365	8.13813	5.8361	6.90588	7.31055	8.99005	8.59908	6.39742	56.1269	0.82232	0.906819	5.8361	8.99005	7.22272	1.24469	1.23759	NDUFA1
ENSGALT00000001256.5	6.34928	6.40158	6.58091	6.49737	6.07903	6.36684	6.55655	6.61336	7.01359	8.19673	6.95786	7.37816	6.7928	6.41319	6.47201	5.51982	5.79912	4.15919	5.79247	6.51987	4.02745	6.02654	5.88547	4.9813	5.07916	6.65165	15.3073	0.822793	0.907079	4.02745	8.19673	6.19659	1.32278	1.53859	NMT1
ENSGALT00000007972.3	7.40923	7.30452	7.56743	7.10307	5.58032	6.09082	6.17739	6.30057	7.16275	6.38333	7.04704	6.69659	6.89764	6.69782	4.95988	6.78043	6.6371	3.99932	5.81669	5.1703	5.95952	6.44466	5.00601	7.01026	7.76334	7.03912	14.9925	0.824046	0.90777	3.99932	7.76334	6.42328	1.20863	1.60609	URM1
ENSGALT00000025464.6	5.76291	5.91696	5.92525	8.088	7.14178	7.51017	7.3449	7.32934	7.56499	7.63065	6.90935	6.10769	6.32905	6.60187	6.69087	5.61234	5.30471	4.9535	5.38609	6.4467	4.72859	6.33122	6.62281	5.55096	5.1631	6.1436	25.5122	0.825683	0.908671	4.72859	8.088	6.3499	1.27372	1.34287	AKIRIN2
ENSGALT00000010956.4	9.68359	9.43459	9.54144	8.45082	8.73834	9.30558	9.27531	9.3353	8.65137	9.79334	10.8331	10.3251	10.626	10.6502	10.8439	10.9497	9.59552	11.4565	11.4121	11.3462	10.1207	10.7019	11.0257	10.2547	9.42941	8.78557	348.905	0.826581	0.909165	8.45082	11.4565	10.0218	1.14316	1.18589	RPS15A
ENSGALT00000027535.3	7.45441	7.42795	7.4595	6.01343	5.13334	5.66525	5.85679	6.40071	6.4205	5.63149	5.99621	5.55574	5.59081	5.44933	4.13908	5.82952	5.79912	4.15919	4.16113	4.91525	4.98252	6.10895	5.33756	6.19572	5.8505	6.76372	16.6193	0.826719	0.909241	4.13908	7.4595	5.78068	1.29042	1.39661	UFM1
ENSGALT00000003334.5	4.72748	3.94615	4.23068	7.04782	6.2758	6.35715	5.97923	5.97092	6.35166	6.51053	5.42579	5.26984	4.8468	4.92283	5.14066	4.30015	4.40866	4.5539	4.19848	5.19604	3.48606	5.17823	4.57478	4.25359	4.46336	4.66482	10.2049	0.829385	0.910706	3.48606	7.04782	5.08775	1.38525	1.45946	NA
ENSGALT00000001298.5	4.52455	5.14635	5.25951	5.37278	4.54272	5.53372	5.29922	5.62366	6.08771	6.24838	6.55121	6.58807	6.32463	6.64856	6.57776	5.51982	4.9951	5.79045	6.26693	7.09275	3.48606	6.39625	6.87322	5.04345	4.83491	4.10802	10.2049	0.829607	0.910828	3.48606	7.09275	5.64368	1.25676	1.61893	CXXC5
ENSGALT00000008859.4	7.25726	7.27468	7.0322	4.98869	3.64067	4.24521	4.39528	5.00048	5.28881	5.45293	5.7973	5.84229	5.2891	5.15222	5.37537	5.17245	5.3681	6.21118	6.43282	5.43098	4.02745	4.83509	5.00601	5.21527	4.51538	5.61957	11.4724	0.833142	0.912766	3.64067	7.27468	5.37949	1.3523	1.47761	DYNLL2
ENSGALT00000059924.1	5.19118	5.67262	5.3862	5.07758	4.21158	4.64642	4.76309	4.76764	5.20913	6.08934	6.21156	6.36504	6.11038	6.23553	6.82247	6.32629	6.71475	6.0161	6.60957	7.48614	6.75691	5.59761	5.26154	7.90775	7.09032	5.9977	17.5273	0.833855	0.913157	4.21158	7.90775	5.94325	1.33054	1.41117	NA
ENSGALT00000050297.1	6.67518	6.80224	6.76058	9.10852	8.15452	8.36581	8.21315	8.04436	8.11754	8.14864	7.93311	7.98897	7.80701	7.54592	7.6729	6.84932	6.24642	6.50708	6.26693	8.05617	6.61392	7.21817	7.15115	5.99019	5.31759	6.32449	38.88	0.834079	0.913279	5.31759	9.10852	7.30307	1.24722	1.37338	NA
ENSGALT00000063913.1	9.62658	10.2627	9.96109	9.76687	10.7053	10.5958	11.2116	10.5689	8.93551	10.5889	11.7649	12.3256	10.8444	10.8393	10.7316	11.2358	9.70544	11.4263	10.8271	11.7497	10.4555	11.8688	12.1959	11.1877	11.3064	8.74614	428.387	0.837748	0.915286	8.74614	12.3256	10.7475	1.14684	1.22882	MT-ND4
ENSGALT00000024197.6	6.05459	5.8814	5.93909	6.04728	5.34042	4.93413	4.83898	4.93167	5.08664	5.2582	5.36542	5.60298	5.90082	5.6294	5.75419	4.43098	4.38434	5.03822	5.12024	6.88687	6.07322	3.93081	4.69526	7.73962	7.76065	6.01466	14.2508	0.837832	0.915332	3.93081	7.76065	5.56308	1.39503	1.41525	RIOK3
ENSGALT00000059160.1	5.89987	5.9653	6.05382	7.24646	6.33964	6.54394	6.75569	6.79478	7.00496	7.83286	6.24546	6.8572	6.20955	5.87048	5.83517	5.00402	5.31761	4.15919	5.38609	6.48896	3.48606	5.58687	5.98338	5.71269	5.65564	6.65435	10.2049	0.839434	0.916206	3.48606	7.83286	6.03423	1.29807	1.73096	LARP1
ENSGALT00000001297.5	6.32863	6.37114	6.22934	6.10085	4.60071	5.41725	4.86341	4.61801	4.70421	5.42897	4.93802	5.76961	5.57602	5.3705	5.75419	4.11792	4.67243	3.61405	5.51009	5.65169	4.02745	3.6572	3.95689	6.39954	6.39275	6.65165	11.2444	0.839538	0.916263	3.61405	6.65165	5.25856	1.26492	1.45503	MAPKAPK2
ENSGALT00000027300.4	6.88538	7.22449	7.38222	5.29484	4.50272	4.99791	5.35198	5.79615	6.35537	6.37499	5.82745	5.99177	5.6343	5.47782	5.86118	4.93954	5.68924	4.86349	6.65058	5.98274	5.19838	4.54067	5.18129	7.86537	7.2447	6.81545	21.6701	0.841155	0.917145	4.50272	7.86537	5.92038	1.32852	1.31485	DNAJC3
ENSGALT00000014113.5	11.0664	11.5519	11.2921	9.18633	8.80358	9.25622	9.22375	9.27478	9.37513	9.4894	9.47121	9.5588	9.32436	9.30864	9.09771	8.63292	8.6333	8.00981	8.58618	9.13889	8.56446	9.03201	8.92067	8.29385	7.87955	10.5749	234.495	0.844223	0.918816	7.87955	11.5519	9.29026	1.24344	1.17903	DSTN
ENSGALT00000013285.5	7.6488	7.92711	8.21768	6.49994	5.47054	5.47218	5.29922	5.74091	6.10249	6.24838	6.17686	6.25694	5.87083	6.04562	5.9487	5.20023	5.66421	5.33469	6.18557	6.47851	5.70112	4.63408	5.26154	7.40288	7.13673	7.46021	23.8311	0.845757	0.919651	4.63408	8.21768	6.20715	1.32391	1.33946	ERLEC1
ENSGALT00000077329.1	6.92031	7.86839	7.69529	5.40612	4.69248	5.08272	5.56063	5.81919	6.09659	6.03747	6.21156	6.32051	6.64473	5.94719	5.93652	4.92851	5.30471	5.19406	5.69131	6.74584	6.07322	4.14126	4.13787	6.22283	6.38578	6.62705	16.6045	0.846771	0.920201	4.13787	7.86839	5.91123	1.33109	1.42857	GLB1
ENSGALT00000013589.4	9.35302	9.52492	9.85433	7.79848	7.32784	7.62975	8.12622	8.64909	8.79042	8.82358	8.72722	8.6916	8.27145	8.04033	7.45107	7.60051	7.71276	6.62134	7.51604	8.04204	6.61392	7.85802	7.53703	9.84336	9.66356	9.0679	96.9465	0.8492	0.921521	6.61392	9.85433	8.27445	1.19093	1.25107	PDIA3
ENSGALT00000064098.1	5.67839	6.13794	5.84418	5.17103	3.60333	4.04237	4.64121	4.54618	5.20365	4.61854	5.37566	5.42513	5.42737	5.56005	5.65359	5.14412	5.45825	4.43394	5.71727	6.56995	6.94788	4.33347	4.13787	7.04105	7.00647	6.10848	11.1537	0.853999	0.924121	3.60333	7.04105	5.37798	1.30924	1.4925	BNIP3L
ENSGALT00000015192.5	6.85201	7.09699	7.1199	8.7489	7.49773	7.63577	7.57499	7.42255	8.17109	7.15615	6.52385	6.75214	6.8615	6.24108	6.1308	6.35953	6.92748	4.43394	6.07946	6.91814	4.4202	6.88557	6.42791	6.35122	6.69863	6.82749	20.4098	0.85438	0.924327	4.4202	8.7489	6.77366	1.29161	1.53243	NA
ENSGALT00000018617.5	8.31423	8.00517	7.93177	8.51525	7.8622	8.41103	8.3928	8.37753	8.51056	9.33735	8.90475	8.99057	8.91081	8.69446	8.68036	8.11041	7.22495	6.59361	7.41654	8.38192	5.38611	8.92838	9.24571	6.93028	6.70425	7.74187	40.8196	0.857982	0.926273	5.38611	9.33735	8.09626	1.15329	1.50318	SNRPF
ENSGALT00000055823.1	7.27895	6.97411	7.31125	6.47398	5.52148	6.38127	6.38994	6.44582	6.51411	6.31089	6.23425	6.09453	5.86476	5.80454	5.44582	4.66166	5.19712	3.61405	4.74444	5.24619	5.19838	5.32767	4.90967	6.91374	7.13673	6.92714	11.2444	0.861633	0.928242	3.61405	7.31125	5.95856	1.22702	1.64872	LMAN2
ENSGALT00000025884.4	6.28999	6.05101	6.38579	8.51461	7.86811	8.13708	8.30967	8.50378	8.7739	9.0784	8.35273	8.80099	8.03909	7.88238	7.82272	6.84639	6.74611	5.88499	6.99107	7.8728	6.36875	7.87136	8.13546	7.80386	7.71411	6.62705	58.0959	0.862513	0.928716	5.88499	9.0784	7.60278	1.19409	1.29189	HMGN1
ENSGALT00000019785.4	8.55474	8.07135	8.24951	7.53528	7.13198	7.74946	7.68361	7.86593	7.78248	8.33529	9.22306	9.07426	9.09199	8.82861	8.49134	7.16581	6.74372	7.37432	7.66355	9.0393	7.21889	7.00336	6.68233	10.1242	9.92269	8.18456	101.703	0.863896	0.92946	6.68233	10.1242	8.10737	1.24877	1.21325	DBI
ENSGALT00000069253.1	8.81874	8.38746	10.1144	8.06905	8.11693	7.41058	8.06301	7.48151	6.59052	7.857	8.47204	8.91115	7.17789	8.03873	7.74801	7.23011	6.49383	9.18477	9.04922	8.37067	6.61392	7.56052	7.53703	9.39944	9.43533	7.5988	89.1235	0.865074	0.930094	6.49383	10.1144	8.06656	1.25386	1.24219	NA
[truncated: 70 more rows]
