# Supplementary material for: Systematic analysis of transcription start sites in avian development
Source: PLoS Biol. 2017 Sep 5;15(9):e2002887. doi: 10.1371/journal.pbio.2002887 (PMC5600399; doi:10.1371/journal.pbio.2002887)
Supplement: S6 Table — This table cross-compares housekeeping genes between the human and the chicken. Left column: chicken unique genes. Middle column: genes share between these two species. Right column: human unique genes. (XLSX) [file pbio.2002887.s018.xlsx]

## Sheet: Sup-table 6
chicken unique 467	787 common	human unique 3017
ABRACL	AARS	AAAS
ACO2	ABCE1	AAGAB
ACTG1	ABCF2	AAMP
ACTL6A	ABHD13	AAR2
ACTR2	ABI1	AARS2
ACTR3	ACAD9	AARSD1
ACTR6	ACOT13	AASDHPPT
ADAM10	ACP1	AATF
ADARB1	ACTR10	ABCB10
ADD1	ACTR1A	ABCB7
ADRM1	ADH5	ABCD3
ALDH7A1	AGFG1	ABCF1
AP1AR	AIMP1	ABCF3
APP	AK2	ABHD10
AQR	AKIRIN2	ABHD12
ARGLU1	AKR1A1	ABHD14A
ARHGAP1	ALG5	ABHD16A
ARL5B	AMD1	ABHD4
ARL6IP1	ANAPC16	ABHD8
ARPC3	ANKHD1	ABT1
ARPP19	ANP32E	ACADVL
ARRDC3	AP1B1	ACAP3
ATP1B3	AP1G1	ACBD3
ATP6V1B2	AP1M1	ACBD5
ATRX	AP2A2	ACBD6
ATXN3	AP2M1	ACIN1
BAK1	AP3S1	ACLY
BBIP1	API5	ACOT8
BET1	APIP	ACOT9
BNIP3L	APOOL	ACOX1
BRD1	ARCN1	ACOX3
BTBD1	ARF1	ACSF3
BTF3L4	ARF5	ACSL3
BTG1	ARF6	ACSS2
BUD31	ARFIP1	ACTR1B
C13H5ORF15	ARHGDIA	ACTR5
C1H11ORF73	ARL1	ACTR8
C1H12ORF73	ARPC1A	ACVR1
C26H6ORF106	ARPC2	ACVR1B
C26H6ORF125	ASH2L	ADCK2
C3H6ORF203	ATF4	ADCK4
C4orf46	ATMIN	ADI1
C5H11ORF58	ATP5C1	ADIPOR1
C5H14ORF166	ATP5F1	ADIPOR2
CACTIN	ATP5G3	ADK
CACYBP	ATP5H	ADNP
CALM	ATP5J	ADO
CBR1	ATP5J2	ADPRH
CCDC101	ATP6V0B	ADPRHL2
CCDC43	ATP6V0C	ADPRM
CCND1	ATP6V1C1	ADSL
CCT2	ATP6V1D	AES
CCT6	ATP6V1E1	AFF4
CCZ1	ATP6V1G1	AFTPH
CD2AP	ATPIF1	AGGF1
CD47	AUH	AGPAT1
CDC2L1	AZIN1	AGPAT3
CDC42BPB	BCAP29	AGPAT6
CDCA4	BCAS2	AGPS
CDK2AP2	BCCIP	AHCY
CDK7	BLMH	AHSA1
CDKN1B	BRD7	AIP
CEP70	BUB3	AK3
CETN2	BZW1	AKAP8
CFAP20	C12orf66	AKAP9
CFDP1	C14orf2	AKIP1
ChALK5	C16orf62	AKIRIN1
CHD2	C19orf70	AKR7A2
CHMP1B	C7orf73	AKT1
CIRBP	C9orf78	AKT1S1
CLK4	CALCOCO2	AKTIP
CMTM4	CANX	ALAD
CNN3	CAPRIN1	ALDH3A2
CNPPD1	CAPZB	ALDH9A1
CNPY3	CARS	ALG11
COG5	CASC3	ALG8
COII	CASC4	ALG9
COMMD2	CASP3	ALKBH1
COMMD8	CCAR1	ALKBH2
COX17	CCDC25	ALKBH3
COX5A	CCDC59	ALKBH5
COX6A1	CCNDBP1	ALS2
CPPED1	CCNH	ALYREF
cpsmb7	CCT8	AMBRA1
cRac1A	CDC37L1	ANAPC10
cRPS11	CDC42	ANAPC11
CSDE1	CDC5L	ANAPC13
CSNK2A1	CDV3	ANAPC15
CSTF3	CELF1	ANAPC2
CTDSPL2	CHCHD1	ANAPC5
CTPS1	CHCHD2	ANAPC7
CTR9	CHCHD3	ANKFY1
CYCS	CHD4	ANKH
DBI	CHMP4B	ANKHD1-EIF4EBP3
DDX5	CHP1	ANKRD10
DDX6	CHURC1	ANKRD17
DECR2	CISD1	ANKRD28
DIAPH1	CISD2	ANKRD39
DNAJA4	CLINT1	ANKRD46
DNAJB6	CLTB	ANO6
DNAJC1	CLTC	ANP32A
DNAJC15	CMC1	ANP32B
DRG1	CMPK1	ANP32C
DSTN	CNBP	ANXA6
DTD1	CNOT1	ANXA7
DUSP7	CNOT2	AP2A1
DYL1	CNOT4	AP2S1
DYNC1H1	CNOT7	AP3B1
DYNC1I2	COA5	AP3D1
EEF1A1	COG2	AP3M1
EHD3	COMMD3	AP3S2
EIF2B	COMMD5	AP4B1
EIF2S3L	COPB1	AP5M1
EIF4A2	COPB2	APEH
EIF4E	COPE	APEX1
EIF4EBP1	COPS2	APEX2
ELMOD2	COPS3	APH1A
ENO1	COPS4	APOA1BP
ERGIC1	COPS5	APOL2
ERLIN2	COPS7A	APOPT1
ETFDH	COPS8	APPL2
EXOC5	COQ6	APTX
FAM103A1	COX4I1	ARAF
FAM104A	COX7A2	ARFGAP2
FAM13B	COX7A2L	ARFGAP3
FAM18B1	COX7C	ARFGEF2
FAM195B	CPSF2	ARFIP2
FAM207A	CPSF6	ARFRP1
FAM3C	CRIPT	ARHGAP35
FAM49B	CRK	ARHGAP5
FKBP12	CRNKL1	ARHGEF10L
FMR1	CSNK1A1	ARHGEF11
FNBP1L	CSTB	ARHGEF40
FXR1	CTCF	ARIH1
G3BP2	CTNNB1	ARIH2
GABARAPL1	CUL2	ARIH2OS
GABPA	CUL4B	ARL14EP
GAPDH	CUX1	ARL5A
GATSL2	CWC15	ARL6IP4
GBAS	CWC22	ARL8A
GIGYF2	CXXC5	ARL8B
GINS3	CYB5B	ARMC1
GJA1	DAD1	ARMC10
GLB1	DARS	ARMC5
GLOD4	DCAF13	ARMC6
GNA13	DCTN3	ARMC7
GNAI2	DCTN4	ARMC8
GNB4	DCTN5	ARMCX3
GNG5	DCTN6	ARMCX5
GOT1	DCUN1D5	ARNT
GOT2	DDA1	ARPC5L
GRB2	DDB1	ARV1
GTF2A2	DDRGK1	ASB1
H3F3B	DDX1	ASB6
HDDC2	DDX17	ASB7
HIST1H101	DDX3X	ASB8
HM13	DDX42	ASCC1
HMGB3	DEGS1	ASCC3
HMGN1	DERL1	ASF1A
HN1	DERL2	ASNA1
HNRNPDL	DESI1	ASNSD1
H-RAS	DGCR2	ASPSCR1
HSDL2	DHX15	ASUN
HSP90B1	DHX36	ASXL1
HSPA4L	DNAJA2	ATAD1
HSPE1	DNAJC2	ATAD3A
HZGJ	DNAJC3	ATE1
Id3	DNAJC8	ATF1
IFT20	DPAGT1	ATF2
IGF2R	DPH5	ATF6
IK	DPM1	ATF7
IKBKAP	DPP7	ATF7IP
ILK	DPY30	ATG12
INTS8	DYNLL2	ATG13
IQCE	EBAG9	ATG16L1
ITGB1BP3	ECI1	ATG2A
KCTD2	EDF1	ATG2B
KCTD5	EEF1B2	ATG3
KDELC1	EEF2	ATG4B
KDELR2	EIF1	ATG4D
KIAA1841	EIF1B	ATG5
KLHDC1	EIF2B3	ATG7
KLHL15	EIF2B5	ATIC
KLHL24	EIF2S1	ATL2
KLHL7	EIF3B	ATOX1
KMT2E	EIF3D	ATP2C1
KPNA4	EIF3E	ATP5A1
LAMC1	EIF3H	ATP5B
LARP4B	EIF3I	ATP5D
LBR	EIF3J	ATP5G2
LCLAT1	EIF3K	ATP5J2-PTCD1
LEPROTL1	EIF3L	ATP5L
LIN52	EIF4A3	ATP5O
LLPH	EIF4E2	ATP5S
LMAN2	EIF4G1	ATP5SL
Lpin2	EIF4G2	ATP6AP1
LRP5	EIF4G3	ATP6V0A2
LTN1	EIF4H	ATP6V0D1
LYPLA1	EIF5	ATP6V0E1
MAP1LC3B	EIF5B	ATP6V1F
MAPRE1	EIF6	ATP6V1H
MATR3	ELAVL1	ATPAF2
MDH1	EMC2	ATRAID
MDH2	EMC7	ATRN
MED28	ENSA	ATXN10
MED30	ENY2	ATXN1L
MESDC2	ERGIC3	ATXN2
MFSD14A	ERH	ATXN2L
MGEA5	ERLEC1	ATXN7L3
MICU2	ERP44	ATXN7L3B
MKRN1	ETFA	AUP1
MOSPD2	EXOC7	AURKAIP1
MPHOSPH6	EXT2	AXIN1
MRPL34	FADD	AZI2
MRPL57	FAM120A	B3GALT6
MRPL58	FAM122A	B4GALT3
MRPS36	FAM168B	B4GALT5
MST4	FAM192A	B4GALT7
MT-ATP8	FAM199X	BABAM1
Mtch2	FAM204A	BAD
MT-CO1	FAM32A	BAG1
MT-CYB	FAM96A	BAG4
MT-ND4	FAM96B	BAG6
MTPN	FAM98A	BAHD1
MTRF1	FARSB	BANF1
MYDGF	FBXL5	BAP1
MZT1	FBXO11	BAZ1B
NAA25	FBXO3	BBS4
NAPG	FBXO7	BCAP31
NCKAP1	FBXW2	BCAT2
NCMAP	FCF1	BCKDHA
NCOA4	FH	BCKDK
ND4L	FUBP1	BCL2L1
ND5	FZR1	BCL2L13
ND6	G3BP1	BCL2L2-PABPN1
NDUFA1	GALNT1	BCL7B
NDUFB1	GARS	BCLAF1
NDUFS1	GBF1	BCS1L
NDUFV3	GCLM	BECN1
NECAP2	GDI2	BFAR
NEK6	GET4	BIRC2
NF1	GHITM	BIVM-ERCC5
NFAT5	GID8	BLOC1S1
NFATC3	GLG1	BLOC1S2
NIFK	GLO1	BLOC1S3
NIPAL3	GLRX3	BLOC1S4
NPM1	GLRX5	BLOC1S6
NPTN	GLYR1	BLZF1
NR13	GNB1	BMI1
NRDC	GNL2	BMS1
NSF	GOLGA7	BNIP1
NUP50	GOLT1B	BNIP2
NUP98	GORASP1	BOD1
NUS1	GORASP2	BOLA1
OGDH	GOSR1	BOLA3
OPTN	GPI	BPGM
OST4	GPN3	BPNT1
OSTC	GPR107	BPTF
OSTF1	GRPEL1	BRAT1
PABPC1	GSPT1	BRD2
PAFAH1B2	GTF2A1	BRD4
PARG	GTF2H5	BRD9
PCGF6	GTPBP4	BRE
PDCD10	H2AFY	BRF1
PDCL3	HADH	BRF2
PDIA3	HADHA	BRIX1
PDIA4	HARS	BRK1
PDIA5	HAT1	BRMS1
PDPK1	HBS1L	BRPF1
PEX3	HDAC2	BRPF3
PFDN1	HERPUD1	BSDC1
PFN2	HERPUD2	BSG
PGAM1	HINT1	BTBD2
PGD	HMBS	BTD
PIN4	HMOX2	BTF3
PKN2	HN1L	C10orf12
PLEKHM2	HNRNPA0	C10orf2
PLIN2	HNRNPA2B1	C10orf76
PMM2	HNRNPAB	C10orf88
PNRC1	HNRNPD	C11orf1
POLD3	HNRNPH1	C11orf24
PPIA	HNRNPM	C11orf31
PPIL1	HNRNPR	C11orf57
PPP1CB	HNRNPU	C11orf58
PPP1R3E	HP1BP3	C11orf73
PPP3CB	HS2ST1	C11orf83
PRDX4	HSBP1	C12orf10
PRELID1	HSCB	C12orf23
PRPF38A	HSPA5	C12orf29
PSMC1	HSPA9	C12orf44
PSME4	HYOU1	C12orf45
PTBP1	IARS	C12orf5
PTP4A1	IER3IP1	C12orf52
PTPN2	IFNGR1	C12orf57
PTPRA	IFRD1	C12orf65
QKI	IL6ST	C14orf1
RAB27A	ILF2	C14orf119
RAB8B	IMMT	C14orf142
RABL6	INTS10	C14orf166
RACK1	IPO7	C14orf28
RAE1	IPO8	C15orf38-AP3S2
RALGAPB	IREB2	C15orf57
RAP1B	JUND	C16orf13
RASA2	KARS	C16orf72
RBBP6	KCTD20	C16orf91
RBM22	KHDRBS1	C17orf49
RBM26	KIAA1143	C17orf51
RCAN3	KIAA1191	C17orf58
REXO2	KLHDC2	C17orf59
ribosomal protein L26 like 1	KPNA1	C17orf70
RLIM	KRR1	C17orf85
RNF114	KTN1	C18orf21
RNF130	LAMP2	C18orf25
RNF219	LAMTOR1	C18orf32
RPL12	LAMTOR2	C18orf8
RPL13	LARP1	C19orf43
RPL15	LEMD2	C19orf53
RPL17	LETM1	C19orf60
RPL19	LIG3	C1GALT1
RPL21	LMAN1	C1QBP
RPL22	LMBRD1	C1orf109
RPL23	LMO4	C1orf122
RPL23A	LRPPRC	C1orf123
RPL24	LRRC28	C1orf174
RPL27A	LSM5	C1orf43
RPL29	LSM7	C1orf50
RPL3	LUC7L2	C1orf52
RPL36	LUC7L3	C20orf111
RPL37	LYRM4	C20orf24
RPL37A	M6PR	C21orf2
RPL39	MAD2L2	C21orf33
RPL5	MAEA	C21orf59
RPL7	MAGT1	C22orf28
RPL7A	MAN1B1	C22orf29
RPL9	MAP2K1	C22orf32
RPLP0	MAPK1	C2orf47
RPLP1	MAPKAPK2	C2orf49
RPLP2	MARCH5	C2orf69
RPS10	MARCH6	C2orf74
RPS12	MCTS1	C2orf76
RPS14	MCU	C3orf17
RPS15	MEAF6	C3orf37
RPS15A	MED10	C3orf38
RPS16	MED21	C3orf58
RPS17	MED31	C4orf27
RPS2	MED6	C4orf3
RPS20	MED7	C4orf52
RPS21	METAP2	C5orf15
RPS25	MFAP3	C5orf24
RPS27	MFN1	C6orf1
RPS27A	MID1IP1	C6orf106
RPS28	MIF	C6orf120
RPS29	MKKS	C6orf136
RPS3	MKLN1	C6orf226
RPS3A	MLF2	C6orf47
RPS4	MMADHC	C6orf57
RPS7	MOB4	C6orf62
RPS8	MOSPD1	C6orf89
RPSA	MRPL1	C7orf25
RRBP1	MRPL13	C7orf26
RSL24D1	MRPL14	C7orf49
RWDD4	MRPL15	C7orf50
SBF2	MRPL17	C7orf55
SCAMP1	MRPL18	C7orf55-LUC7L2
SDHAF4	MRPL21	C8orf33
SEC22A	MRPL28	C8orf40
SEPT2L	MRPL3	C8orf59
SEPT6	MRPL32	C8orf76
SEPT7	MRPL33	C8orf82
SERP1	MRPL35	C9orf123
SF3B6	MRPL42	C9orf16
SFPQ	MRPL43	C9orf37
SH3GL1	MRPL48	C9orf64
SHFM1	MRPL50	C9orf69
SLC12A4	MRPL51	C9orf89
SLC12A7	MRPS10	CAB39
SLC25A17	MRPS16	CALM1
SLC25A6	MRPS17	CALR
SLC30A7	MRPS18A	CALU
SLC38A10	MRPS18C	CAMTA1
SLC9A8	MRPS2	CAMTA2
SMAD6	MRPS23	CANT1
SMDT1	MRPS25	CAPN1
SMIM15	MRPS27	CAPN7
SMIM19	MRPS31	CAPNS1
SNRPE	MRPS35	CAPZA2
SNRPF	MRPS5	CARKD
SNU13	MRPS7	CARS2
SNX27	MRRF	CASP7
SNX30	MRTO4	CASP9
SOD2	MSL3	CBR4
SPATS2L	MTDH	CBX3
SPC22	NAA20	CBX5
SPCS2	NAA50	CC2D1A
SPTAN1	NACC2	CC2D1B
SPTLC1	NANS	CCBL1
SRPRA	NAP1L4	CCDC12
SRSF5	NBR1	CCDC124
SRSF5A	NCSTN	CCDC127
SRSF6	NDFIP1	CCDC130
ST13	NDUFA10	CCDC137
STK25	NDUFA12	CCDC149
STK40	NDUFA2	CCDC174
STX12	NDUFA4	CCDC22
STX16	NDUFA5	CCDC23
STX2	NDUFA9	CCDC47
SUDS3	NDUFAF2	CCDC50
SUFU	NDUFB10	CCDC51
SVBP	NDUFB3	CCDC71
TAX1BP3	NDUFB4	CCDC86
TCF3	NDUFB5	CCDC90A
TEAD1	NDUFB6	CCDC92
THOC1	NDUFB9	CCDC94
THOC2	NDUFC2	CCM2
TIMM8A	NDUFS3	CCNB1IP1
TKT	NDUFS4	CCNG1
TMA16	NDUFS5	CCNK
TMEM11	NDUFS6	CCNL1
TMEM138	NDUFS7	CCNL2
TMEM167A	NDUFV1	CCNY
TMOD3	NDUFV2	CCPG1
TMSB15B	NECAP1	CCT3
TMX3	NFU1	CCT4
TOMM70	NKAP	CCT5
TPR	NME2	CCT6A
TPT1	NMT1	CCT7
TRAM	NOL11	CD164
TRAPPC2	NSA2	CD320
TRMT61B	NSFL1C	CD46
TRUB1	NUB1	CD63
TSPAN6	NUBP1	CD81
TSPAN9	NUCKS1	CD82
TUBB4B	NUDC	CD99L2
TXN	NUDCD2	CDC123
TXNDC5	NUDT14	CDC16
TXNRD3	NUDT21	CDC23
U2SURP	NUDT3	CDC27
UBE2D1	NUTF2	CDC37
UBE2G1	OAZ1	CDC40
UBR5	OGT	CDIP1
Ufd1l	OLA1	CDIPT
UFM1	PAFAH1B1	CDK12
UQCRFS1	PAIP1	CDK13
UQCRH	PAIP2	CDK16
USMG5	PAPOLA	CDK2AP1
USP15	PCID2	CDK4
UVRAG	PCMT1	CDK5RAP1
VAMP4	PDCD5	CDK8
VDAC2	PDCD6	CDK9
VMP1	PDCD6IP	CDS2
VPS11	PDHB	CDYL
VPS35	PDHX	CEBPG
VPS41	PEBP1	CEBPZ
VPS4B	PEPD	CECR5
WDFY1	PEX2	CENPB
WDR82	PFDN4	CENPT
WSB1	PGRMC2	CEP104
XPO6	PHB	CEP57
XRN2	PHB2	CEP63
YBX1	PHF20L1	CERK
YES1	PHF5A	CERS2
YWHAG	PI4KA	CGGBP1
YWHAQ	PIAS1	CHAMP1
YWHAZ	PIGK	CHCHD4
ZCCHC8	PIGP	CHCHD5
ZFP36L2	PITPNB	CHCHD7
ZNF512	PLAA	CHD1L
	PMPCB	CHD8
	PNISR	CHERP
	PNO1	CHID1
	POLDIP2	CHKB
	POLDIP3	CHMP1A
	POLR2E	CHMP2A
	POLR2F	CHMP2B
	POLR3K	CHMP4A
	POMP	CHMP5
	PPA2	CHMP6
	PPID	CHPT1
	PPM1B	CHRAC1
	PPP2CA	CHST12
	PPP2R2D	CHST7
	PPP2R4	CHTOP
	PPP6R3	CHUK
	PRCC	CHURC1-FNTB
	PRDX1	CIAO1
	PRDX3	CIB1
	PREP	CIC
	PRKAA1	CINP
	PRKAR1A	CIR1
	PRPF3	CIRH1A
	PRPF4	CISD3
	PRPF6	CKAP4
	PRPF8	CLCC1
	PSMA1	CLCN3
	PSMA2	CLCN7
	PSMA3	CLK3
	PSMA4	CLNS1A
	PSMA6	CLOCK
	PSMA7	CLP1
	PSMB1	CLPP
	PSMB2	CLPTM1
	PSMB4	CLPTM1L
	PSMC2	CLPX
	PSMC3	CLTA
	PSMC5	CMAS
	PSMC6	CMC2
	PSMD11	CMC4
	PSMD12	CNIH
	PSMD13	CNIH4
	PSMD14	CNNM2
	PSMD2	CNNM3
	PSMD3	CNOT11
	PSMD4	CNOT3
	PSME3	CNST
	PTPN11	COA1
	PTRH2	COA3
	PWP1	COA4
	PYURF	COA6
	QARS	COASY
	QRICH1	COG1
	RAB10	COG3
	RAB11A	COG4
	RAB11B	COG7
	RAB14	COG8
	RAB18	COMMD1
	RAB1A	COMMD10
	RAB21	COMMD3-BMI1
	RAB2A	COMMD6
	RAB5A	COMMD7
	RAB7A	COMMD9
	RAB9A	COMT
	RABGGTB	COPA
	RALA	COPG1
	RALBP1	COPS6
	RAN	COPS7B
	RARS	COPZ1
	RBM17	COQ10B
	RBM19	COQ2
	RBM33	COQ4
	RBM39	COQ5
	RBM5	CORO1C
	RBM7	COX11
	RBX1	COX14
	RCN2	COX15
	RDX	COX16
	RFC1	COX19
	RHOA	COX20
	RIOK3	COX5B
	RNF13	COX6B1
	RNF4	COX6C
	ROMO1	COX8A
	RPAP3	CPD
	RPF2	CPNE1
	RPL10A	CPNE2
	RPL11	CPNE3
	RPL14	CPOX
	RPL27	CPSF3L
	RPL30	CPSF4
	RPL31	CPSF7
	RPL32	CRADD
	RPL34	CRBN
	RPL35	CRCP
	RPL35A	CREB3
	RPL4	CREBZF
	RPL7L1	CREG1
	RPL8	CRELD1
	RPN1	CRIPAK
	RPS13	CRKL
	RPS19BP1	CRLS1
	RPS23	CRTC2
	RPS24	CRY2
	RPS6	CSGALNACT2
	RQCD1	CSNK1A1L
	RSRC2	CSNK1D
	RTFDC1	CSNK1G3
	RWDD1	CSNK2A3
	SAMD4B	CSNK2B
	SAP18	CSRP2BP
	SAR1A	CST3
	SBDS	CSTF1
	SCAF4	CSTF2T
	SCAMP2	CTAGE5
	SCYL2	CTBP1
	SDCBP	CTDSP2
	SDE2	CTNNA1
	SDF4	CTNNBIP1
	SDHA	CTNNBL1
	SDHD	CTNND1
	SEC11A	CTSA
	SEC22B	CTSD
	SEC24A	CTTN
	SEC31A	CTU2
	SEC61A1	CUEDC2
	SEC61B	CUL1
	SEC61G	CUL4A
	SEC62	CUL5
	SEC63	CUTA
	SELK	CWC25
	SELT	CXXC1
	SERBP1	CXorf40A
	SET	CXorf40B
	SF3A1	CXorf56
	SF3A3	CYB5D2
	SF3B4	CYB5R3
	SF3B5	CYC1
	SGTA	CYFIP1
	SIRT2	CYHR1
	SKP1	CYP2U1
	SLC25A3	D2HGDH
	SLC25A5	DAG1
	SLC30A5	DAGLB
	SLC35B1	DALRD3
	SLC39A1	DAP3
	SLIRP	DARS2
	SMAP1	DAXX
	SMARCB1	DAZAP1
	SMARCE1	DBT
	SMNDC1	DCAF10
	SNAP23	DCAF11
	SNAP29	DCAF12
	SNF8	DCAF5
	SNRPB	DCAF7
	SNRPC	DCAF8
	SNRPD3	DCAKD
	SNRPG	DCTD
	SNW1	DCTN2
	SNX12	DCTPP1
	SNX13	DCUN1D3
	SNX2	DCUN1D4
	SNX3	DDB2
	SNX4	DDOST
	SPATA2	DDX10
	SPCS1	DDX18
	SPG21	DDX19A
	SRP14	DDX19B
	SRP72	DDX21
	SRP9	DDX23
	SRPRB	DDX24
	SRSF1	DDX27
	SRSF10	DDX39B
	SRSF11	DDX41
	SRSF7	DDX46
	SSR1	DDX47
	SSR2	DDX49
	SSR3	DDX54
	SSU72	DDX56
	STAU2	DDX59
	STRAP	DEDD
	STT3A	DEF8
	STT3B	DEK
	STUB1	DENND1A
	SUB1	DENND4A
	SUCLG1	DENR
	SUGT1	DERA
	SUMO1	DEXI
	SUMO3	DFFA
	SUPT4H1	DGCR14
	SUPT5H	DGCR6L
	SURF4	DHPS
	SYF2	DHRS12
	TAF13	DHRS7B
	TAF8	DHX16
	TAF9	DHX29
	TALDO1	DHX30
	TARDBP	DHX32
	TARS	DHX33
	TAX1BP1	DHX38
	TBC1D15	DHX8
	TBC1D23	DHX9
	TBCA	DIABLO
	TBRG4	DIDO1
	TCEB1	DIEXF
	TCF25	DIMT1
	TCP1	DIRC2
	TDRD3	DIS3
	TEF	DIS3L2
	TFG	DKC1
	THOC7	DLD
	TIA1	DLG1
	TIMM10	DLGAP4
	TIMM13	DLST
	TIMM44	DMAP1
	TIPRL	DNAAF2
	TM9SF4	DNAJA3
	TMED10	DNAJB11
	TMED2	DNAJB12
	TMED5	DNAJB9
	TMEM131	DNAJC10
	TMEM258	DNAJC11
	TMEM30A	DNAJC14
	TMEM41B	DNAJC17
	TMEM50A	DNAJC19
	TMEM87A	DNAJC21
	TMEM9B	DNAJC4
	TMPO	DNAJC5
	TOLLIP	DNAJC7
	TOMM20	DNAJC9
	TOMM22	DNASE2
	TOMM6	DNLZ
	TOP1	DNM1L
	TPI1	DNM2
	TPP2	DNTTIP1
	TPRG1L	DNTTIP2
	TRA2A	DOHH
	TRA2B	DOLK
	TRAPPC4	DPH1
	TRAPPC6B	DPH2
	TRIAP1	DPH3
	TRMT1L	DR1
	TRPC4AP	DRAM2
	TSN	DRAP1
	TXNDC17	DRG2
	TXNL1	DROSHA
	TXNL4A	DSCR3
	UBA52	DTWD1
	UBB	DUSP11
	UBE2A	DUSP14
	UBE2D2	DUSP16
	UBE2D3	DUSP22
	UBE2G2	DUT
	UBE2I	DVL3
	UBE2J2	DYM
	UBE2K	DYNC1LI1
	UBE2L3	DYNLRB1
	UBE2N	DYNLT1
	UBE2R2	E2F4
	UBE2V1	E4F1
	UBFD1	EAF1
	UBL7	EAPP
	UCHL3	EARS2
	UCHL5	EBNA1BP2
	UPF1	ECD
	UPF3B	ECH1
	UQCR10	ECHDC1
	UQCR11	ECHS1
	UQCRB	ECI2
	UQCRC1	ECSIT
	UQCRC2	EDC3
	UQCRQ	EDC4
	URI1	EDEM3
	URM1	EED
	USP10	EEF1E1
	USP47	EEFSEC
	USP5	EFCAB14
	USP7	EFHA1
	UTP15	EFR3A
	VAMP3	EFTUD1
	VAPB	EFTUD2
	VBP1	EGLN2
	VCP	EHMT1
	VMA21	EI24
	VPS25	EID2
	VPS26A	EIF1AD
	VPS29	EIF2A
	VPS72	EIF2AK1
	VTA1	EIF2AK3
	WAC	EIF2AK4
	WBP4	EIF2B2
	WBSCR22	EIF2B4
	WDR26	EIF2D
	WDR45B	EIF2S2
	WDR61	EIF3A
	WIPI2	EIF3G
	WRB	EIF3M
	XPO1	EIF4A1
	YARS	EIF5A
	YIPF3	EIF5AL1
	YIPF5	ELAC2
	YIPF6	ELF2
	YME1L1	ELK1
	YRDC	ELK4
	YTHDC1	ELL2
	YWHAB	ELMOD3
	YWHAE	ELOVL1
	YY1	ELP2
	ZC3H11A	ELP3
	ZC3H15	ELP4
	ZCRB1	ELP6
	ZFAND3	EMC1
	ZFAND5	EMC10
	ZFAND6	EMC3
	ZMAT2	EMC4
	ZNF207	EMC6
	ZNF330	EMC8
	ZNF593	EMC9
	ZNF706	EMD
	ZRANB2	EMG1
		ENDOG
		ENOPH1
		ENTPD4
		ENTPD6
		EPC1
		EPM2AIP1
		EPN1
		EPRS
		ERAL1
		ERAP1
		ERCC1
		ERCC2
		ERCC3
		ERCC5
		ERGIC2
		ERI3
		ERICH1
		ERO1L
		ESD
		ESF1
		ETF1
		ETFB
		ETV6
		EWSR1
		EXD2
		EXOC1
		EXOC2
		EXOC3
		EXOC4
		EXOC8
		EXOSC1
		EXOSC10
		EXOSC2
		EXOSC4
		EXOSC7
		EXOSC8
		EXTL3
		FAF1
		FAF2
		FAHD1
		FAM104B
		FAM108A1
		FAM108B1
		FAM114A2
		FAM118B
		FAM120AOS
		FAM120B
		FAM127B
		FAM134A
		FAM134C
		FAM136A
		FAM149B1
		FAM160A2
		FAM160B1
		FAM160B2
		FAM162A
		FAM173A
		FAM173B
		FAM174A
		FAM175B
		FAM177A1
		FAM178A
		FAM200A
		FAM206A
		FAM208B
		FAM20B
		FAM210B
		FAM35A
		FAM3A
		FAM50A
		FAM50B
		FAM58A
		FAM63A
		FAM73B
		FAM8A1
		FARS2
		FARSA
		FASTK
		FASTKD2
		FASTKD5
		FBRSL1
		FBXL15
		FBXL17
		FBXL3
		FBXL4
		FBXL6
		FBXO18
		FBXO22
		FBXO28
		FBXO38
		FBXO42
		FBXO45
		FBXO6
		FBXW11
		FBXW4
		FBXW5
		FBXW7
		FDFT1
		FDPS
		FDX1
		FECH
		FEM1C
		FEN1
		FEZ2
		FGFR1OP2
		FIBP
		FICD
		FIP1L1
		FIS1
		FIZ1
		FKBP3
		FKBP8
		FKBPL
		FKRP
		FLAD1
		FLCN
		FLOT1
		FLOT2
		FNDC3A
		FNTA
		FNTB
		FOPNL
		FOXK2
		FOXP4
		FOXRED1
		FPGS
		FPGT
		FRA10AC1
		FTO
		FTSJ1
		FTSJ2
		FTSJ3
		FTSJD1
		FTSJD2
		FUK
		FUNDC2
		FXN
		FYTTD1
		GAA
		GABARAP
		GABARAPL2
		GABPB1
		GADD45GIP1
		GALK2
		GALNS
		GALNT2
		GALT
		GANAB
		GAPVD1
		GART
		GATAD2A
		GATAD2B
		GATC
		GBA
		GBA2
		GCC1
		GCDH
		GCLC
		GDE1
		GDPGP1
		GEMIN7
		GEMIN8
		GFER
		GFM1
		GFOD2
		GGCT
		GGNBP2
		GGT7
		GHDC
		GINM1
		GIPC1
		GLCE
		GLE1
		GLI4
		GLRX2
		GLT8D1
		GLTP
		GLTPD1
		GMPPA
		GMPR2
		GNB2
		GNE
		GNL3
		GNPAT
		GNPDA1
		GNPNAT1
		GNPTG
		GNS
		GOLGA1
		GOLGA2
		GOLGA3
		GOLGA5
		GOLGB1
		GOLPH3
		GOPC
		GOSR2
		GPAA1
		GPANK1
		GPATCH4
		GPBP1
		GPBP1L1
		GPHN
		GPKOW
		GPN1
		GPN2
		GPR108
		GPS1
		GPS2
		GPX4
		GRAMD4
		GRHPR
		GRINA
		GRIPAP1
		GRSF1
		GRWD1
		GSK3A
		GSK3B
		GSPT2
		GSR
		GSS
		GSTK1
		GSTM4
		GSTO1
		GTDC2
		GTF2B
		GTF2F1
		GTF2F2
		GTF2H1
		GTF2H4
		GTF2I
		GTF3A
		GTF3C1
		GTF3C2
		GTF3C3
		GTF3C5
		GTF3C6
		GTPBP10
		GTPBP5
		GTPBP8
		GUK1
		GZF1
		H1FX
		H2AFV
		H2AFX
		H2AFZ
		HAGH
		HARS2
		HAUS3
		HAUS4
		HAUS7
		HAX1
		HBP1
		HCCS
		HCFC1
		HDAC3
		HDAC6
		HDAC8
		HDDC3
		HDGF
		HDHD3
		HDLBP
		HEATR2
		HEATR5A
		HEBP1
		HECTD3
		HELZ
		HEMK1
		HERC4
		HEXA
		HEXDC
		HEXIM1
		HGS
		HIAT1
		HIATL1
		HIBADH
		HIGD1A
		HIGD2A
		HINFP
		HINT2
		HIST1H2BC
		HIVEP1
		HMG20A
		HMG20B
		HMGB1
		HMGN3
		HMGXB3
		HMGXB4
		HNRNPC
		HNRNPF
		HNRNPH2
		HNRNPK
		HNRNPL
		HNRNPUL1
		HNRNPUL2
		HNRPDL
		HNRPLL
		HPS1
		HPS6
		HS1BP3
		HS6ST1
		HSD17B10
		HSD17B12
		HSD17B4
		HSPA14
		HSPA4
		HSPA8
		HSPBP1
		HSPE1-MOB4
		HTATIP2
		HTRA2
		HTT
		HUS1
		HUWE1
		HYPK
		IAH1
		IARS2
		IBA57
		IBTK
		ICK
		ICMT
		ICT1
		IDE
		IDH3A
		IDH3B
		IDH3G
		IDI1
		IFNAR1
		IFT27
		IKZF5
		IL13RA1
		ILKAP
		ILVBL
		IMP3
		IMP4
		IMPAD1
		INF2
		ING1
		INO80B
		INO80E
		INPP5A
		INPP5K
		INSIG2
		INTS1
		INTS12
		INTS3
		INTS4
		INVS
		IP6K1
		IP6K2
		IPO9
		IRAK1
		IRF2BP1
		IRF2BP2
		IRF2BPL
		IRGQ
		ISCU
		ISOC2
		IST1
		ISY1
		ISY1-RAB43
		ITCH
		ITFG1
		ITFG3
		ITGB1
		ITGB1BP1
		ITM2B
		ITPA
		ITPK1
		ITPKC
		ITPRIPL2
		IVNS1ABP
		IWS1
		JAGN1
		JAK1
		JKAMP
		JMJD4
		JMJD6
		JMJD7
		JMJD8
		JOSD2
		JTB
		KANSL2
		KANSL3
		KAT2B
		KAT5
		KAT8
		KBTBD2
		KBTBD4
		KBTBD7
		KCMF1
		KCTD21
		KCTD6
		KDM2A
		KDM4A
		KDM5C
		KDSR
		KHNYN
		KHSRP
		KIAA0100
		KIAA0141
		KIAA0195
		KIAA0196
		KIAA0232
		KIAA0319L
		KIAA0391
		KIAA0754
		KIAA0947
		KIAA1429
		KIAA1430
		KIAA1586
		KIAA1704
		KIAA1715
		KIAA1919
		KIAA1967
		KIAA2013
		KLC4
		KLF3
		KLF9
		KLHDC3
		KLHL20
		KLHL25
		KLHL36
		KLHL5
		KLHL8
		KPNB1
		KRCC1
		KTI12
		KXD1
		L3MBTL2
		LACTB
		LAGE3
		LAMP1
		LAMTOR3
		LAMTOR4
		LAMTOR5
		LAP3
		LAPTM4A
		LARP4
		LARP7
		LARS2
		LCOR
		LDHA
		LENG1
		LEPROT
		LETMD1
		LGALSL
		LHPP
		LIAS
		LIG4
		LIN37
		LIN54
		LIN7C
		LINS
		LIPT1
		LMF2
		LNX2
		LOC100129361
		LOC100289561
		LOC441155
		LOC729020
		LONP1
		LONP2
		LPCAT3
		LPIN1
		LPPR2
		LRFN3
		LRPAP1
		LRRC14
		LRRC24
		LRRC40
		LRRC41
		LRRC42
		LRRC47
		LRRC57
		LRRC59
		LRRC8A
		LRRFIP2
		LRSAM1
		LSG1
		LSM1
		LSM10
		LSM14A
		LSM14B
		LSM2
		LSM3
		LSM4
		LSM6
		LSMD1
		LSS
		LTV1
		LUZP6
		LYRM1
		LYRM5
		LYSMD1
		LYSMD3
		LYSMD4
		LZTR1
		MAD2L1BP
		MAGED1
		MAGEF1
		MAGOH
		MAK16
		MALSU1
		MAN1A2
		MAN2A2
		MAN2B2
		MAN2C1
		MAP1LC3B2
		MAP2K2
		MAP2K5
		MAP3K7
		MAP4K4
		MAPK1IP1L
		MAPK6
		MAPK8
		MAPK9
		MAPKAP1
		MAPKAPK5
		MAPRE2
		MARCH2
		MARCH7
		MARK3
		MARK4
		MARS
		MARS2
		MAT2B
		MAVS
		MAX
		MAZ
		MBD1
		MBD2
		MBD3
		MBD4
		MBLAC1
		MBNL2
		MBTPS1
		MBTPS2
		MCAT
		MCCC1
		MCEE
		MCFD2
		MCM3AP
		MCM7
		MCMBP
		MCOLN1
		MCPH1
		MCRS1
		MDC1
		MDP1
		ME2
		MECP2
		MED11
		MED13
		MED14
		MED16
		MED19
		MED20
		MED24
		MED29
		MED4
		MED8
		MEF2A
		MEF2BNB
		MEMO1
		MEN1
		MEPCE
		METAP1
		METRN
		METTL13
		METTL14
		METTL16
		METTL17
		METTL18
		METTL20
		METTL21A
		METTL23
		METTL2A
		METTL2B
		METTL3
		METTL5
		MFAP1
		MFF
		MFSD11
		MFSD12
		MFSD3
		MFSD5
		MGAT2
		MGAT4B
		MGME1
		MGMT
		MGRN1
		MGST3
		MIA3
		MIB1
		MICALL1
		MICU1
		MIDN
		MIEN1
		MIER1
		MIF4GD
		MIIP
		MINOS1
		MIS12
		MITD1
		MKI67IP
		MKNK1
		MKRN2
		MLEC
		MLH1
		MLLT1
		MLLT10
		MLST8
		MLX
		MMAA
		MMS19
		MNAT1
		MNF1
		MOGS
		MON1A
		MON2
		MORC2
		MORF4L2
		MPC2
		MPDU1
		MPG
		MPHOSPH10
		MPI
		MPLKIP
		MPND
		MPPE1
		MPV17L2
		MRFAP1
		MRFAP1L1
		MRI1
		MRM1
		MRP63
		MRPL10
		MRPL11
		MRPL12
		MRPL16
		MRPL19
		MRPL2
		MRPL20
		MRPL22
		MRPL23
		MRPL24
		MRPL27
		MRPL30
		MRPL36
		MRPL37
		MRPL38
		MRPL4
		MRPL40
		MRPL41
		MRPL44
		MRPL45
		MRPL46
		MRPL47
		MRPL49
		MRPL52
		MRPL53
		MRPL54
		MRPL55
		MRPL9
		MRPS11
		MRPS12
		MRPS14
		MRPS15
		MRPS18B
		MRPS21
		MRPS22
		MRPS24
		MRPS26
		MRPS28
		MRPS30
		MRPS33
		MRPS34
		MRPS6
		MRPS9
		MRS2
		MSANTD3
		MSH3
		MSH6
		MSMP
		MSRA
		MSRB2
		MTA2
		MTCH1
		MTCH2
		MTERFD1
		MTERFD2
		MTERFD3
		MTFMT
		MTFR1
		MTFR1L
		MTIF3
		MTM1
		MTMR1
		MTMR3
		MTMR6
		MTO1
		MTPAP
		MTRR
		MTSS1
		MTX2
		MUL1
		MUS81
		MUT
		MVD
		MXD4
		MXI1
		MYBBP1A
		MYEOV2
		MYL12B
		MYNN
		MYO1E
		MYPOP
		MZF1
		MZT2A
		MZT2B
		N4BP1
		N4BP2L2
		NAA10
		NAA15
		NAA38
		NAA60
		NABP2
		NACA
		NACA2
		NACC1
		NAE1
		NAMPT
		NAPA
		NARF
		NARFL
		NARG2
		NARS
		NARS2
		NAT10
		NBN
		NCAPH2
		NCBP2
		NCK1
		NCKIPSD
		NCL
		NCLN
		NCOA1
		NCOA6
		NCOR1
		NDEL1
		NDNL2
		NDST1
		NDUFA11
		NDUFA13
		NDUFA3
		NDUFA6
		NDUFA7
		NDUFA8
		NDUFAF3
		NDUFAF4
		NDUFB11
		NDUFB2
		NDUFB7
		NDUFB8
		NDUFC1
		NDUFC2-KCTD14
		NDUFS2
		NDUFS8
		NEDD8
		NEDD8-MDP1
		NEIL2
		NEK4
		NEK9
		NELFB
		NELFCD
		NELFE
		NENF
		NEU1
		NF2
		NFATC2IP
		NFE2L2
		NFIL3
		NFKBIB
		NFKBIL1
		NFX1
		NFYB
		NFYC
		NGDN
		NGLY1
		NGRN
		NHP2
		NHP2L1
		NIF3L1
		NINJ1
		NIP7
		NIPA2
		NIPBL
		NISCH
		NIT1
		NIT2
		NKIRAS2
		NMD3
		NME1-NME2
		NME3
		NME6
		NMRK1
		NOA1
		NOB1
		NOC2L
		NOL10
		NOL12
		NOL6
		NOL7
		NOL8
		NOLC1
		NOM1
		NONO
		NOP10
		NOP14
		NOP16
		NOP2
		NOP56
		NOP58
		NOP9
		NPC1
		NPC2
		NPLOC4
		NPRL2
		NPRL3
		NQO2
		NR1H2
		NR2C1
		NR2C2AP
		NR3C2
		NRBP1
		NRDE2
		NRIP1
		NSD1
		NSDHL
		NSMCE1
		NSMCE2
		NSMCE4A
		NSRP1
		NSUN2
		NSUN5
		NSUN6
		NT5C
		NT5C3
		NT5DC1
		NTAN1
		NTMT1
		NTPCR
		NUBP2
		NUCB1
		NUDCD1
		NUDT15
		NUDT2
		NUDT22
		NUDT9
		NUFIP2
		NUP107
		NUP133
		NUP153
		NUP54
		NUP62
		NUP85
		NUPL2
		NXF1
		NXT1
		OAT
		OAZ2
		OBFC1
		OCEL1
		OCIAD1
		ODC1
		OGFOD1
		OGFOD3
		OGFR
		OGG1
		OPA1
		OPA3
		ORC4
		ORMDL1
		ORMDL2
		ORMDL3
		OS9
		OSBP
		OSBPL2
		OSBPL9
		OSGEP
		OSGIN2
		OSTM1
		OTUB1
		OTUD5
		OVCA2
		OXA1L
		OXNAD1
		P4HTM
		PA2G4
		PABPN1
		PACSIN2
		PAF1
		PAGR1
		PAICS
		PAK1IP1
		PAK2
		PAM16
		PANK2
		PANK3
		PANK4
		PANX1
		PAPD4
		PAPD7
		PARK7
		PARL
		PARN
		PARP1
		PARP3
		PARP9
		PATL1
		PATZ1
		PAXBP1
		PBDC1
		PBX2
		PCBP1
		PCBP2
		PCDHGB5
		PCF11
		PCGF1
		PCGF5
		PCIF1
		PCM1
		PCNA
		PCNX
		PCNXL4
		PCSK7
		PCYOX1
		PCYT1A
		PDAP1
		PDCD2
		PDE12
		PDE6D
		PDGFC
		PDK2
		PDLIM5
		PDP2
		PDS5A
		PDZD11
		PDZD8
		PEF1
		PELO
		PELP1
		PES1
		PET100
		PET117
		PEX1
		PEX11A
		PEX11B
		PEX12
		PEX13
		PEX14
		PEX16
		PEX19
		PEX26
		PEX5
		PEX6
		PFDN2
		PFDN5
		PFDN6
		PFN1
		PGAM5
		PGBD3
		PGK1
		PGLS
		PGP
		PGPEP1
		PHACTR4
		PHAX
		PHC2
		PHF10
		PHF12
		PHF23
		PHKB
		PHPT1
		PHRF1
		PI4K2A
		PI4KB
		PICALM
		PICK1
		PIGC
		PIGF
		PIGG
		PIGH
		PIGS
		PIGT
		PIGU
		PIGW
		PIGX
		PIGY
		PIH1D1
		PIK3C3
		PIK3CB
		PIK3R1
		PIK3R4
		PIN1
		PINK1
		PINX1
		PIP5K1A
		PITHD1
		PITPNA
		PITRM1
		PLA2G12A
		PLBD2
		PLD3
		PLEKHA1
		PLEKHJ1
		PLEKHM1
		PLGRKT
		PLIN3
		PLOD1
		PLOD3
		PLRG1
		PMF1
		PMF1-BGLAP
		PMPCA
		PMS1
		PMVK
		PNKD
		PNKP
		PNN
		PNPLA6
		PNPLA8
		PNPO
		PNPT1
		PNRC2
		POFUT1
		POLD2
		POLE3
		POLE4
		POLG
		POLH
		POLK
		POLL
		POLM
		POLR1C
		POLR1D
		POLR1E
		POLR2A
		POLR2B
		POLR2C
		POLR2D
		POLR2G
		POLR2H
		POLR2I
		POLR2J
		POLR2K
		POLR2L
		POLR3C
		POLR3E
		POLR3GL
		POM121
		POM121C
		POMGNT1
		POMT1
		POP4
		POP5
		POP7
		PPA1
		PPAN
		PPAN-P2RY11
		PPARA
		PPARD
		PPCS
		PPFIA1
		PPHLN1
		PPIE
		PPIF
		PPIG
		PPIH
		PPIL4
		PPM1A
		PPP1CA
		PPP1CC
		PPP1R10
		PPP1R11
		PPP1R15B
		PPP1R37
		PPP1R7
		PPP1R8
		PPP2CB
		PPP2R1A
		PPP2R2A
		PPP2R3C
		PPP2R5A
		PPP2R5B
		PPP2R5C
		PPP2R5D
		PPP2R5E
		PPP4C
		PPP4R1
		PPP4R2
		PPP5C
		PPP6C
		PPP6R2
		PPWD1
		PQBP1
		PQLC1
		PQLC2
		PRADC1
		PRDM4
		PRDX2
		PRDX5
		PRDX6
		PREB
		PRKAB1
		PRKACA
		PRKAG1
		PRKRIP1
		PRMT1
		PRMT5
		PRMT7
		PROSC
		PRPF18
		PRPF19
		PRPF31
		PRPF40A
		PRPF4B
		PRPS1
		PRPSAP1
		PRR14
		PRRC1
		PRRC2A
		PRRC2B
		PRUNE
		PSEN1
		PSEN2
		PSENEN
		PSKH1
		PSMA5
		PSMB3
		PSMB5
		PSMB6
		PSMB7
		PSMC4
		PSMD1
		PSMD10
		PSMD5
		PSMD6
		PSMD7
		PSMD8
		PSMD9
		PSME1
		PSMF1
		PSMG2
		PSMG3
		PSMG4
		PSPC1
		PTCD1
		PTCD3
		PTDSS1
		PTEN
		PTGES2
		PTGES3
		PTOV1
		PTP4A2
		PTPMT1
		PTPN1
		PTPN23
		PTRH1
		PTRHD1
		PUF60
		PUM1
		PUM2
		PURA
		PURB
		PUS3
		PUS7
		PUSL1
		PWP2
		PWWP2A
		PXMP4
		PYCR2
		PYGO2
		QRSL1
		QSOX1
		QTRT1
		R3HCC1
		R3HDM2
		RAB1B
		RAB22A
		RAB2B
		RAB3GAP1
		RAB3GAP2
		RAB40C
		RAB4A
		RAB5B
		RAB5C
		RAB6A
		RABEP1
		RABEPK
		RABGEF1
		RABGGTA
		RAD1
		RAD17
		RAD23B
		RAD50
		RAD51C
		RAF1
		RALY
		RANBP1
		RANBP2
		RANBP3
[truncated: 1,018 more rows]
