# Supplementary material for: Systematic analysis of transcription start sites in avian development
Source: PLoS Biol. 2017 Sep 5;15(9):e2002887. doi: 10.1371/journal.pbio.2002887 (PMC5600399; doi:10.1371/journal.pbio.2002887)
Supplement: S8 Table — This table contains 11 separate tables, listing TFBS motifs enriched in each of the 11 sub-groups. For each subgroup, AME, a local motif enrichment analysis, was performed using sequences located within -300/+100 base pairs of the TSSs. All enriched TFBS motifs are listed in this table. (XLSX) [file pbio.2002887.s020.xlsx]

## Sheet: Sup-table 8-Aortic
Sup-table 8
Aortic
motifs ID	p.val	TFs
MA0676.1	6.66e-19	Nr2e1
MA0809.1	1.75e-18	TEAD4
MA0808.1	6.161e-16	TEAD3
MA0606.1	7.162e-16	NFAT5
MA0090.2	1.053e-15	TEAD1
MA0152.1	2.398e-15	NFATC2
MA0602.1	6.325e-15	Arid5a
MA0631.1	1.513e-14	Six3
MA0135.1	3.299e-14	Lhx3
MA0845.1	4.21e-14	FOXB1
MA0092.1	4.805e-14	Hand1::Tcf3
MA0032.2	5.778e-14	FOXC1
MA0109.1	1.163e-13	HLTF
MA0625.1	2.056e-13	NFATC3
MA0083.3	2.469e-13	SRF
MA0785.1	3.12e-13	POU2F1
MA0852.1	4.071e-13	Foxk1
MA0788.1	7.371e-13	POU3F3
MA0773.1	9.319e-13	MEF2D
MA0790.1	9.986e-13	POU4F1
MA0660.1	1.28e-12	MEF2B
MA0624.1	1.545e-12	NFATC1
MA0784.1	2.385e-12	POU1F1
MA0041.1	2.439e-12	Foxd3
MA0786.1	2.44e-12	POU3F1
MA0792.1	2.483e-12	POU5F1B
MA0846.1	2.817e-12	FOXC2
MA0520.1	3.695e-12	Stat6
MA0879.1	3.98e-12	Dlx1
MA0791.1	4.32e-12	POU4F3
MA0047.2	4.335e-12	Foxa2
MA0680.1	5.814e-12	PAX7
MA0144.2	6.998e-12	STAT3
MA0787.1	9.946e-12	POU3F2
MA0052.3	1.037e-11	MEF2A
MA0497.1	1.156e-11	MEF2C
MA0494.1	1.344e-11	Nr1h3::Rxra
MA0593.1	1.566e-11	FOXP2
MA0715.1	1.648e-11	PROP1
MA0108.2	2.373e-11	TBP
MA0789.1	2.704e-11	POU3F4
MA0869.1	4.746e-11	Sox11
MA0063.1	5.451e-11	Nkx2-5
MA0683.1	5.486e-11	POU4F2
MA0480.1	7.76e-11	Foxo1
MA0877.1	1.059e-10	Barhl1
MA0913.1	1.106e-10	Hoxd9
MA0868.1	1.179e-10	SOX8
MA0866.1	1.738e-10	SOX21
MA0142.1	2.076e-10	Pou5f1::Sox2
MA0910.1	2.128e-10	Hoxd8
MA0703.1	2.203e-10	LMX1B
MA0621.1	3.158e-10	mix-a
MA0148.3	3.508e-10	FOXA1
MA0851.1	4.828e-10	Foxj3
MA0848.1	5.293e-10	FOXO4
MA0046.2	5.942e-10	HNF1A
MA0780.1	7.053e-10	PAX3
MA0880.1	8.065e-10	Dlx3
MA0483.1	9.756e-10	Gfi1b
MA0601.1	1.001e-09	Arid3b
MA0847.1	1.066e-09	FOXD2
MA0153.2	1.141e-09	HNF1B
MA0899.1	1.366e-09	HOXA10
MA0628.1	1.701e-09	POU6F1
MA0507.1	1.909e-09	POU2F2
MA0849.1	3.816e-09	FOXO6
MA0650.1	3.869e-09	HOXA13
MA0619.1	4.207e-09	LIN54
MA0613.1	4.224e-09	FOXG1
MA0042.2	4.496e-09	FOXI1
MA0627.1	5.111e-09	Pou2f3
MA0912.1	5.228e-09	Hoxd3
MA0481.1	5.313e-09	FOXP1
MA0084.1	5.41e-09	SRY
MA0068.2	5.7e-09	PAX4
MA0881.1	5.747e-09	Dlx4
MA0607.1	6.035e-09	Bhlha15
MA0867.1	6.314e-09	SOX4
MA0893.1	6.516e-09	GSX2
MA0630.1	6.882e-09	SHOX
MA0072.1	7.806e-09	RORA(var.2)
MA0702.1	7.902e-09	LMX1A
MA0157.2	8.092e-09	FOXO3
MA0031.1	8.524e-09	FOXD1
MA0885.1	8.748e-09	Dlx2
MA0882.1	1.043e-08	DLX6
MA0874.1	1.047e-08	Arx
MA0718.1	1.052e-08	RAX
MA0713.1	1.156e-08	PHOX2A
MA0670.1	1.304e-08	NFIA
MA0151.1	1.461e-08	Arid3a
MA0087.1	1.482e-08	Sox5
MA0681.1	1.601e-08	Phox2b
MA0614.1	1.941e-08	Foxj2
MA0901.1	1.973e-08	HOXB13
MA0892.1	2.089e-08	GSX1
MA0721.1	2.159e-08	UNCX
MA0508.1	2.362e-08	PRDM1
MA0075.2	2.364e-08	Prrx2
MA0707.1	2.429e-08	MNX1
MA0654.1	2.463e-08	ISX
MA0634.1	2.678e-08	ALX3
MA0850.1	3.344e-08	FOXP3
MA0158.1	3.657e-08	HOXA5
MA0675.1	3.733e-08	NKX6-2
MA0722.1	4.96e-08	VAX1
MA0033.2	5.296e-08	FOXL1
MA0037.2	5.412e-08	GATA3
MA0071.1	5.806e-08	RORA
MA0468.1	6.265e-08	DUX4
MA0878.1	6.666e-08	CDX1
MA0479.1	6.836e-08	FOXH1
MA0757.1	6.85e-08	ONECUT3
MA0100.2	8.684e-08	Myb
MA0137.3	8.798e-08	STAT1
MA0647.1	9.466e-08	GRHL1
MA0717.1	9.716e-08	RAX2
MA0653.1	1.08e-07	IRF9
MA0772.1	1.182e-07	IRF7
MA0724.1	1.31e-07	VENTX
MA0635.1	1.366e-07	BARHL2
MA0902.1	1.408e-07	HOXB2
MA0706.1	1.413e-07	MEOX2
MA0030.1	1.493e-07	FOXF2
MA0612.1	1.506e-07	EMX1
MA0125.1	1.588e-07	Nobox
MA0903.1	1.609e-07	HOXB3
MA0891.1	1.86e-07	GSC2
MA0716.1	1.867e-07	PRRX1
MA0909.1	2.003e-07	HOXD13
MA0725.1	2.176e-07	VSX1
MA0040.1	2.25e-07	Foxq1
MA0870.1	2.698e-07	Sox1
MA0662.1	2.836e-07	MIXL1
MA0594.1	3.5e-07	Hoxa9
MA0720.1	3.562e-07	Shox2
MA0904.1	3.78e-07	Hoxb5
MA0644.1	3.828e-07	ESX1
MA0140.2	3.934e-07	GATA1::TAL1
MA0682.1	4.384e-07	Pitx1
MA0914.1	4.549e-07	ISL2
MA0769.1	4.599e-07	Tcf7
MA0484.1	4.693e-07	HNF4G
MA0035.3	5.328e-07	Gata1
MA0679.1	5.419e-07	ONECUT1
MA0768.1	5.732e-07	LEF1
MA0793.1	6.319e-07	POU6F2
MA0854.1	6.467e-07	Alx1
MA0036.2	6.508e-07	GATA2
MA0465.1	6.813e-07	CDX2
MA0723.1	7.187e-07	VAX2
MA0704.1	8.093e-07	Lhx4
MA0756.1	8.115e-07	ONECUT2
MA0674.1	8.224e-07	NKX6-1
MA0489.1	9.741e-07	JUN(var.2)
MA0726.1	1.011e-06	VSX2
MA0897.1	1.097e-06	Hmx2
MA0752.1	1.271e-06	ZNF410
MA0461.2	1.277e-06	Atoh1
MA0875.1	1.391e-06	BARX1
MA0710.1	1.671e-06	NOTO
MA0029.1	1.896e-06	Mecom
MA0817.1	1.913e-06	BHLHE23
MA0898.1	2.059e-06	Hmx3
MA0894.1	2.304e-06	HESX1
MA0132.2	2.619e-06	PDX1
MA0712.1	3.496e-06	OTX2
MA0495.1	4.286e-06	MAFF
MA0164.1	4.702e-06	Nr2e3
MA0853.1	5.275e-06	Alx4
MA0895.1	6.153e-06	HMBOX1
MA0701.1	7.569e-06	LHX9
MA0523.1	7.719e-06	TCF7L2
MA0102.3	1.032e-05	CEBPA
MA0496.1	1.062e-05	MAFK
MA0699.1	1.163e-05	LBX2
MA0462.1	1.514e-05	BATF::JUN
MA0884.1	1.582e-05	DUXA
MA0463.1	1.646e-05	Bcl6
MA0485.1	1.833e-05	Hoxc9
MA0818.1	2.017e-05	BHLHE22
MA0886.1	2.066e-05	EMX2
MA0714.1	2.281e-05	PITX3
MA0709.1	2.497e-05	Msx3
MA0890.1	2.536e-05	GBX2
MA0655.1	2.589e-05	JDP2
MA0050.2	2.764e-05	IRF1
MA0141.3	2.897e-05	ESRRB
MA0145.3	2.934e-05	TFCP2
MA0498.2	2.966e-05	MEIS1
MA0518.1	3.116e-05	Stat4
MA0754.1	3.437e-05	CUX1
MA0517.1	3.625e-05	STAT1::STAT2
MA0633.1	4.248e-05	Twist2
MA0876.1	4.908e-05	BSX
MA0883.1	7.274e-05	Dmbx1
MA0623.1	8.695e-05	Neurog1
MA0476.1	8.789e-05	FOS
MA0774.1	9.051e-05	MEIS2
MA0519.1	9.066e-05	Stat5a::Stat5b
MA0678.1	0.0001004	OLIG2
MA0755.1	0.0001029	CUX2
MA0070.1	0.0001273	PBX1
MA0900.1	0.0001359	HOXA2
MA0038.1	0.0001363	Gfi1
MA0482.1	0.0001364	Gata4
MA0836.1	0.0001411	CEBPD
MA0648.1	0.0001625	GSC
MA0827.1	0.0002361	OLIG3
MA0841.1	0.0002524	NFE2
MA0160.1	0.0003521	NR4A2
MA0091.1	0.000392	TAL1::TCF3
MA0905.1	0.0005151	HOXC10
MA0122.2	0.0005164	NKX3-2
MA0889.1	0.0006138	GBX1
MA0051.1	0.0006354	IRF2
MA0077.1	0.0007062	SOX9
MA0442.1	0.0007174	SOX10
MA0826.1	0.0008066	OLIG1
MA0161.1	0.0009587	NFIC
MA0887.1	0.0009846	EVX1
MA0708.1	0.001027	MSX2
MA0888.1	0.001042	EVX2
MA0711.1	0.001089	OTX1
MA0766.1	0.001104	GATA5
MA0618.1	0.001124	LBX1
MA0907.1	0.001162	HOXC13
MA0719.1	0.001337	RHOXF1
MA0842.1	0.001477	NRL
MA0477.1	0.001546	FOSL1
MA0698.1	0.001562	ZBTB18
MA0908.1	0.001893	HOXD11
MA0025.1	0.00223	NFIL3
MA0666.1	0.002439	MSX1
MA0629.1	0.002793	Rhox11
MA0513.1	0.003006	SMAD2::SMAD3::SMAD4
MA0115.1	0.003266	NR1H2::RXRA
MA0027.2	0.003303	EN1
MA0896.1	0.003692	Hmx1
MA0466.2	0.003888	CEBPB
MA0019.1	0.003892	Ddit3::Cebpa
MA0651.1	0.004043	HOXC11
MA0743.1	0.004063	SCRT1
MA0515.1	0.005157	Sox6
MA0491.1	0.006118	JUND
MA0665.1	0.006173	MSC
MA0486.2	0.006302	HSF1
MA0490.1	0.006664	JUNB
MA0700.1	0.007393	LHX2
MA0514.1	0.007417	Sox3
MA0069.1	0.00766	Pax6
MA0652.1	0.008323	IRF8
MA0043.2	0.008532	HLF
MA0837.1	0.008798	CEBPE
MA0770.1	0.01269	HSF2
MA0661.1	0.01281	MEOX1
MA0671.1	0.01345	NFIX
MA0089.1	0.01598	MAFG::NFE2L1
MA0911.1	0.01962	Hoxa11
MA0081.1	0.02274	SPIB
MA0659.1	0.02621	MAFG
MA0099.2	0.02979	FOS::JUN
MA0002.2	0.03799	RUNX1
MA0143.3	0.0458	Sox2

## Sheet: Sup-table 8-Hepatocytes
Hepatocytes
motifs ID	p.val	TFs
MA0484.1	2.384e-85	HNF4G
MA0148.3	2.212e-84	FOXA1
MA0047.2	1.247e-83	Foxa2
MA0153.2	6.298e-82	HNF1B
MA0046.2	6.824e-82	HNF1A
MA0109.1	1.179e-80	HLTF
MA0033.2	2.01e-80	FOXL1
MA0845.1	9.821e-77	FOXB1
MA0847.1	5.838e-76	FOXD2
MA0495.1	5.408e-74	MAFF
MA0850.1	3.433e-73	FOXP3
MA0846.1	2.672e-70	FOXC2
MA0848.1	2.753e-70	FOXO4
MA0042.2	2.977e-70	FOXI1
MA0868.1	2.55e-68	SOX8
MA0032.2	3.187e-68	FOXC1
MA0790.1	9.171e-66	POU4F1
MA0851.1	1.443e-64	Foxj3
MA0787.1	5.306e-64	POU3F2
MA0791.1	8.108e-64	POU4F3
MA0030.1	5.085e-63	FOXF2
MA0031.1	1.569e-62	FOXD1
MA0792.1	1.718e-62	POU5F1B
MA0842.1	6.919e-62	NRL
MA0496.1	7.114e-62	MAFK
MA0115.1	8.263e-62	NR1H2::RXRA
MA0142.1	9.169e-62	Pou5f1::Sox2
MA0788.1	2.317e-61	POU3F3
MA0722.1	2.871e-61	VAX1
MA0789.1	3.797e-61	POU3F4
MA0785.1	4.954e-60	POU2F1
MA0786.1	6.487e-60	POU3F1
MA0680.1	1.579e-59	PAX7
MA0849.1	2.446e-59	FOXO6
MA0071.1	2.492e-59	RORA
MA0135.1	1.153e-58	Lhx3
MA0628.1	1.199e-58	POU6F1
MA0780.1	1.742e-58	PAX3
MA0683.1	2.369e-58	POU4F2
MA0613.1	3.415e-58	FOXG1
MA0754.1	2.159e-57	CUX1
MA0784.1	2.676e-57	POU1F1
MA0593.1	2.85e-57	FOXP2
MA0160.1	3.933e-57	NR4A2
MA0706.1	4.308e-57	MEOX2
MA0723.1	4.381e-57	VAX2
MA0614.1	9.818e-57	Foxj2
MA0912.1	1.251e-56	Hoxd3
MA0852.1	9.879e-56	Foxk1
MA0627.1	1.392e-55	Pou2f3
MA0910.1	1.763e-55	Hoxd8
MA0489.1	2.241e-55	JUN(var.2)
MA0879.1	2.356e-55	Dlx1
MA0869.1	9.516e-55	Sox11
MA0866.1	1.272e-54	SOX21
MA0483.1	1.45e-54	Gfi1b
MA0102.3	4.051e-54	CEBPA
MA0676.1	4.749e-54	Nr2e1
MA0769.1	8.195e-54	Tcf7
MA0895.1	9.814e-54	HMBOX1
MA0480.1	1.321e-53	Foxo1
MA0880.1	1.425e-53	Dlx3
MA0670.1	2.525e-53	NFIA
MA0755.1	3.193e-53	CUX2
MA0682.1	3.451e-53	Pitx1
MA0867.1	4.126e-53	SOX4
MA0602.1	5.49e-53	Arid5a
MA0040.1	8.588e-53	Foxq1
MA0100.2	2.636e-52	Myb
MA0893.1	2.789e-52	GSX2
MA0612.1	2.838e-52	EMX1
MA0756.1	4.265e-52	ONECUT2
MA0721.1	4.493e-52	UNCX
MA0075.2	4.697e-52	Prrx2
MA0507.1	7.774e-52	POU2F2
MA0892.1	8.595e-52	GSX1
MA0036.2	9.517e-52	GATA2
MA0675.1	1.236e-51	NKX6-2
MA0655.1	3.223e-51	JDP2
MA0717.1	3.282e-51	RAX2
MA0072.1	9.887e-51	RORA(var.2)
MA0766.1	1.125e-50	GATA5
MA0904.1	1.428e-50	Hoxb5
MA0702.1	1.886e-50	LMX1A
MA0714.1	2.067e-50	PITX3
MA0442.1	2.091e-50	SOX10
MA0725.1	3.217e-50	VSX1
MA0703.1	3.811e-50	LMX1B
MA0084.1	4.179e-50	SRY
MA0644.1	4.316e-50	ESX1
MA0881.1	4.517e-50	Dlx4
MA0877.1	4.99e-50	Barhl1
MA0157.2	5.816e-50	FOXO3
MA0662.1	1.127e-49	MIXL1
MA0087.1	1.805e-49	Sox5
MA0630.1	2.282e-49	SHOX
MA0462.1	2.933e-49	BATF::JUN
MA0140.2	6.148e-49	GATA1::TAL1
MA0891.1	6.346e-49	GSC2
MA0679.1	1.484e-48	ONECUT1
MA0594.1	1.605e-48	Hoxa9
MA0902.1	1.786e-48	HOXB2
MA0635.1	1.85e-48	BARHL2
MA0914.1	2.026e-48	ISL2
MA0634.1	2.037e-48	ALX3
MA0712.1	2.389e-48	OTX2
MA0704.1	3.745e-48	Lhx4
MA0724.1	3.956e-48	VENTX
MA0479.1	5.153e-48	FOXH1
MA0164.1	5.406e-48	Nr2e3
MA0699.1	8.423e-48	LBX2
MA0476.1	8.987e-48	FOS
MA0882.1	1.156e-47	DLX6
MA0757.1	1.845e-47	ONECUT3
MA0887.1	2.161e-47	EVX1
MA0707.1	2.582e-47	MNX1
MA0715.1	3.742e-47	PROP1
MA0677.1	5.503e-47	Nr2f6
MA0743.1	1.601e-46	SCRT1
MA0611.1	1.874e-46	Dux
MA0888.1	1.911e-46	EVX2
MA0718.1	1.963e-46	RAX
MA0485.1	2.016e-46	Hoxc9
MA0726.1	2.065e-46	VSX2
MA0716.1	2.098e-46	PRRX1
MA0117.2	4.225e-46	Mafb
MA0885.1	6.349e-46	Dlx2
MA0903.1	8.376e-46	HOXB3
MA0883.1	9.001e-46	Dmbx1
MA0631.1	9.129e-46	Six3
MA0141.3	1.488e-45	ESRRB
MA0793.1	1.9e-45	POU6F2
MA0099.2	1.973e-45	FOS::JUN
MA0654.1	6.567e-45	ISX
MA0041.1	7.497e-45	Foxd3
MA0151.1	7.963e-45	Arid3a
MA0713.1	8.932e-45	PHOX2A
MA0674.1	1.197e-44	NKX6-1
MA0660.1	1.375e-44	MEF2B
MA0648.1	1.557e-44	GSC
MA0512.2	5.094e-44	Rxra
MA0701.1	6.939e-44	LHX9
MA0854.1	1.058e-43	Alx1
MA0710.1	1.488e-43	NOTO
MA0491.1	1.839e-43	JUND
MA0720.1	2.343e-43	Shox2
MA0089.1	3.323e-43	MAFG::NFE2L1
MA0874.1	6.112e-43	Arx
MA0601.1	9.158e-43	Arid3b
MA0621.1	3.051e-42	mix-a
MA0681.1	3.203e-42	Phox2b
MA0520.1	4.239e-42	Stat6
MA0077.1	5.564e-42	SOX9
MA0494.1	9.716e-42	Nr1h3::Rxra
MA0035.3	9.965e-42	Gata1
MA0144.2	1.168e-41	STAT3
MA0052.3	1.544e-41	MEF2A
MA0908.1	1.653e-41	HOXD11
MA0870.1	2.29e-41	Sox1
MA0063.1	2.552e-41	Nkx2-5
MA0029.1	3.235e-41	Mecom
MA0768.1	5.798e-41	LEF1
MA0461.2	6.942e-41	Atoh1
MA0886.1	1.793e-40	EMX2
MA0523.1	2.037e-40	TCF7L2
MA0038.1	2.875e-40	Gfi1
MA0501.1	3.404e-40	MAF::NFE2
MA0853.1	5.115e-40	Alx4
MA0898.1	5.256e-40	Hmx3
MA0498.2	6.653e-40	MEIS1
MA0884.1	7.122e-40	DUXA
MA0490.1	7.23e-40	JUNB
MA0481.1	7.496e-40	FOXP1
MA0125.1	8.772e-40	Nobox
MA0467.1	1.002e-39	Crx
MA0773.1	1.208e-39	MEF2D
MA0619.1	1.604e-39	LIN54
MA0629.1	2.55e-39	Rhox11
MA0890.1	4.686e-39	GBX2
MA0894.1	8.424e-39	HESX1
MA0900.1	9.893e-39	HOXA2
MA0666.1	4.643e-38	MSX1
MA0497.1	4.904e-38	MEF2C
MA0897.1	5.846e-38	Hmx2
MA0132.2	6.317e-38	PDX1
MA0905.1	6.521e-38	HOXC10
MA0878.1	6.66e-38	CDX1
MA0037.2	1.097e-37	GATA3
MA0070.1	1.287e-37	PBX1
MA0744.1	1.729e-37	SCRT2
MA0068.2	3.8e-37	PAX4
MA0837.1	4.102e-37	CEBPE
MA0658.1	5.024e-37	LHX6
MA0774.1	5.826e-37	MEIS2
MA0661.1	7.176e-37	MEOX1
MA0709.1	2.859e-36	Msx3
MA0651.1	2.988e-36	HOXC11
MA0901.1	3.747e-36	HOXB13
MA0719.1	4.107e-36	RHOXF1
MA0592.2	8.062e-36	Esrra
MA0856.1	1.249e-35	RXRG
MA0650.1	1.766e-35	HOXA13
MA0091.1	2.123e-35	TAL1::TCF3
MA0647.1	3.93e-35	GRHL1
MA0027.2	4.039e-35	EN1
MA0907.1	5.809e-35	HOXC13
MA0836.1	8.063e-35	CEBPD
MA0678.1	1.279e-34	OLIG2
MA0711.1	1.339e-34	OTX1
MA0899.1	1.646e-34	HOXA10
MA0809.1	1.779e-34	TEAD4
MA0817.1	1.81e-34	BHLHE23
MA0477.1	2.077e-34	FOSL1
MA0466.2	2.75e-34	CEBPB
MA0463.1	4.067e-34	Bcl6
MA0838.1	5.526e-34	CEBPG
MA0889.1	6.006e-34	GBX1
MA0775.1	7.468e-34	MEIS3
MA0909.1	4.779e-33	HOXD13
MA0708.1	6.971e-33	MSX2
MA0728.1	7.11e-33	Nr2f6(var.2)
MA0623.1	7.792e-33	Neurog1
MA0783.1	9.849e-33	PKNOX2
MA0913.1	1.039e-32	Hoxd9
MA0896.1	1.2e-32	Hmx1
MA0606.1	1.847e-32	NFAT5
MA0468.1	1.976e-32	DUX4
MA0078.1	3.431e-32	Sox17
MA0659.1	5.437e-32	MAFG
MA0826.1	8.04e-32	OLIG1
MA0700.1	8.684e-32	LHX2
MA0108.2	1.133e-31	TBP
MA0137.3	1.215e-31	STAT1
MA0827.1	1.271e-31	OLIG3
MA0906.1	1.314e-31	HOXC12
MA0519.1	1.318e-31	Stat5a::Stat5b
MA0911.1	1.397e-31	Hoxa11
MA0876.1	4.742e-31	BSX
MA0731.1	4.919e-31	BCL6B
MA0025.1	5.496e-31	NFIL3
MA0505.1	5.742e-31	Nr5a2
MA0875.1	6.587e-31	BARX1
MA0083.3	1.386e-30	SRF
MA0158.1	3.455e-30	HOXA5
MA0019.1	4.066e-30	Ddit3::Cebpa
MA0698.1	4.457e-30	ZBTB18
MA0114.3	6.079e-30	Hnf4a
MA0782.1	7.03e-30	PKNOX1
MA0618.1	1.326e-29	LBX1
MA0607.1	2.123e-29	Bhlha15
MA0796.1	2.774e-29	TGIF1
MA0818.1	4.956e-29	BHLHE22
MA0857.1	4.995e-29	Rarb
MA0669.1	1.382e-28	NEUROG2
MA0643.1	1.447e-28	Esrrg
MA0797.1	1.499e-28	TGIF2
MA0092.1	2.725e-28	Hand1::Tcf3
MA0772.1	2.872e-28	IRF7
MA0143.3	4.567e-28	Sox2
MA0518.1	4.831e-28	Stat4
MA0066.1	5.491e-28	PPARG
MA0665.1	1.057e-27	MSC
MA0667.1	1.235e-27	MYF6
MA0855.1	4.108e-27	RXRB
MA0465.1	5.925e-27	CDX2
MA0090.2	1.11e-26	TEAD1
MA0873.1	1.962e-26	HOXD12
MA0122.2	2.361e-26	NKX3-2
MA0051.1	7.699e-26	IRF2
MA0043.2	1.292e-25	HLF
MA0843.1	1.345e-25	TEF
MA0841.1	2.725e-25	NFE2
MA0808.1	8.897e-25	TEAD3
MA0152.1	3.479e-24	NFATC2
MA0832.1	6.901e-24	Tcf21
MA0515.1	7.464e-24	Sox6
MA0858.1	1.256e-23	Rarb(var.2)
MA0478.1	1.446e-23	FOSL2
MA0482.1	3.492e-23	Gata4
MA0633.1	4.593e-23	Twist2
MA0150.2	5.029e-23	Nfe2l2
MA0653.1	5.503e-23	IRF9
MA0752.1	7.118e-23	ZNF410
MA0639.1	1.042e-22	DBP
MA0729.1	2.437e-21	RARA
MA0689.1	3.311e-21	TBX20
MA0069.1	3.609e-21	Pax6
MA0610.1	1.167e-20	DMRT3
MA0642.1	2.963e-20	EN2
MA0691.1	4.049e-20	TFAP4
MA0745.1	7.349e-20	SNAI2
MA0625.1	1.573e-19	NFATC3
MA0488.1	3.315e-19	JUN
MA0833.1	3.782e-19	ATF4
MA0804.1	3.955e-19	TBX19
MA0124.2	6.421e-19	Nkx3-1
MA0652.1	9.703e-19	IRF8
MA0050.2	2.455e-18	IRF1
MA0508.1	3.704e-18	PRDM1
MA0514.1	4.349e-18	Sox3
MA0859.1	1.084e-17	Rarg
MA0145.3	2.734e-17	TFCP2
MA0705.1	7.499e-17	Lhx8
MA0624.1	4.994e-16	NFATC1
MA0517.1	6.058e-16	STAT1::STAT2
MA0002.2	2.459e-15	RUNX1
MA0687.1	1.168e-14	SPIC
MA0626.1	1.306e-14	Npas2
MA0161.1	2.551e-14	NFIC
MA0816.1	3.201e-14	Ascl2
MA0800.1	1.501e-13	EOMES
MA0802.1	1.984e-13	TBR1
MA0688.1	4.421e-13	TBX2
MA0113.3	5.581e-13	NR3C1
MA0820.1	5.418e-12	FIGLA
MA0074.1	6.02e-12	RXRA::VDR
MA0067.1	6.154e-12	Pax2
MA0492.1	7.023e-12	JUND(var.2)
MA0727.1	1.318e-11	NR3C2
MA0596.1	2.474e-11	SREBF2
MA0600.2	9.045e-11	RFX2
MA0690.1	1.919e-10	TBX21
MA0093.2	4.395e-10	USF1
MA0673.1	3.173e-09	NKX2-8
MA0088.2	2.735e-08	ZNF143
MA0017.2	3.897e-08	NR2F1
MA0502.1	6.281e-08	NFYB
MA0065.2	8.061e-08	Pparg::Rxra
MA0258.2	1.025e-07	ESR2
MA0840.1	1.302e-07	Creb5
MA0486.2	3.086e-07	HSF1
MA0798.1	4.427e-07	RFX3
MA0521.1	5.779e-07	Tcf12
MA0799.1	7.376e-07	RFX4
MA0081.1	1.466e-06	SPIB
MA0510.2	1.537e-06	RFX5
MA0672.1	2.86e-06	NKX2-3
MA0080.4	3.062e-06	SPI1
MA0795.1	3.47e-06	SMAD3
MA0730.1	4.852e-06	RARA(var.2)
MA0830.1	5.315e-06	TCF4
MA0776.1	8.482e-06	MYBL1
MA0106.3	1.529e-05	TP53
MA0770.1	1.592e-05	HSF2
MA0860.1	3.02e-05	Rarg(var.2)
MA0671.1	6.927e-05	NFIX
MA0007.3	8.954e-05	Ar
MA0824.1	0.0003072	ID4
MA0503.1	0.0007521	Nkx2-5(var.2)
MA0835.1	0.001481	BATF3
MA0864.1	0.002148	E2F2
MA0525.2	0.002709	TP63
MA0693.1	0.0036	Vdr
MA0009.2	0.004562	T
MA0103.2	0.005318	ZEB1
MA0605.1	0.01187	Atf3
MA0522.2	0.01493	TCF3
MA0739.1	0.01516	Hic1
MA0499.1	0.02307	Myod1
MA0819.1	0.03551	CLOCK
MA0656.1	0.03829	JDP2(var.2)

## Sheet: Sup-table 8-Mesenchymal
Mesenchymal
motifs ID	p.val	TFs
MA0080.4	1.532e-43	SPI1
MA0495.1	6.92e-40	MAFF
MA0489.1	4.839e-38	JUN(var.2)
MA0842.1	4.054e-36	NRL
MA0496.1	1.804e-35	MAFK
MA0102.3	5.172e-35	CEBPA
MA0836.1	6.9e-31	CEBPD
MA0466.2	2.438e-30	CEBPB
MA0837.1	2.588e-30	CEBPE
MA0687.1	4.329e-30	SPIC
MA0501.1	1.021e-29	MAF::NFE2
MA0476.1	5.906e-29	FOS
MA0477.1	1.113e-27	FOSL1
MA0490.1	2.045e-27	JUNB
MA0081.1	2.767e-27	SPIB
MA0117.2	6.63e-27	Mafb
MA0150.2	1.26e-26	Nfe2l2
MA0491.1	3.061e-26	JUND
MA0655.1	5.424e-25	JDP2
MA0099.2	5.91e-25	FOS::JUN
MA0043.2	1.192e-24	HLF
MA0136.2	4.771e-24	ELF5
MA0483.1	3.687e-23	Gfi1b
MA0089.1	4.86e-23	MAFG::NFE2L1
MA0676.1	1.258e-22	Nr2e1
MA0607.1	1.28e-22	Bhlha15
MA0109.1	1.761e-22	HLTF
MA0029.1	3.348e-22	Mecom
MA0462.1	4.397e-22	BATF::JUN
MA0868.1	4.882e-22	SOX8
MA0142.1	1.114e-21	Pou5f1::Sox2
MA0498.2	1.808e-21	MEIS1
MA0698.1	1.833e-21	ZBTB18
MA0867.1	4.848e-21	SOX4
MA0478.1	5.978e-21	FOSL2
MA0092.1	1.756e-20	Hand1::Tcf3
MA0869.1	1.9e-20	Sox11
MA0838.1	2.003e-20	CEBPG
MA0866.1	4.155e-20	SOX21
MA0517.1	1.098e-19	STAT1::STAT2
MA0072.1	1.641e-19	RORA(var.2)
MA0623.1	1.652e-19	Neurog1
MA0122.2	2.211e-19	NKX3-2
MA0914.1	2.955e-19	ISL2
MA0035.3	8.497e-19	Gata1
MA0050.2	8.663e-19	IRF1
MA0488.1	9.34e-19	JUN
MA0633.1	9.926e-19	Twist2
MA0442.1	2.748e-18	SOX10
MA0639.1	3.947e-18	DBP
MA0774.1	4.548e-18	MEIS2
MA0100.2	5.033e-18	Myb
MA0037.2	1.39e-17	GATA3
MA0461.2	1.537e-17	Atoh1
MA0670.1	1.624e-17	NFIA
MA0124.2	1.735e-17	Nkx3-1
MA0497.1	5.272e-17	MEF2C
MA0070.1	5.587e-17	PBX1
MA0775.1	1.217e-16	MEIS3
MA0640.1	1.362e-16	ELF3
MA0606.1	1.688e-16	NFAT5
MA0833.1	2.097e-16	ATF4
MA0019.1	2.201e-16	Ddit3::Cebpa
MA0841.1	2.242e-16	NFE2
MA0659.1	2.829e-16	MAFG
MA0036.2	3.891e-16	GATA2
MA0083.3	5.784e-16	SRF
MA0479.1	5.904e-16	FOXH1
MA0792.1	5.979e-16	POU5F1B
MA0788.1	7.056e-16	POU3F3
MA0789.1	7.32e-16	POU3F4
MA0598.2	7.441e-16	EHF
MA0152.1	8.845e-16	NFATC2
MA0787.1	1.01e-15	POU3F2
MA0627.1	1.237e-15	Pou2f3
MA0784.1	1.415e-15	POU1F1
MA0071.1	1.517e-15	RORA
MA0785.1	2.746e-15	POU2F1
MA0766.1	4.331e-15	GATA5
MA0786.1	4.875e-15	POU3F1
MA0164.1	4.902e-15	Nr2e3
MA0063.1	1.023e-14	Nkx2-5
MA0689.1	1.973e-14	TBX20
MA0093.2	2.474e-14	USF1
MA0465.1	2.55e-14	CDX2
MA0066.1	3.199e-14	PPARG
MA0816.1	3.715e-14	Ascl2
MA0144.2	3.928e-14	STAT3
MA0002.2	4.182e-14	RUNX1
MA0507.1	5.248e-14	POU2F2
MA0826.1	6.554e-14	OLIG1
MA0160.1	9.623e-14	NR4A2
MA0520.1	1.229e-13	Stat6
MA0492.1	1.522e-13	JUND(var.2)
MA0624.1	1.863e-13	NFATC1
MA0484.1	2.082e-13	HNF4G
MA0768.1	2.1e-13	LEF1
MA0672.1	2.169e-13	NKX2-3
MA0772.1	2.244e-13	IRF7
MA0625.1	2.275e-13	NFATC3
MA0827.1	2.739e-13	OLIG3
MA0790.1	3.57e-13	POU4F1
MA0769.1	5.126e-13	Tcf7
MA0791.1	5.718e-13	POU4F3
MA0904.1	7.094e-13	Hoxb5
MA0091.1	7.536e-13	TAL1::TCF3
MA0817.1	9.172e-13	BHLHE23
MA0523.1	1.289e-12	TCF7L2
MA0706.1	1.367e-12	MEOX2
MA0508.1	1.467e-12	PRDM1
MA0780.1	1.496e-12	PAX3
MA0047.2	1.636e-12	Foxa2
MA0137.3	1.736e-12	STAT1
MA0912.1	1.761e-12	Hoxd3
MA0652.1	2.133e-12	IRF8
MA0722.1	2.505e-12	VAX1
MA0667.1	3.151e-12	MYF6
MA0140.2	3.416e-12	GATA1::TAL1
MA0025.1	3.427e-12	NFIL3
MA0602.1	3.477e-12	Arid5a
MA0910.1	3.704e-12	Hoxd8
MA0158.1	4.383e-12	HOXA5
MA0879.1	4.894e-12	Dlx1
MA0783.1	6.869e-12	PKNOX2
MA0135.1	7.441e-12	Lhx3
MA0678.1	8.286e-12	OLIG2
MA0845.1	8.908e-12	FOXB1
MA0892.1	9.305e-12	GSX1
MA0594.1	9.596e-12	Hoxa9
MA0628.1	1.187e-11	POU6F1
MA0680.1	1.215e-11	PAX7
MA0482.1	1.441e-11	Gata4
MA0691.1	1.591e-11	TFAP4
MA0673.1	1.757e-11	NKX2-8
MA0804.1	1.864e-11	TBX19
MA0809.1	2.161e-11	TEAD4
MA0653.1	2.195e-11	IRF9
MA0052.3	2.231e-11	MEF2A
MA0641.1	2.26e-11	ELF4
MA0752.1	2.601e-11	ZNF410
MA0148.3	2.871e-11	FOXA1
MA0880.1	3.031e-11	Dlx3
MA0703.1	3.412e-11	LMX1B
MA0843.1	3.646e-11	TEF
MA0519.1	5.554e-11	Stat5a::Stat5b
MA0683.1	6.613e-11	POU4F2
MA0902.1	7.81e-11	HOXB2
MA0660.1	9.009e-11	MEF2B
MA0897.1	9.508e-11	Hmx2
MA0467.1	1.026e-10	Crx
MA0634.1	1.11e-10	ALX3
MA0893.1	1.135e-10	GSX2
MA0895.1	1.153e-10	HMBOX1
MA0723.1	1.216e-10	VAX2
MA0818.1	1.229e-10	BHLHE22
MA0898.1	1.28e-10	Hmx3
MA0051.1	1.496e-10	IRF2
MA0773.1	1.513e-10	MEF2D
MA0518.1	1.674e-10	Stat4
MA0629.1	1.717e-10	Rhox11
MA0715.1	1.723e-10	PROP1
MA0796.1	1.729e-10	TGIF1
MA0800.1	2.153e-10	EOMES
MA0881.1	2.739e-10	Dlx4
MA0884.1	3.357e-10	DUXA
MA0762.1	3.762e-10	ETV2
MA0903.1	4.546e-10	HOXB3
MA0075.2	4.626e-10	Prrx2
MA0485.1	5.715e-10	Hoxc9
MA0899.1	5.841e-10	HOXA10
MA0793.1	7.18e-10	POU6F2
MA0113.3	7.309e-10	NR3C1
MA0721.1	7.654e-10	UNCX
MA0631.1	9.059e-10	Six3
MA0665.1	9.24e-10	MSC
MA0702.1	9.433e-10	LMX1A
MA0087.1	9.932e-10	Sox5
MA0468.1	1.087e-09	DUX4
MA0494.1	1.087e-09	Nr1h3::Rxra
MA0480.1	1.09e-09	Foxo1
MA0713.1	1.129e-09	PHOX2A
MA0717.1	1.256e-09	RAX2
MA0878.1	1.286e-09	CDX1
MA0681.1	1.307e-09	Phox2b
MA0032.2	1.47e-09	FOXC1
MA0647.1	1.487e-09	GRHL1
MA0593.1	2.022e-09	FOXP2
MA0662.1	2.033e-09	MIXL1
MA0675.1	2.082e-09	NKX6-2
MA0151.1	2.115e-09	Arid3a
MA0046.2	2.167e-09	HNF1A
MA0674.1	2.287e-09	NKX6-1
MA0727.1	2.55e-09	NR3C2
MA0891.1	2.604e-09	GSC2
MA0108.2	3.002e-09	TBP
MA0084.1	3.119e-09	SRY
MA0038.1	3.121e-09	Gfi1
MA0877.1	3.237e-09	Barhl1
MA0874.1	3.725e-09	Arx
MA0630.1	3.947e-09	SHOX
MA0882.1	4.068e-09	DLX6
MA0707.1	4.122e-09	MNX1
MA0619.1	4.528e-09	LIN54
MA0846.1	5.416e-09	FOXC2
MA0153.2	5.944e-09	HNF1B
MA0682.1	6.572e-09	Pitx1
MA0913.1	6.632e-09	Hoxd9
MA0645.1	7.043e-09	ETV6
MA0743.1	7.221e-09	SCRT1
MA0463.1	7.362e-09	Bcl6
MA0612.1	7.615e-09	EMX1
MA0654.1	8.481e-09	ISX
MA0840.1	8.817e-09	Creb5
MA0031.1	9.229e-09	FOXD1
MA0885.1	9.245e-09	Dlx2
MA0725.1	9.91e-09	VSX1
MA0090.2	1.161e-08	TEAD1
MA0596.1	1.23e-08	SREBF2
MA0850.1	1.361e-08	FOXP3
MA0125.1	1.423e-08	Nobox
MA0870.1	1.645e-08	Sox1
MA0848.1	1.724e-08	FOXO4
MA0847.1	2.144e-08	FOXD2
MA0756.1	2.217e-08	ONECUT2
MA0621.1	2.279e-08	mix-a
MA0757.1	2.581e-08	ONECUT3
MA0900.1	2.742e-08	HOXA2
MA0886.1	3.551e-08	EMX2
MA0716.1	3.649e-08	PRRX1
MA0067.1	3.838e-08	Pax2
MA0644.1	3.864e-08	ESX1
MA0650.1	4.338e-08	HOXA13
MA0714.1	4.498e-08	PITX3
MA0704.1	4.824e-08	Lhx4
MA0130.1	4.921e-08	ZNF354C
MA0040.1	5.012e-08	Foxq1
MA0896.1	8.044e-08	Hmx1
MA0712.1	8.767e-08	OTX2
MA0797.1	9.49e-08	TGIF2
MA0710.1	9.948e-08	NOTO
MA0726.1	1.002e-07	VSX2
MA0744.1	1.04e-07	SCRT2
MA0474.2	1.057e-07	ERG
MA0782.1	1.07e-07	PKNOX1
MA0679.1	1.111e-07	ONECUT1
MA0699.1	1.176e-07	LBX2
MA0909.1	1.363e-07	HOXD13
MA0754.1	1.398e-07	CUX1
MA0613.1	1.934e-07	FOXG1
MA0802.1	1.943e-07	TBR1
MA0656.1	2.092e-07	JDP2(var.2)
MA0720.1	2.817e-07	Shox2
MA0851.1	2.924e-07	Foxj3
MA0611.1	2.964e-07	Dux
MA0481.1	3.365e-07	FOXP1
MA0669.1	3.408e-07	NEUROG2
MA0626.1	3.898e-07	Npas2
MA0688.1	4.015e-07	TBX2
MA0042.2	4.719e-07	FOXI1
MA0883.1	5.397e-07	Dmbx1
MA0591.1	5.559e-07	Bach1::Mafk
MA0157.2	5.614e-07	FOXO3
MA0901.1	5.711e-07	HOXB13
MA0141.3	6.077e-07	ESRRB
MA0601.1	6.678e-07	Arid3b
MA0832.1	7.718e-07	Tcf21
MA0701.1	8.566e-07	LHX9
MA0755.1	1.037e-06	CUX2
MA0033.2	1.053e-06	FOXL1
MA0068.2	1.394e-06	PAX4
MA0908.1	1.435e-06	HOXD11
MA0718.1	1.466e-06	RAX
MA0690.1	1.702e-06	TBX21
MA0852.1	1.778e-06	Foxk1
MA0854.1	2.075e-06	Alx1
MA0473.2	2.15e-06	ELF1
MA0156.2	2.215e-06	FEV
MA0894.1	2.236e-06	HESX1
MA0905.1	2.694e-06	HOXC10
MA0009.2	2.929e-06	T
MA0132.2	2.93e-06	PDX1
MA0115.1	3.474e-06	NR1H2::RXRA
MA0719.1	3.664e-06	RHOXF1
MA0098.3	4.274e-06	ETS1
MA0041.1	4.347e-06	Foxd3
MA0849.1	5.28e-06	FOXO6
MA0890.1	6.003e-06	GBX2
MA0521.1	6.642e-06	Tcf12
MA0724.1	6.755e-06	VENTX
MA0709.1	8.923e-06	Msx3
MA0835.1	9.244e-06	BATF3
MA0143.3	1.299e-05	Sox2
MA0911.1	1.425e-05	Hoxa11
MA0888.1	1.509e-05	EVX2
MA0887.1	1.742e-05	EVX1
MA0475.2	1.859e-05	FLI1
MA0030.1	2.109e-05	FOXF2
MA0078.1	2.188e-05	Sox17
MA0666.1	2.44e-05	MSX1
MA0857.1	2.456e-05	Rarb
MA0106.3	2.648e-05	TP53
MA0907.1	3.173e-05	HOXC13
MA0027.2	3.992e-05	EN1
MA0906.1	5.168e-05	HOXC12
MA0651.1	5.813e-05	HOXC11
MA0614.1	6.249e-05	Foxj2
MA0635.1	6.633e-05	BARHL2
MA0610.1	8.555e-05	DMRT3
MA0830.1	0.0001385	TCF4
MA0764.1	0.0001574	ETV4
MA0499.1	0.0001585	Myod1
MA0875.1	0.0001842	BARX1
MA0708.1	0.0001844	MSX2
MA0592.2	0.0001973	Esrra
MA0661.1	0.0002047	MEOX1
MA0889.1	0.0002233	GBX1
MA0876.1	0.0002578	BSX
MA0808.1	0.0002604	TEAD3
MA0643.1	0.0003022	Esrrg
MA0686.1	0.0003639	SPDEF
MA0145.3	0.0003683	TFCP2
MA0834.1	0.0003978	ATF7
MA0525.2	0.0004665	TP63
MA0069.1	0.0006043	Pax6
MA0007.3	0.0006078	Ar
MA0605.1	0.0007214	Atf3
MA0759.1	0.000806	ELK3
MA0147.2	0.00089	Myc
MA0648.1	0.0009518	GSC
MA0618.1	0.001037	LBX1
MA0820.1	0.001064	FIGLA
MA0505.1	0.001073	Nr5a2
MA0500.1	0.001525	Myog
MA0486.2	0.001592	HSF1
MA0711.1	0.001679	OTX1
MA0077.1	0.001852	SOX9
MA0514.1	0.001865	Sox3
MA0745.1	0.002028	SNAI2
MA0526.1	0.002357	USF2
MA0515.1	0.003028	Sox6
MA0258.2	0.003636	ESR2
MA0161.1	0.004296	NFIC
MA0853.1	0.00471	Alx4
MA0076.2	0.005273	ELK4
MA0760.1	0.006886	ERF
MA0088.2	0.007772	ZNF143
MA0658.1	0.009021	LHX6
MA0739.1	0.009052	Hic1
MA0770.1	0.01035	HSF2
MA0731.1	0.01182	BCL6B
MA0728.1	0.01786	Nr2f6(var.2)
MA0065.2	0.01793	Pparg::Rxra
MA0664.1	0.01847	MLXIPL
MA0761.1	0.02683	ETV1
MA0873.1	0.03355	HOXD12
MA0600.2	0.04001	RFX2
MA0819.1	0.04818	CLOCK
MA0671.1	0.04974	NFIX

## Sheet: Sup-table 8-Early embryo
Early embryo
motifs ID	p.val	TFs
MA0648.1	1.264e-17	GSC
MA0036.2	1.718e-17	GATA2
MA0888.1	2.811e-17	EVX2
MA0887.1	2.87e-17	EVX1
MA0891.1	3.958e-17	GSC2
MA0766.1	4.198e-16	GATA5
MA0712.1	2.233e-15	OTX2
MA0900.1	2.758e-15	HOXA2
MA0035.3	1.416e-14	Gata1
MA0661.1	1.925e-14	MEOX1
MA0719.1	2.665e-14	RHOXF1
MA0682.1	3.207e-14	Pitx1
MA0612.1	3.962e-14	EMX1
MA0875.1	7.271e-14	BARX1
MA0642.1	2.377e-13	EN2
MA0902.1	2.902e-13	HOXB2
MA0886.1	3.375e-13	EMX2
MA0467.1	4.163e-13	Crx
MA0903.1	4.967e-13	HOXB3
MA0711.1	6.105e-13	OTX1
MA0793.1	6.901e-13	POU6F2
MA0482.1	7.698e-13	Gata4
MA0706.1	7.894e-13	MEOX2
MA0724.1	1.552e-12	VENTX
MA0714.1	2.017e-12	PITX3
MA0877.1	2.856e-12	Barhl1
MA0876.1	3.197e-12	BSX
MA0132.2	3.214e-12	PDX1
MA0883.1	3.559e-12	Dmbx1
MA0037.2	7.652e-12	GATA3
MA0723.1	1.219e-11	VAX2
MA0125.1	1.695e-11	Nobox
MA0514.1	2.012e-11	Sox3
MA0666.1	5.035e-11	MSX1
MA0889.1	5.549e-11	GBX1
MA0890.1	1.296e-10	GBX2
MA0904.1	1.757e-10	Hoxb5
MA0658.1	2e-10	LHX6
MA0722.1	2.135e-10	VAX1
MA0699.1	2.389e-10	LBX2
MA0881.1	1.64e-09	Dlx4
MA0700.1	1.773e-09	LHX2
MA0140.2	2.34e-09	GATA1::TAL1
MA0808.1	3.026e-09	TEAD3
MA0701.1	3.29e-09	LHX9
MA0880.1	3.4e-09	Dlx3
MA0885.1	3.419e-09	Dlx2
MA0789.1	4.125e-09	POU3F4
MA0084.1	4.721e-09	SRY
MA0515.1	5.023e-09	Sox6
MA0655.1	5.296e-09	JDP2
MA0674.1	5.414e-09	NKX6-1
MA0631.1	6.414e-09	Six3
MA0708.1	6.833e-09	MSX2
MA0083.3	7.288e-09	SRF
MA0882.1	7.418e-09	DLX6
MA0680.1	8.812e-09	PAX7
MA0651.1	1.234e-08	HOXC11
MA0594.1	1.349e-08	Hoxa9
MA0912.1	1.361e-08	Hoxd3
MA0077.1	1.507e-08	SOX9
MA0792.1	1.631e-08	POU5F1B
MA0906.1	1.755e-08	HOXC12
MA0892.1	2.207e-08	GSX1
MA0090.2	2.512e-08	TEAD1
MA0780.1	2.859e-08	PAX3
MA0494.1	3.192e-08	Nr1h3::Rxra
MA0075.2	4.521e-08	Prrx2
MA0141.3	4.779e-08	ESRRB
MA0644.1	5.405e-08	ESX1
MA0662.1	5.598e-08	MIXL1
MA0495.1	5.989e-08	MAFF
MA0709.1	6.292e-08	Msx3
MA0027.2	6.612e-08	EN1
MA0675.1	6.727e-08	NKX6-2
MA0078.1	6.98e-08	Sox17
MA0654.1	7.098e-08	ISX
MA0089.1	7.473e-08	MAFG::NFE2L1
MA0893.1	8.159e-08	GSX2
MA0115.1	8.835e-08	NR1H2::RXRA
MA0787.1	8.999e-08	POU3F2
MA0717.1	9.942e-08	RAX2
MA0786.1	1.011e-07	POU3F1
MA0707.1	1.02e-07	MNX1
MA0635.1	1.064e-07	BARHL2
MA0160.1	1.071e-07	NR4A2
MA0710.1	1.523e-07	NOTO
MA0809.1	1.537e-07	TEAD4
MA0628.1	1.559e-07	POU6F1
MA0070.1	1.564e-07	PBX1
MA0785.1	1.619e-07	POU2F1
MA0109.1	1.876e-07	HLTF
MA0725.1	1.908e-07	VSX1
MA0630.1	2.058e-07	SHOX
MA0842.1	2.527e-07	NRL
MA0108.2	2.712e-07	TBP
MA0463.1	5.714e-07	Bcl6
MA0618.1	5.917e-07	LBX1
MA0704.1	6.389e-07	Lhx4
MA0716.1	6.957e-07	PRRX1
MA0462.1	7.611e-07	BATF::JUN
MA0442.1	7.633e-07	SOX10
MA0479.1	7.894e-07	FOXH1
MA0143.3	8.097e-07	Sox2
MA0721.1	8.187e-07	UNCX
MA0158.1	8.631e-07	HOXA5
MA0731.1	1.005e-06	BCL6B
MA0087.1	1.037e-06	Sox5
MA0879.1	1.114e-06	Dlx1
MA0720.1	1.177e-06	Shox2
MA0071.1	1.19e-06	RORA
MA0713.1	1.218e-06	PHOX2A
MA0768.1	1.218e-06	LEF1
MA0478.1	1.252e-06	FOSL2
MA0726.1	1.5e-06	VSX2
MA0627.1	1.726e-06	Pou2f3
MA0148.3	2.333e-06	FOXA1
MA0523.1	2.647e-06	TCF7L2
MA0681.1	2.819e-06	Phox2b
MA0683.1	3.211e-06	POU4F2
MA0038.1	3.463e-06	Gfi1
MA0135.1	3.58e-06	Lhx3
MA0047.2	3.898e-06	Foxa2
MA0911.1	4.178e-06	Hoxa11
MA0788.1	5.136e-06	POU3F3
MA0611.1	5.339e-06	Dux
MA0153.2	5.444e-06	HNF1B
MA0884.1	6.197e-06	DUXA
MA0634.1	6.534e-06	ALX3
MA0137.3	6.614e-06	STAT1
MA0507.1	7.377e-06	POU2F2
MA0715.1	8.614e-06	PROP1
MA0505.1	1.023e-05	Nr5a2
MA0784.1	1.057e-05	POU1F1
MA0029.1	1.201e-05	Mecom
MA0607.1	1.254e-05	Bhlha15
MA0063.1	1.27e-05	Nkx2-5
MA0106.3	1.444e-05	TP53
MA0485.1	1.645e-05	Hoxc9
MA0489.1	1.781e-05	JUN(var.2)
MA0151.1	1.795e-05	Arid3a
MA0705.1	1.822e-05	Lhx8
MA0845.1	2.07e-05	FOXB1
MA0592.2	2.107e-05	Esrra
MA0691.1	2.119e-05	TFAP4
MA0647.1	2.128e-05	GRHL1
MA0866.1	2.214e-05	SOX21
MA0046.2	2.602e-05	HNF1A
MA0142.1	2.819e-05	Pou5f1::Sox2
MA0491.1	3.015e-05	JUND
MA0068.2	3.699e-05	PAX4
MA0907.1	4.112e-05	HOXC13
MA0072.1	4.733e-05	RORA(var.2)
MA0477.1	4.806e-05	FOSL1
MA0483.1	4.885e-05	Gfi1b
MA0826.1	5e-05	OLIG1
MA0745.1	5.589e-05	SNAI2
MA0702.1	5.776e-05	LMX1A
MA0849.1	6.009e-05	FOXO6
MA0496.1	6.779e-05	MAFK
MA0476.1	6.794e-05	FOS
MA0868.1	8.548e-05	SOX8
MA0858.1	8.968e-05	Rarb(var.2)
MA0501.1	9.366e-05	MAF::NFE2
MA0623.1	9.59e-05	Neurog1
MA0490.1	9.946e-05	JUNB
MA0468.1	0.000102	DUX4
MA0102.3	0.0001139	CEBPA
MA0850.1	0.0001175	FOXP3
MA0643.1	0.000122	Esrrg
MA0144.2	0.0001298	STAT3
MA0703.1	0.0001332	LMX1B
MA0870.1	0.000137	Sox1
MA0895.1	0.0001427	HMBOX1
MA0894.1	0.0001434	HESX1
MA0853.1	0.0001435	Alx4
MA0914.1	0.000144	ISL2
MA0905.1	0.0001441	HOXC10
MA0512.2	0.0001942	Rxra
MA0040.1	0.0001956	Foxq1
MA0502.1	0.0002333	NFYB
MA0718.1	0.0002382	RAX
MA0851.1	0.000259	Foxj3
MA0769.1	0.0002602	Tcf7
MA0841.1	0.0002898	NFE2
MA0910.1	0.000314	Hoxd8
MA0461.2	0.000339	Atoh1
MA0689.1	0.0003616	TBX20
MA0670.1	0.000375	NFIA
MA0613.1	0.0004085	FOXG1
MA0164.1	0.0004638	Nr2e3
MA0091.1	0.0005967	TAL1::TCF3
MA0867.1	0.0006828	SOX4
MA0869.1	0.0007429	Sox11
MA0873.1	0.0007458	HOXD12
MA0033.2	0.0009211	FOXL1
MA0117.2	0.001008	Mafb
MA0846.1	0.001065	FOXC2
MA0621.1	0.001189	mix-a
MA0676.1	0.001236	Nr2e1
MA0908.1	0.001324	HOXD11
MA0818.1	0.001376	BHLHE22
MA0484.1	0.001386	HNF4G
MA0913.1	0.00146	Hoxd9
MA0258.2	0.001607	ESR2
MA0852.1	0.001616	Foxk1
MA0756.1	0.001715	ONECUT2
MA0066.1	0.001862	PPARG
MA0754.1	0.001947	CUX1
MA0030.1	0.002102	FOXF2
MA0629.1	0.002476	Rhox11
MA0817.1	0.002496	BHLHE23
MA0755.1	0.00264	CUX2
MA0791.1	0.002668	POU4F3
MA0847.1	0.002751	FOXD2
MA0827.1	0.002989	OLIG3
MA0519.1	0.003387	Stat5a::Stat5b
MA0729.1	0.003389	RARA
MA0065.2	0.003659	Pparg::Rxra
MA0093.2	0.00388	USF1
MA0790.1	0.004718	POU4F1
MA0848.1	0.004812	FOXO4
MA0677.1	0.004906	Nr2f6
MA0679.1	0.005042	ONECUT1
MA0837.1	0.005049	CEBPE
MA0041.1	0.005422	Foxd3
MA0678.1	0.005586	OLIG2
MA0836.1	0.005633	CEBPD
MA0465.1	0.00634	CDX2
MA0650.1	0.006364	HOXA13
MA0878.1	0.006766	CDX1
MA0804.1	0.007132	TBX19
MA0899.1	0.008031	HOXA10
MA0025.1	0.008103	NFIL3
MA0802.1	0.008152	TBR1
MA0800.1	0.008665	EOMES
MA0152.1	0.01101	NFATC2
MA0466.2	0.01164	CEBPB
MA0659.1	0.01229	MAFG
MA0669.1	0.0146	NEUROG2
MA0854.1	0.01544	Alx1
MA0774.1	0.01589	MEIS2
MA0757.1	0.01769	ONECUT3
MA0909.1	0.01776	HOXD13
MA0856.1	0.01806	RXRG
MA0031.1	0.01878	FOXD1
MA0161.1	0.02099	NFIC
MA0060.2	0.02165	NFYA
MA0601.1	0.02246	Arid3b
MA0830.1	0.02269	TCF4
MA0901.1	0.02328	HOXB13
MA0525.2	0.02371	TP63
MA0660.1	0.02514	MEF2B
MA0042.2	0.02585	FOXI1
MA0838.1	0.02645	CEBPG
MA0898.1	0.02755	Hmx3
MA0896.1	0.02978	Hmx1
MA0610.1	0.03012	DMRT3
MA0633.1	0.03174	Twist2
MA0730.1	0.03599	RARA(var.2)
MA0498.2	0.03633	MEIS1
MA0521.1	0.03689	Tcf12
MA0776.1	0.03828	MYBL1
MA0092.1	0.03979	Hand1::Tcf3
MA0032.2	0.03982	FOXC1
MA0043.2	0.04068	HLF
MA0593.1	0.04241	FOXP2
MA0874.1	0.04998	Arx

## Sheet: Sup-table 8-Middle embryo
Middle embryo
motifs ID	p.val	TFs
MA0115.1	5.332e-13	NR1H2::RXRA
MA0908.1	3.678e-12	HOXD11
MA0046.2	4.005e-12	HNF1A
MA0495.1	5.067e-12	MAFF
MA0153.2	8.468e-12	HNF1B
MA0845.1	3.569e-11	FOXB1
MA0895.1	4.153e-11	HMBOX1
MA0857.1	4.633e-11	Rarb
MA0842.1	5.402e-11	NRL
MA0643.1	7.831e-11	Esrrg
MA0676.1	1.026e-10	Nr2e1
MA0160.1	1.238e-10	NR4A2
MA0859.1	1.712e-10	Rarg
MA0496.1	1.741e-10	MAFK
MA0142.1	1.817e-10	Pou5f1::Sox2
MA0468.1	2.088e-10	DUX4
MA0109.1	2.511e-10	HLTF
MA0141.3	3.314e-10	ESRRB
MA0868.1	3.385e-10	SOX8
MA0754.1	5.088e-10	CUX1
MA0786.1	6.592e-10	POU3F1
MA0032.2	6.648e-10	FOXC1
MA0755.1	7.614e-10	CUX2
MA0484.1	8.075e-10	HNF4G
MA0651.1	9.045e-10	HOXC11
MA0042.2	9.566e-10	FOXI1
MA0891.1	9.65e-10	GSC2
MA0906.1	1.017e-09	HOXC12
MA0507.1	1.045e-09	POU2F2
MA0910.1	1.051e-09	Hoxd8
MA0848.1	1.075e-09	FOXO4
MA0164.1	1.371e-09	Nr2e3
MA0788.1	1.568e-09	POU3F3
MA0135.1	1.674e-09	Lhx3
MA0031.1	1.798e-09	FOXD1
MA0715.1	2.087e-09	PROP1
MA0784.1	2.172e-09	POU1F1
MA0677.1	2.262e-09	Nr2f6
MA0148.3	2.405e-09	FOXA1
MA0847.1	2.49e-09	FOXD2
MA0846.1	2.624e-09	FOXC2
MA0467.1	3.159e-09	Crx
MA0780.1	3.234e-09	PAX3
MA0592.2	3.268e-09	Esrra
MA0757.1	3.674e-09	ONECUT3
MA0905.1	3.898e-09	HOXC10
MA0756.1	4.109e-09	ONECUT2
MA0628.1	4.439e-09	POU6F1
MA0627.1	4.635e-09	Pou2f3
MA0047.2	5.01e-09	Foxa2
MA0712.1	5.569e-09	OTX2
MA0785.1	6.504e-09	POU2F1
MA0766.1	6.689e-09	GATA5
MA0675.1	7.016e-09	NKX6-2
MA0035.3	7.088e-09	Gata1
MA0728.1	7.128e-09	Nr2f6(var.2)
MA0851.1	7.739e-09	Foxj3
MA0892.1	8.478e-09	GSX1
MA0787.1	9.014e-09	POU3F2
MA0714.1	9.788e-09	PITX3
MA0911.1	1.052e-08	Hoxa11
MA0520.1	1.132e-08	Stat6
MA0849.1	1.162e-08	FOXO6
MA0852.1	1.169e-08	Foxk1
MA0899.1	1.172e-08	HOXA10
MA0483.1	1.211e-08	Gfi1b
MA0873.1	1.264e-08	HOXD12
MA0907.1	1.381e-08	HOXC13
MA0722.1	1.439e-08	VAX1
MA0850.1	1.52e-08	FOXP3
MA0040.1	1.701e-08	Foxq1
MA0902.1	1.803e-08	HOXB2
MA0037.2	1.837e-08	GATA3
MA0033.2	1.934e-08	FOXL1
MA0682.1	1.966e-08	Pitx1
MA0706.1	2.144e-08	MEOX2
MA0789.1	2.294e-08	POU3F4
MA0703.1	2.446e-08	LMX1B
MA0793.1	2.598e-08	POU6F2
MA0893.1	2.683e-08	GSX2
MA0790.1	2.927e-08	POU4F1
MA0707.1	3.127e-08	MNX1
MA0702.1	3.341e-08	LMX1A
MA0791.1	3.645e-08	POU4F3
MA0679.1	3.738e-08	ONECUT1
MA0743.1	3.908e-08	SCRT1
MA0792.1	4.809e-08	POU5F1B
MA0606.1	5.277e-08	NFAT5
MA0903.1	6.092e-08	HOXB3
MA0613.1	6.509e-08	FOXG1
MA0036.2	6.787e-08	GATA2
MA0648.1	6.915e-08	GSC
MA0593.1	6.974e-08	FOXP2
MA0117.2	7.155e-08	Mafb
MA0505.1	7.16e-08	Nr5a2
MA0897.1	7.27e-08	Hmx2
MA0878.1	7.55e-08	CDX1
MA0612.1	8.279e-08	EMX1
MA0713.1	9.178e-08	PHOX2A
MA0879.1	1.066e-07	Dlx1
MA0071.1	1.164e-07	RORA
MA0680.1	1.293e-07	PAX7
MA0723.1	1.426e-07	VAX2
MA0681.1	1.525e-07	Phox2b
MA0140.2	1.792e-07	GATA1::TAL1
MA0877.1	2e-07	Barhl1
MA0856.1	2.111e-07	RXRG
MA0913.1	2.171e-07	Hoxd9
MA0650.1	2.195e-07	HOXA13
MA0884.1	2.253e-07	DUXA
MA0102.3	2.496e-07	CEBPA
MA0898.1	2.621e-07	Hmx3
MA0614.1	2.861e-07	Foxj2
MA0512.2	3.041e-07	Rxra
MA0768.1	3.172e-07	LEF1
MA0480.1	3.312e-07	Foxo1
MA0029.1	3.488e-07	Mecom
MA0721.1	3.549e-07	UNCX
MA0660.1	3.601e-07	MEF2B
MA0635.1	3.602e-07	BARHL2
MA0883.1	3.722e-07	Dmbx1
MA0662.1	3.896e-07	MIXL1
MA0725.1	4.011e-07	VSX1
MA0630.1	4.237e-07	SHOX
MA0704.1	4.683e-07	Lhx4
MA0644.1	5.001e-07	ESX1
MA0634.1	5.161e-07	ALX3
MA0683.1	5.812e-07	POU4F2
MA0900.1	6.739e-07	HOXA2
MA0479.1	6.89e-07	FOXH1
MA0465.1	6.958e-07	CDX2
MA0075.2	7.072e-07	Prrx2
MA0888.1	7.214e-07	EVX2
MA0726.1	7.375e-07	VSX2
MA0711.1	7.533e-07	OTX1
MA0674.1	8.849e-07	NKX6-1
MA0880.1	9.044e-07	Dlx3
MA0724.1	9.072e-07	VENTX
MA0887.1	9.294e-07	EVX1
MA0621.1	9.446e-07	mix-a
MA0442.1	1.036e-06	SOX10
MA0717.1	1.189e-06	RAX2
MA0904.1	1.407e-06	Hoxb5
MA0041.1	1.518e-06	Foxd3
MA0869.1	1.522e-06	Sox11
MA0912.1	1.572e-06	Hoxd3
MA0601.1	1.783e-06	Arid3b
MA0151.1	2.202e-06	Arid3a
MA0030.1	2.404e-06	FOXF2
MA0481.1	2.633e-06	FOXP1
MA0699.1	2.638e-06	LBX2
MA0716.1	2.659e-06	PRRX1
MA0052.3	2.681e-06	MEF2A
MA0773.1	2.749e-06	MEF2D
MA0084.1	2.784e-06	SRY
MA0886.1	2.825e-06	EMX2
MA0658.1	3.55e-06	LHX6
MA0710.1	4.066e-06	NOTO
MA0855.1	4.068e-06	RXRB
MA0894.1	4.143e-06	HESX1
MA0087.1	4.158e-06	Sox5
MA0631.1	4.189e-06	Six3
MA0881.1	4.284e-06	Dlx4
MA0836.1	4.545e-06	CEBPD
MA0744.1	4.687e-06	SCRT2
MA0901.1	4.763e-06	HOXB13
MA0867.1	4.776e-06	SOX4
MA0769.1	5.32e-06	Tcf7
MA0659.1	5.553e-06	MAFG
MA0718.1	5.719e-06	RAX
MA0885.1	6.132e-06	Dlx2
MA0072.1	6.266e-06	RORA(var.2)
MA0882.1	6.534e-06	DLX6
MA0914.1	7.022e-06	ISL2
MA0602.1	7.15e-06	Arid5a
MA0909.1	7.711e-06	HOXD13
MA0720.1	9.892e-06	Shox2
MA0729.1	1.019e-05	RARA
MA0853.1	1.035e-05	Alx4
MA0462.1	1.288e-05	BATF::JUN
MA0854.1	1.327e-05	Alx1
MA0025.1	1.396e-05	NFIL3
MA0701.1	1.547e-05	LHX9
MA0654.1	1.587e-05	ISX
MA0108.2	1.617e-05	TBP
MA0485.1	1.843e-05	Hoxc9
MA0466.2	2.306e-05	CEBPB
MA0043.2	2.315e-05	HLF
MA0132.2	2.318e-05	PDX1
MA0594.1	2.479e-05	Hoxa9
MA0152.1	2.519e-05	NFATC2
MA0876.1	2.618e-05	BSX
MA0068.2	2.637e-05	PAX4
MA0896.1	2.703e-05	Hmx1
MA0489.1	2.732e-05	JUN(var.2)
MA0077.1	2.739e-05	SOX9
MA0494.1	3.298e-05	Nr1h3::Rxra
MA0497.1	3.321e-05	MEF2C
MA0866.1	3.403e-05	SOX21
MA0875.1	4.137e-05	BARX1
MA0800.1	4.833e-05	EOMES
MA0661.1	4.841e-05	MEOX1
MA0063.1	4.873e-05	Nkx2-5
MA0874.1	4.932e-05	Arx
MA0629.1	5.11e-05	Rhox11
MA0523.1	5.861e-05	TCF7L2
MA0501.1	6.166e-05	MAF::NFE2
MA0802.1	6.762e-05	TBR1
MA0890.1	7.881e-05	GBX2
MA0670.1	8.694e-05	NFIA
MA0837.1	9.501e-05	CEBPE
MA0655.1	0.0001114	JDP2
MA0038.1	0.000148	Gfi1
MA0070.1	0.0001572	PBX1
MA0647.1	0.0001634	GRHL1
MA0519.1	0.0001661	Stat5a::Stat5b
MA0125.1	0.0001668	Nobox
MA0700.1	0.0001706	LHX2
MA0719.1	0.0001731	RHOXF1
MA0157.2	0.0001794	FOXO3
MA0639.1	0.0002175	DBP
MA0065.2	0.0002332	Pparg::Rxra
MA0143.3	0.0002403	Sox2
MA0889.1	0.0002435	GBX1
MA0772.1	0.0002515	IRF7
MA0002.2	0.0002843	RUNX1
MA0158.1	0.0003418	HOXA5
MA0027.2	0.0003477	EN1
MA0619.1	0.000348	LIN54
MA0122.2	0.0003534	NKX3-2
MA0709.1	0.0003952	Msx3
MA0099.2	0.0004309	FOS::JUN
MA0689.1	0.0004692	TBX20
MA0114.3	0.0005497	Hnf4a
MA0611.1	0.000563	Dux
MA0083.3	0.0006109	SRF
MA0625.1	0.0007002	NFATC3
MA0463.1	0.0007023	Bcl6
MA0809.1	0.0007663	TEAD4
MA0610.1	0.0007774	DMRT3
MA0066.1	0.0008225	PPARG
MA0476.1	0.001166	FOS
MA0666.1	0.001285	MSX1
MA0690.1	0.001308	TBX21
MA0491.1	0.001371	JUND
MA0517.1	0.001931	STAT1::STAT2
MA0708.1	0.002522	MSX2
MA0618.1	0.002574	LBX1
MA0678.1	0.002784	OLIG2
MA0653.1	0.003319	IRF9
MA0688.1	0.003571	TBX2
MA0488.1	0.003745	JUN
MA0515.1	0.005178	Sox6
MA0624.1	0.005623	NFATC1
MA0144.2	0.005644	STAT3
MA0074.1	0.00655	RXRA::VDR
MA0090.2	0.006558	TEAD1
MA0817.1	0.007975	BHLHE23
MA0482.1	0.009804	Gata4
MA0687.1	0.009838	SPIC
MA0091.1	0.009992	TAL1::TCF3
MA0092.1	0.01197	Hand1::Tcf3
MA0665.1	0.01328	MSC
MA0633.1	0.01478	Twist2
MA0838.1	0.01517	CEBPG
MA0490.1	0.01545	JUNB
MA0478.1	0.01631	FOSL2
MA0774.1	0.01718	MEIS2
MA0477.1	0.02258	FOSL1
MA0843.1	0.02279	TEF
MA0078.1	0.02632	Sox17
MA0150.2	0.03166	Nfe2l2
MA0745.1	0.03423	SNAI2
MA0089.1	0.03762	MAFG::NFE2L1
MA0514.1	0.03913	Sox3
MA0069.1	0.03992	Pax6
MA0832.1	0.04972	Tcf21

## Sheet: Sup-table 8-Middle-late embryo
Middle-late embryo
motifs ID	p.val	TFs
MA0601.1	1.139e-19	Arid3b
MA0108.2	9.33e-19	TBP
MA0879.1	1.507e-18	Dlx1
MA0703.1	1.757e-18	LMX1B
MA0063.1	6.273e-18	Nkx2-5
MA0893.1	6.71e-18	GSX2
MA0707.1	1.003e-17	MNX1
MA0880.1	1.79e-17	Dlx3
MA0675.1	3.979e-17	NKX6-2
MA0790.1	4.11e-17	POU4F1
MA0892.1	4.461e-17	GSX1
MA0634.1	4.838e-17	ALX3
MA0791.1	5.148e-17	POU4F3
MA0881.1	1.191e-16	Dlx4
MA0913.1	1.342e-16	Hoxd9
MA0910.1	2.514e-16	Hoxd8
MA0899.1	2.593e-16	HOXA10
MA0878.1	2.811e-16	CDX1
MA0602.1	3.077e-16	Arid5a
MA0713.1	3.184e-16	PHOX2A
MA0702.1	3.405e-16	LMX1A
MA0882.1	3.654e-16	DLX6
MA0660.1	3.879e-16	MEF2B
MA0877.1	4.065e-16	Barhl1
MA0630.1	4.161e-16	SHOX
MA0718.1	4.3e-16	RAX
MA0075.2	4.353e-16	Prrx2
MA0680.1	4.935e-16	PAX7
MA0035.3	5.215e-16	Gata1
MA0125.1	6.545e-16	Nobox
MA0140.2	7.446e-16	GATA1::TAL1
MA0674.1	9.956e-16	NKX6-1
MA0681.1	1.004e-15	Phox2b
MA0654.1	1.023e-15	ISX
MA0780.1	1.036e-15	PAX3
MA0721.1	1.037e-15	UNCX
MA0644.1	1.096e-15	ESX1
MA0885.1	1.394e-15	Dlx2
MA0497.1	1.483e-15	MEF2C
MA0029.1	1.605e-15	Mecom
MA0724.1	1.627e-15	VENTX
MA0722.1	2.466e-15	VAX1
MA0898.1	2.704e-15	Hmx3
MA0717.1	3.034e-15	RAX2
MA0052.3	4.577e-15	MEF2A
MA0909.1	6.908e-15	HOXD13
MA0715.1	7.481e-15	PROP1
MA0046.2	1.06e-14	HNF1A
MA0902.1	1.132e-14	HOXB2
MA0720.1	1.141e-14	Shox2
MA0662.1	1.237e-14	MIXL1
MA0903.1	1.408e-14	HOXB3
MA0087.1	1.523e-14	Sox5
MA0773.1	1.548e-14	MEF2D
MA0725.1	1.574e-14	VSX1
MA0854.1	2.19e-14	Alx1
MA0135.1	2.219e-14	Lhx3
MA0897.1	2.292e-14	Hmx2
MA0716.1	2.738e-14	PRRX1
MA0650.1	3.816e-14	HOXA13
MA0683.1	4.186e-14	POU4F2
MA0874.1	4.32e-14	Arx
MA0891.1	4.802e-14	GSC2
MA0037.2	4.813e-14	GATA3
MA0704.1	5.729e-14	Lhx4
MA0612.1	6.486e-14	EMX1
MA0621.1	6.684e-14	mix-a
MA0153.2	8.366e-14	HNF1B
MA0132.2	8.781e-14	PDX1
MA0628.1	9.895e-14	POU6F1
MA0151.1	1.009e-13	Arid3a
MA0788.1	1.031e-13	POU3F3
MA0109.1	1.269e-13	HLTF
MA0726.1	1.328e-13	VSX2
MA0723.1	1.535e-13	VAX2
MA0901.1	1.962e-13	HOXB13
MA0485.1	2.229e-13	Hoxc9
MA0712.1	2.76e-13	OTX2
MA0912.1	3.508e-13	Hoxd3
MA0036.2	3.682e-13	GATA2
MA0896.1	4.599e-13	Hmx1
MA0853.1	4.747e-13	Alx4
MA0706.1	5.16e-13	MEOX2
MA0631.1	5.198e-13	Six3
MA0904.1	6.003e-13	Hoxb5
MA0875.1	6.66e-13	BARX1
MA0883.1	7.363e-13	Dmbx1
MA0465.1	1.093e-12	CDX2
MA0709.1	1.116e-12	Msx3
MA0701.1	1.262e-12	LHX9
MA0699.1	1.484e-12	LBX2
MA0041.1	1.634e-12	Foxd3
MA0876.1	1.838e-12	BSX
MA0786.1	1.949e-12	POU3F1
MA0914.1	2.039e-12	ISL2
MA0890.1	2.054e-12	GBX2
MA0142.1	2.412e-12	Pou5f1::Sox2
MA0793.1	2.417e-12	POU6F2
MA0757.1	2.755e-12	ONECUT3
MA0092.1	4.076e-12	Hand1::Tcf3
MA0710.1	7.209e-12	NOTO
MA0756.1	9.097e-12	ONECUT2
MA0787.1	9.324e-12	POU3F2
MA0894.1	1.001e-11	HESX1
MA0635.1	1.009e-11	BARHL2
MA0682.1	1.064e-11	Pitx1
MA0905.1	1.222e-11	HOXC10
MA0708.1	1.619e-11	MSX2
MA0900.1	1.651e-11	HOXA2
MA0754.1	2.317e-11	CUX1
MA0606.1	3.051e-11	NFAT5
MA0714.1	3.074e-11	PITX3
MA0594.1	3.161e-11	Hoxa9
MA0784.1	3.206e-11	POU1F1
MA0755.1	4.146e-11	CUX2
MA0889.1	4.477e-11	GBX1
MA0619.1	5.044e-11	LIN54
MA0666.1	6.016e-11	MSX1
MA0866.1	6.271e-11	SOX21
MA0507.1	6.302e-11	POU2F2
MA0792.1	6.384e-11	POU5F1B
MA0481.1	6.521e-11	FOXP1
MA0785.1	6.943e-11	POU2F1
MA0869.1	1.054e-10	Sox11
MA0845.1	1.137e-10	FOXB1
MA0627.1	1.735e-10	Pou2f3
MA0886.1	2.283e-10	EMX2
MA0027.2	2.367e-10	EN1
MA0068.2	2.832e-10	PAX4
MA0887.1	3.258e-10	EVX1
MA0084.1	3.429e-10	SRY
MA0467.1	3.8e-10	Crx
MA0888.1	4.147e-10	EVX2
MA0495.1	4.209e-10	MAFF
MA0032.2	4.31e-10	FOXC1
MA0789.1	4.746e-10	POU3F4
MA0122.2	5.259e-10	NKX3-2
MA0766.1	8.521e-10	GATA5
MA0679.1	1.029e-09	ONECUT1
MA0846.1	1.185e-09	FOXC2
MA0884.1	1.664e-09	DUXA
MA0479.1	2.268e-09	FOXH1
MA0158.1	2.755e-09	HOXA5
MA0908.1	2.917e-09	HOXD11
MA0040.1	3.177e-09	Foxq1
MA0618.1	3.818e-09	LBX1
MA0907.1	5.108e-09	HOXC13
MA0152.1	5.531e-09	NFATC2
MA0711.1	5.639e-09	OTX1
MA0851.1	5.646e-09	Foxj3
MA0593.1	7.23e-09	FOXP2
MA0852.1	1.051e-08	Foxk1
MA0911.1	1.085e-08	Hoxa11
MA0102.3	1.262e-08	CEBPA
MA0752.1	1.284e-08	ZNF410
MA0700.1	1.355e-08	LHX2
MA0468.1	1.96e-08	DUX4
MA0867.1	1.98e-08	SOX4
MA0906.1	2.131e-08	HOXC12
MA0629.1	2.15e-08	Rhox11
MA0463.1	2.511e-08	Bcl6
MA0648.1	2.575e-08	GSC
MA0520.1	3.1e-08	Stat6
MA0090.2	3.87e-08	TEAD1
MA0072.1	5.359e-08	RORA(var.2)
MA0661.1	6.259e-08	MEOX1
MA0100.2	6.278e-08	Myb
MA0769.1	7.63e-08	Tcf7
MA0809.1	1.022e-07	TEAD4
MA0042.2	1.056e-07	FOXI1
MA0719.1	1.117e-07	RHOXF1
MA0514.1	1.118e-07	Sox3
MA0124.2	1.634e-07	Nkx3-1
MA0613.1	2.28e-07	FOXG1
MA0651.1	2.43e-07	HOXC11
MA0050.2	3.125e-07	IRF1
MA0868.1	3.579e-07	SOX8
MA0847.1	3.625e-07	FOXD2
MA0031.1	4.693e-07	FOXD1
MA0144.2	4.917e-07	STAT3
MA0673.1	5.175e-07	NKX2-8
MA0030.1	6.196e-07	FOXF2
MA0482.1	6.591e-07	Gata4
MA0676.1	7.259e-07	Nr2e1
MA0848.1	7.675e-07	FOXO4
MA0625.1	1.095e-06	NFATC3
MA0849.1	1.121e-06	FOXO6
MA0461.2	1.507e-06	Atoh1
MA0442.1	1.527e-06	SOX10
MA0672.1	1.631e-06	NKX2-3
MA0768.1	1.925e-06	LEF1
MA0895.1	2.163e-06	HMBOX1
MA0772.1	3.211e-06	IRF7
MA0496.1	3.579e-06	MAFK
MA0083.3	4.206e-06	SRF
MA0850.1	5.164e-06	FOXP3
MA0047.2	6.028e-06	Foxa2
MA0827.1	9.663e-06	OLIG3
MA0077.1	1.002e-05	SOX9
MA0038.1	1.2e-05	Gfi1
MA0774.1	1.261e-05	MEIS2
MA0670.1	1.33e-05	NFIA
MA0669.1	1.717e-05	NEUROG2
MA0091.1	1.737e-05	TAL1::TCF3
MA0689.1	1.925e-05	TBX20
MA0826.1	2.335e-05	OLIG1
MA0614.1	2.374e-05	Foxj2
MA0808.1	2.454e-05	TEAD3
MA0783.1	2.761e-05	PKNOX2
MA0658.1	2.892e-05	LHX6
MA0873.1	3.38e-05	HOXD12
MA0498.2	3.454e-05	MEIS1
MA0466.2	3.725e-05	CEBPB
MA0698.1	3.879e-05	ZBTB18
MA0836.1	4.133e-05	CEBPD
MA0624.1	4.201e-05	NFATC1
MA0148.3	4.325e-05	FOXA1
MA0837.1	4.453e-05	CEBPE
MA0025.1	4.652e-05	NFIL3
MA0070.1	4.845e-05	PBX1
MA0033.2	5.373e-05	FOXL1
MA0508.1	5.558e-05	PRDM1
MA0489.1	6.089e-05	JUN(var.2)
MA0462.1	6.314e-05	BATF::JUN
MA0519.1	6.822e-05	Stat5a::Stat5b
MA0607.1	6.88e-05	Bhlha15
MA0667.1	8.933e-05	MYF6
MA0517.1	9.892e-05	STAT1::STAT2
MA0137.3	0.0001101	STAT1
MA0080.4	0.0001488	SPI1
MA0678.1	0.0001491	OLIG2
MA0817.1	0.0001612	BHLHE23
MA0870.1	0.0001749	Sox1
MA0480.1	0.0001781	Foxo1
MA0157.2	0.0001862	FOXO3
MA0515.1	0.0001952	Sox6
MA0665.1	0.0002131	MSC
MA0688.1	0.0002186	TBX2
MA0611.1	0.0002301	Dux
MA0117.2	0.0002515	Mafb
MA0642.1	0.0002528	EN2
MA0523.1	0.0002809	TCF7L2
MA0842.1	0.0003232	NRL
MA0857.1	0.0003276	Rarb
MA0653.1	0.0003736	IRF9
MA0623.1	0.0005982	Neurog1
MA0043.2	0.0007254	HLF
MA0743.1	0.000746	SCRT1
MA0843.1	0.0009118	TEF
MA0804.1	0.0009925	TBX19
MA0164.1	0.001021	Nr2e3
MA0051.1	0.001138	IRF2
MA0864.1	0.001275	E2F2
MA0782.1	0.001298	PKNOX1
MA0802.1	0.00144	TBR1
MA0115.1	0.001583	NR1H2::RXRA
MA0655.1	0.001685	JDP2
MA0818.1	0.00195	BHLHE22
MA0816.1	0.002157	Ascl2
MA0800.1	0.002419	EOMES
MA0687.1	0.002733	SPIC
MA0797.1	0.002748	TGIF2
MA0483.1	0.002907	Gfi1b
MA0832.1	0.003542	Tcf21
MA0078.1	0.003558	Sox17
MA0518.1	0.004014	Stat4
MA0071.1	0.004281	RORA
MA0141.3	0.00532	ESRRB
MA0796.1	0.009041	TGIF1
MA0065.2	0.009511	Pparg::Rxra
MA0476.1	0.01099	FOS
MA0690.1	0.01125	TBX21
MA0099.2	0.01376	FOS::JUN
MA0069.1	0.01493	Pax6
MA0744.1	0.01557	SCRT2
MA0705.1	0.01636	Lhx8
MA0633.1	0.01844	Twist2
MA0729.1	0.02202	RARA
MA0143.3	0.02681	Sox2
MA0647.1	0.03444	GRHL1
MA0610.1	0.03778	DMRT3
MA0513.1	0.04077	SMAD2::SMAD3::SMAD4
MA0775.1	0.04201	MEIS3
MA0484.1	0.04403	HNF4G
MA0639.1	0.04857	DBP

## Sheet: Sup-table 8-Late embryo
Late embryo
motifs ID	p.val	TFs
MA0879.1	1.25e-36	Dlx1
MA0788.1	4.302e-36	POU3F3
MA0495.1	5.944e-36	MAFF
MA0790.1	6.399e-36	POU4F1
MA0784.1	1.697e-35	POU1F1
MA0792.1	9.713e-35	POU5F1B
MA0602.1	1.32e-34	Arid5a
MA0791.1	1.826e-34	POU4F3
MA0787.1	2.369e-34	POU3F2
MA0786.1	2.893e-34	POU3F1
MA0052.3	8.901e-34	MEF2A
MA0789.1	1.49e-33	POU3F4
MA0046.2	1.821e-33	HNF1A
MA0785.1	2.322e-33	POU2F1
MA0683.1	3.2e-33	POU4F2
MA0880.1	3.343e-33	Dlx3
MA0142.1	3.552e-33	Pou5f1::Sox2
MA0891.1	4.42e-33	GSC2
MA0628.1	1.655e-32	POU6F1
MA0660.1	2.016e-32	MEF2B
MA0722.1	2.139e-32	VAX1
MA0627.1	2.171e-32	Pou2f3
MA0881.1	6.277e-32	Dlx4
MA0845.1	9.051e-32	FOXB1
MA0496.1	1.787e-31	MAFK
MA0153.2	2.145e-31	HNF1B
MA0109.1	2.303e-31	HLTF
MA0135.1	2.329e-31	Lhx3
MA0108.2	4.602e-31	TBP
MA0703.1	6.002e-31	LMX1B
MA0706.1	6.653e-31	MEOX2
MA0892.1	6.806e-31	GSX1
MA0084.1	1.163e-30	SRY
MA0075.2	1.226e-30	Prrx2
MA0682.1	1.586e-30	Pitx1
MA0773.1	1.827e-30	MEF2D
MA0882.1	1.932e-30	DLX6
MA0630.1	2.921e-30	SHOX
MA0885.1	3.553e-30	Dlx2
MA0612.1	3.609e-30	EMX1
MA0893.1	3.785e-30	GSX2
MA0912.1	3.849e-30	Hoxd3
MA0904.1	4.36e-30	Hoxb5
MA0721.1	4.601e-30	UNCX
MA0712.1	4.723e-30	OTX2
MA0634.1	5.188e-30	ALX3
MA0087.1	8.413e-30	Sox5
MA0725.1	9.071e-30	VSX1
MA0715.1	1.188e-29	PROP1
MA0717.1	1.276e-29	RAX2
MA0675.1	1.748e-29	NKX6-2
MA0621.1	1.801e-29	mix-a
MA0868.1	2.366e-29	SOX8
MA0877.1	2.589e-29	Barhl1
MA0497.1	3.307e-29	MEF2C
MA0601.1	3.582e-29	Arid3b
MA0723.1	3.59e-29	VAX2
MA0702.1	5.382e-29	LMX1A
MA0846.1	1.604e-28	FOXC2
MA0662.1	1.839e-28	MIXL1
MA0910.1	1.881e-28	Hoxd8
MA0072.1	2.327e-28	RORA(var.2)
MA0902.1	2.395e-28	HOXB2
MA0032.2	2.561e-28	FOXC1
MA0869.1	2.743e-28	Sox11
MA0718.1	2.828e-28	RAX
MA0644.1	3.362e-28	ESX1
MA0716.1	6.9e-28	PRRX1
MA0704.1	7.402e-28	Lhx4
MA0726.1	7.604e-28	VSX2
MA0151.1	8.093e-28	Arid3a
MA0025.1	8.982e-28	NFIL3
MA0680.1	1.3e-27	PAX7
MA0594.1	2.18e-27	Hoxa9
MA0092.1	2.268e-27	Hand1::Tcf3
MA0714.1	3.264e-27	PITX3
MA0631.1	4.447e-27	Six3
MA0780.1	5.063e-27	PAX3
MA0842.1	6.851e-27	NRL
MA0887.1	6.858e-27	EVX1
MA0047.2	8.031e-27	Foxa2
MA0485.1	9.195e-27	Hoxc9
MA0903.1	1.254e-26	HOXB3
MA0720.1	1.291e-26	Shox2
MA0654.1	1.523e-26	ISX
MA0507.1	1.702e-26	POU2F2
MA0888.1	1.929e-26	EVX2
MA0852.1	2.075e-26	Foxk1
MA0854.1	2.205e-26	Alx1
MA0898.1	2.988e-26	Hmx3
MA0713.1	3.13e-26	PHOX2A
MA0681.1	4.389e-26	Phox2b
MA0901.1	8.629e-26	HOXB13
MA0063.1	8.712e-26	Nkx2-5
MA0650.1	1.002e-25	HOXA13
MA0699.1	1.054e-25	LBX2
MA0648.1	1.064e-25	GSC
MA0914.1	1.079e-25	ISL2
MA0867.1	1.127e-25	SOX4
MA0707.1	2.018e-25	MNX1
MA0701.1	2.228e-25	LHX9
MA0851.1	2.849e-25	Foxj3
MA0068.2	3.266e-25	PAX4
MA0850.1	4.14e-25	FOXP3
MA0883.1	4.568e-25	Dmbx1
MA0467.1	4.774e-25	Crx
MA0866.1	9.121e-25	SOX21
MA0125.1	9.573e-25	Nobox
MA0769.1	1.359e-24	Tcf7
MA0897.1	1.745e-24	Hmx2
MA0710.1	4.179e-24	NOTO
MA0793.1	5.661e-24	POU6F2
MA0462.1	7.038e-24	BATF::JUN
MA0878.1	7.447e-24	CDX1
MA0900.1	7.576e-24	HOXA2
MA0674.1	8.782e-24	NKX6-1
MA0874.1	1.018e-23	Arx
MA0148.3	1.293e-23	FOXA1
MA0847.1	3.612e-23	FOXD2
MA0117.2	4.421e-23	Mafb
MA0768.1	6.157e-23	LEF1
MA0041.1	8.253e-23	Foxd3
MA0709.1	1.119e-22	Msx3
MA0666.1	1.201e-22	MSX1
MA0890.1	1.401e-22	GBX2
MA0757.1	1.431e-22	ONECUT3
MA0036.2	1.47e-22	GATA2
MA0619.1	1.504e-22	LIN54
MA0593.1	2.077e-22	FOXP2
MA0040.1	2.325e-22	Foxq1
MA0719.1	2.598e-22	RHOXF1
MA0635.1	2.817e-22	BARHL2
MA0724.1	2.897e-22	VENTX
MA0754.1	3.437e-22	CUX1
MA0033.2	4.764e-22	FOXL1
MA0031.1	5.443e-22	FOXD1
MA0676.1	5.59e-22	Nr2e1
MA0661.1	6.52e-22	MEOX1
MA0679.1	7.465e-22	ONECUT1
MA0158.1	7.507e-22	HOXA5
MA0886.1	7.782e-22	EMX2
MA0896.1	1.017e-21	Hmx1
MA0899.1	1.053e-21	HOXA10
MA0035.3	1.097e-21	Gata1
MA0853.1	1.175e-21	Alx4
MA0132.2	1.217e-21	PDX1
MA0884.1	1.249e-21	DUXA
MA0756.1	1.27e-21	ONECUT2
MA0027.2	1.567e-21	EN1
MA0875.1	3.121e-21	BARX1
MA0442.1	3.536e-21	SOX10
MA0848.1	5.149e-21	FOXO4
MA0037.2	6.173e-21	GATA3
MA0070.1	1.084e-20	PBX1
MA0670.1	1.53e-20	NFIA
MA0029.1	1.536e-20	Mecom
MA0711.1	1.57e-20	OTX1
MA0614.1	1.612e-20	Foxj2
MA0479.1	2.048e-20	FOXH1
MA0895.1	2.403e-20	HMBOX1
MA0809.1	2.97e-20	TEAD4
MA0708.1	2.976e-20	MSX2
MA0913.1	3.229e-20	Hoxd9
MA0042.2	3.245e-20	FOXI1
MA0613.1	3.35e-20	FOXG1
MA0889.1	4.335e-20	GBX1
MA0077.1	5.052e-20	SOX9
MA0030.1	6.257e-20	FOXF2
MA0655.1	7.009e-20	JDP2
MA0755.1	1.163e-19	CUX2
MA0909.1	1.435e-19	HOXD13
MA0894.1	1.568e-19	HESX1
MA0140.2	1.763e-19	GATA1::TAL1
MA0465.1	2.157e-19	CDX2
MA0164.1	3.478e-19	Nr2e3
MA0480.1	4.399e-19	Foxo1
MA0468.1	5.047e-19	DUX4
MA0489.1	6.111e-19	JUN(var.2)
MA0766.1	6.353e-19	GATA5
MA0100.2	7.158e-19	Myb
MA0876.1	8.127e-19	BSX
MA0461.2	9.163e-19	Atoh1
MA0752.1	9.789e-19	ZNF410
MA0520.1	1.098e-18	Stat6
MA0658.1	1.453e-18	LHX6
MA0483.1	1.52e-18	Gfi1b
MA0849.1	1.981e-18	FOXO6
MA0144.2	2.257e-18	STAT3
MA0611.1	2.989e-18	Dux
MA0700.1	4.314e-18	LHX2
MA0678.1	5.445e-18	OLIG2
MA0090.2	6.9e-18	TEAD1
MA0481.1	1.317e-17	FOXP1
MA0476.1	1.346e-17	FOS
MA0623.1	2.634e-17	Neurog1
MA0843.1	2.838e-17	TEF
MA0523.1	5.828e-17	TCF7L2
MA0826.1	7.072e-17	OLIG1
MA0089.1	7.576e-17	MAFG::NFE2L1
MA0911.1	1.085e-16	Hoxa11
MA0629.1	1.334e-16	Rhox11
MA0870.1	2.332e-16	Sox1
MA0817.1	2.757e-16	BHLHE23
MA0083.3	2.882e-16	SRF
MA0618.1	3.752e-16	LBX1
MA0038.1	4.92e-16	Gfi1
MA0498.2	5.336e-16	MEIS1
MA0827.1	5.693e-16	OLIG3
MA0122.2	6.526e-16	NKX3-2
MA0157.2	6.75e-16	FOXO3
MA0907.1	7.795e-16	HOXC13
MA0772.1	7.859e-16	IRF7
MA0099.2	1.537e-15	FOS::JUN
MA0490.1	1.825e-15	JUNB
MA0482.1	2.286e-15	Gata4
MA0515.1	2.29e-15	Sox6
MA0905.1	2.314e-15	HOXC10
MA0102.3	2.646e-15	CEBPA
MA0818.1	2.746e-15	BHLHE22
MA0606.1	3.313e-15	NFAT5
MA0625.1	3.559e-15	NFATC3
MA0160.1	4.159e-15	NR4A2
MA0908.1	5.405e-15	HOXD11
MA0689.1	8.289e-15	TBX20
MA0491.1	1.025e-14	JUND
MA0647.1	1.305e-14	GRHL1
MA0501.1	1.766e-14	MAF::NFE2
MA0463.1	2.036e-14	Bcl6
MA0624.1	2.244e-14	NFATC1
MA0477.1	4.885e-14	FOSL1
MA0639.1	6.479e-14	DBP
MA0743.1	9.474e-14	SCRT1
MA0071.1	1.081e-13	RORA
MA0019.1	1.428e-13	Ddit3::Cebpa
MA0152.1	1.471e-13	NFATC2
MA0043.2	2.135e-13	HLF
MA0642.1	2.614e-13	EN2
MA0610.1	3.595e-13	DMRT3
MA0659.1	6.14e-13	MAFG
MA0906.1	7.457e-13	HOXC12
MA0607.1	9.117e-13	Bhlha15
MA0124.2	1.138e-12	Nkx3-1
MA0651.1	1.169e-12	HOXC11
MA0633.1	2.041e-12	Twist2
MA0066.1	2.326e-12	PPARG
MA0078.1	2.421e-12	Sox17
MA0494.1	3.924e-12	Nr1h3::Rxra
MA0770.1	4.885e-12	HSF2
MA0873.1	5.133e-12	HOXD12
MA0774.1	1.94e-11	MEIS2
MA0775.1	2.359e-11	MEIS3
MA0517.1	3.21e-11	STAT1::STAT2
MA0486.2	3.443e-11	HSF1
MA0137.3	3.809e-11	STAT1
MA0514.1	4.158e-11	Sox3
MA0478.1	4.663e-11	FOSL2
MA0508.1	1.574e-10	PRDM1
MA0115.1	1.849e-10	NR1H2::RXRA
MA0484.1	2.034e-10	HNF4G
MA0836.1	3.074e-10	CEBPD
MA0837.1	3.713e-10	CEBPE
MA0698.1	4.797e-10	ZBTB18
MA0143.3	4.912e-10	Sox2
MA0841.1	7.704e-10	NFE2
MA0705.1	9.17e-10	Lhx8
MA0687.1	9.277e-10	SPIC
MA0808.1	1.312e-09	TEAD3
MA0145.3	1.941e-09	TFCP2
MA0800.1	2.094e-09	EOMES
MA0466.2	2.343e-09	CEBPB
MA0838.1	2.368e-09	CEBPG
MA0518.1	2.753e-09	Stat4
MA0050.2	2.921e-09	IRF1
MA0833.1	3.819e-09	ATF4
MA0653.1	4.307e-09	IRF9
MA0069.1	6.239e-09	Pax6
MA0141.3	6.758e-09	ESRRB
MA0488.1	1.222e-08	JUN
MA0519.1	1.702e-08	Stat5a::Stat5b
MA0804.1	1.85e-08	TBX19
MA0150.2	2.144e-08	Nfe2l2
MA0688.1	2.591e-08	TBX2
MA0840.1	4.747e-08	Creb5
MA0729.1	5.217e-08	RARA
MA0802.1	5.588e-08	TBR1
MA0091.1	1.044e-07	TAL1::TCF3
MA0492.1	1.391e-07	JUND(var.2)
MA0667.1	1.424e-07	MYF6
MA0669.1	1.782e-07	NEUROG2
MA0051.1	1.915e-07	IRF2
MA0161.1	3.101e-07	NFIC
MA0690.1	1.65e-06	TBX21
MA0783.1	1.768e-06	PKNOX2
MA0731.1	2.969e-06	BCL6B
MA0626.1	3.38e-06	Npas2
MA0744.1	3.879e-06	SCRT2
MA0673.1	4.626e-06	NKX2-8
MA0691.1	4.748e-06	TFAP4
MA0835.1	5.411e-06	BATF3
MA0592.2	6.988e-06	Esrra
MA0113.3	8.598e-06	NR3C1
MA0652.1	1.443e-05	IRF8
MA0080.4	1.652e-05	SPI1
MA0665.1	1.884e-05	MSC
MA0771.1	5.075e-05	HSF4
MA0728.1	6.732e-05	Nr2f6(var.2)
MA0797.1	6.865e-05	TGIF2
MA0656.1	7.756e-05	JDP2(var.2)
MA0727.1	0.0001141	NR3C2
MA0857.1	0.0002336	Rarb
MA0805.1	0.0002446	TBX1
MA0745.1	0.0002865	SNAI2
MA0796.1	0.0003006	TGIF1
MA0093.2	0.000438	USF1
MA0088.2	0.0006665	ZNF143
MA0782.1	0.0009955	PKNOX1
MA0832.1	0.001012	Tcf21
MA0596.1	0.001265	SREBF2
MA0672.1	0.001418	NKX2-3
MA0816.1	0.002773	Ascl2
MA0856.1	0.002864	RXRG
MA0600.2	0.005246	RFX2
MA0671.1	0.006694	NFIX
MA0074.1	0.01319	RXRA::VDR
MA0834.1	0.01365	ATF7
MA0002.2	0.01439	RUNX1
MA0643.1	0.02192	Esrrg
MA0525.2	0.02355	TP63

## Sheet: Sup-table 8-Extraembryonic
Extraembryonic
motifs ID	p.val	TFs
MA0766.1	6.862e-27	GATA5
MA0036.2	1.817e-22	GATA2
MA0035.3	7.704e-22	Gata1
MA0047.2	2.472e-21	Foxa2
MA0712.1	7.618e-21	OTX2
MA0842.1	1.266e-20	NRL
MA0891.1	1.804e-20	GSC2
MA0495.1	1.837e-20	MAFF
MA0682.1	4.072e-20	Pitx1
MA0142.1	9.551e-20	Pou5f1::Sox2
MA0164.1	1.632e-19	Nr2e3
MA0850.1	5.172e-19	FOXP3
MA0115.1	1.822e-18	NR1H2::RXRA
MA0676.1	2.019e-18	Nr2e1
MA0140.2	2.422e-18	GATA1::TAL1
MA0042.2	2.621e-18	FOXI1
MA0848.1	3.713e-18	FOXO4
MA0148.3	3.813e-18	FOXA1
MA0158.1	4.355e-18	HOXA5
MA0914.1	5.517e-18	ISL2
MA0157.2	2.178e-17	FOXO3
MA0648.1	2.182e-17	GSC
MA0845.1	2.486e-17	FOXB1
MA0847.1	3.113e-17	FOXD2
MA0613.1	3.336e-17	FOXG1
MA0066.1	4.283e-17	PPARG
MA0063.1	4.746e-17	Nkx2-5
MA0714.1	5.747e-17	PITX3
MA0033.2	6.258e-17	FOXL1
MA0869.1	1.246e-16	Sox11
MA0109.1	1.426e-16	HLTF
MA0895.1	1.681e-16	HMBOX1
MA0793.1	1.819e-16	POU6F2
MA0144.2	1.844e-16	STAT3
MA0151.1	2.177e-16	Arid3a
MA0031.1	2.428e-16	FOXD1
MA0868.1	3.615e-16	SOX8
MA0912.1	4.481e-16	Hoxd3
MA0117.2	8.518e-16	Mafb
MA0670.1	8.571e-16	NFIA
MA0892.1	1.103e-15	GSX1
MA0483.1	1.299e-15	Gfi1b
MA0713.1	1.528e-15	PHOX2A
MA0029.1	1.644e-15	Mecom
MA0593.1	1.644e-15	FOXP2
MA0711.1	1.827e-15	OTX1
MA0629.1	1.949e-15	Rhox11
MA0102.3	2.545e-15	CEBPA
MA0665.1	2.698e-15	MSC
MA0893.1	2.974e-15	GSX2
MA0769.1	4.1e-15	Tcf7
MA0100.2	4.468e-15	Myb
MA0715.1	4.785e-15	PROP1
MA0122.2	5.224e-15	NKX3-2
MA0631.1	5.291e-15	Six3
MA0681.1	5.366e-15	Phox2b
MA0846.1	5.73e-15	FOXC2
MA0628.1	5.796e-15	POU6F1
MA0480.1	5.916e-15	Foxo1
MA0789.1	7.622e-15	POU3F4
MA0706.1	8.337e-15	MEOX2
MA0032.2	8.658e-15	FOXC1
MA0904.1	9.193e-15	Hoxb5
MA0037.2	1.046e-14	GATA3
MA0667.1	1.081e-14	MYF6
MA0849.1	1.101e-14	FOXO6
MA0867.1	1.145e-14	SOX4
MA0627.1	1.169e-14	Pou2f3
MA0153.2	1.296e-14	HNF1B
MA0496.1	1.393e-14	MAFK
MA0040.1	1.784e-14	Foxq1
MA0884.1	1.788e-14	DUXA
MA0647.1	1.829e-14	GRHL1
MA0902.1	2.023e-14	HOXB2
MA0880.1	2.095e-14	Dlx3
MA0866.1	2.401e-14	SOX21
MA0722.1	2.41e-14	VAX1
MA0071.1	3.024e-14	RORA
MA0467.1	3.392e-14	Crx
MA0482.1	3.445e-14	Gata4
MA0879.1	3.55e-14	Dlx1
MA0877.1	4.645e-14	Barhl1
MA0878.1	5.625e-14	CDX1
MA0479.1	6.039e-14	FOXH1
MA0463.1	6.498e-14	Bcl6
MA0091.1	6.792e-14	TAL1::TCF3
MA0675.1	7.174e-14	NKX6-2
MA0909.1	7.421e-14	HOXD13
MA0072.1	7.797e-14	RORA(var.2)
MA0792.1	1.177e-13	POU5F1B
MA0703.1	1.18e-13	LMX1B
MA0046.2	1.184e-13	HNF1A
MA0135.1	1.222e-13	Lhx3
MA0790.1	1.242e-13	POU4F1
MA0787.1	1.296e-13	POU3F2
MA0619.1	1.378e-13	LIN54
MA0883.1	1.393e-13	Dmbx1
MA0899.1	1.69e-13	HOXA10
MA0030.1	1.757e-13	FOXF2
MA0634.1	1.866e-13	ALX3
MA0125.1	2.131e-13	Nobox
MA0784.1	2.177e-13	POU1F1
MA0851.1	2.226e-13	Foxj3
MA0881.1	2.381e-13	Dlx4
MA0786.1	2.51e-13	POU3F1
MA0702.1	2.528e-13	LMX1A
MA0852.1	2.927e-13	Foxk1
MA0650.1	3.395e-13	HOXA13
MA0901.1	3.399e-13	HOXB13
MA0903.1	3.692e-13	HOXB3
MA0468.1	3.716e-13	DUX4
MA0075.2	3.77e-13	Prrx2
MA0785.1	4.527e-13	POU2F1
MA0780.1	4.558e-13	PAX3
MA0721.1	5.217e-13	UNCX
MA0497.1	5.268e-13	MEF2C
MA0137.3	5.534e-13	STAT1
MA0907.1	5.941e-13	HOXC13
MA0723.1	6.593e-13	VAX2
MA0719.1	6.784e-13	RHOXF1
MA0630.1	9.587e-13	SHOX
MA0614.1	9.614e-13	Foxj2
MA0768.1	9.693e-13	LEF1
MA0484.1	1.164e-12	HNF4G
MA0465.1	1.241e-12	CDX2
MA0662.1	1.266e-12	MIXL1
MA0612.1	1.353e-12	EMX1
MA0462.1	1.374e-12	BATF::JUN
MA0141.3	1.778e-12	ESRRB
MA0717.1	1.794e-12	RAX2
MA0788.1	1.869e-12	POU3F3
MA0087.1	1.877e-12	Sox5
MA0791.1	1.918e-12	POU4F3
MA0809.1	1.935e-12	TEAD4
MA0882.1	2.101e-12	DLX6
MA0644.1	2.425e-12	ESX1
MA0635.1	2.484e-12	BARHL2
MA0621.1	3.03e-12	mix-a
MA0910.1	3.704e-12	Hoxd8
MA0674.1	3.882e-12	NKX6-1
MA0660.1	4.031e-12	MEF2B
MA0092.1	4.285e-12	Hand1::Tcf3
MA0699.1	4.891e-12	LBX2
MA0680.1	5.004e-12	PAX7
MA0704.1	6.278e-12	Lhx4
MA0743.1	7.424e-12	SCRT1
MA0068.2	7.786e-12	PAX4
MA0655.1	8.718e-12	JDP2
MA0601.1	8.89e-12	Arid3b
MA0052.3	9.64e-12	MEF2A
MA0124.2	1.137e-11	Nkx3-1
MA0885.1	1.191e-11	Dlx2
MA0084.1	1.311e-11	SRY
MA0673.1	1.357e-11	NKX2-8
MA0160.1	1.452e-11	NR4A2
MA0707.1	1.798e-11	MNX1
MA0725.1	1.95e-11	VSX1
MA0716.1	2.04e-11	PRRX1
MA0900.1	2.051e-11	HOXA2
MA0718.1	2.061e-11	RAX
MA0461.2	2.377e-11	Atoh1
MA0019.1	2.899e-11	Ddit3::Cebpa
MA0683.1	3.09e-11	POU4F2
MA0654.1	4.473e-11	ISX
MA0874.1	4.546e-11	Arx
MA0832.1	4.96e-11	Tcf21
MA0817.1	5.164e-11	BHLHE23
MA0607.1	5.524e-11	Bhlha15
MA0710.1	6.54e-11	NOTO
MA0698.1	7.546e-11	ZBTB18
MA0726.1	8.472e-11	VSX2
MA0887.1	1.032e-10	EVX1
MA0691.1	1.111e-10	TFAP4
MA0507.1	1.126e-10	POU2F2
MA0002.2	1.173e-10	RUNX1
MA0519.1	1.197e-10	Stat5a::Stat5b
MA0108.2	1.32e-10	TBP
MA0623.1	1.507e-10	Neurog1
MA0724.1	1.757e-10	VENTX
MA0905.1	1.761e-10	HOXC10
MA0870.1	1.77e-10	Sox1
MA0523.1	2.086e-10	TCF7L2
MA0678.1	2.225e-10	OLIG2
MA0773.1	2.325e-10	MEF2D
MA0498.2	2.356e-10	MEIS1
MA0494.1	2.948e-10	Nr1h3::Rxra
MA0888.1	3.275e-10	EVX2
MA0672.1	4.039e-10	NKX2-3
MA0602.1	4.047e-10	Arid5a
MA0906.1	5.096e-10	HOXC12
MA0442.1	5.181e-10	SOX10
MA0720.1	5.184e-10	Shox2
MA0913.1	5.555e-10	Hoxd9
MA0485.1	6.833e-10	Hoxc9
MA0476.1	7.388e-10	FOS
MA0854.1	7.614e-10	Alx1
MA0837.1	8.374e-10	CEBPE
MA0886.1	1.009e-09	EMX2
MA0836.1	1.014e-09	CEBPD
MA0898.1	1.052e-09	Hmx3
MA0752.1	1.055e-09	ZNF410
MA0132.2	1.079e-09	PDX1
MA0897.1	1.306e-09	Hmx2
MA0594.1	1.309e-09	Hoxa9
MA0701.1	1.345e-09	LHX9
MA0783.1	1.562e-09	PKNOX2
MA0099.2	1.71e-09	FOS::JUN
MA0466.2	1.751e-09	CEBPB
MA0876.1	1.754e-09	BSX
MA0481.1	1.917e-09	FOXP1
MA0818.1	1.961e-09	BHLHE22
MA0804.1	2.544e-09	TBX19
MA0520.1	3.536e-09	Stat6
MA0688.1	4.004e-09	TBX2
MA0890.1	4.192e-09	GBX2
MA0709.1	4.367e-09	Msx3
MA0911.1	5.045e-09	Hoxa11
MA0896.1	5.387e-09	Hmx1
MA0518.1	5.707e-09	Stat4
MA0490.1	6.022e-09	JUNB
MA0827.1	6.34e-09	OLIG3
MA0756.1	6.758e-09	ONECUT2
MA0757.1	6.955e-09	ONECUT3
MA0875.1	7.308e-09	BARX1
MA0744.1	7.508e-09	SCRT2
MA0489.1	1.02e-08	JUN(var.2)
MA0826.1	1.041e-08	OLIG1
MA0754.1	1.636e-08	CUX1
MA0894.1	1.865e-08	HESX1
MA0606.1	1.889e-08	NFAT5
MA0745.1	2.231e-08	SNAI2
MA0677.1	3.333e-08	Nr2f6
MA0491.1	3.378e-08	JUND
MA0679.1	3.671e-08	ONECUT1
MA0800.1	3.926e-08	EOMES
MA0070.1	4.142e-08	PBX1
MA0077.1	4.404e-08	SOX9
MA0908.1	4.678e-08	HOXD11
MA0106.3	5.9e-08	TP53
MA0755.1	6.554e-08	CUX2
MA0666.1	8.201e-08	MSX1
MA0027.2	8.212e-08	EN1
MA0853.1	8.272e-08	Alx4
MA0145.3	8.537e-08	TFCP2
MA0611.1	8.616e-08	Dux
MA0873.1	9.155e-08	HOXD12
MA0782.1	9.496e-08	PKNOX1
MA0708.1	1.199e-07	MSX2
MA0774.1	1.443e-07	MEIS2
MA0633.1	1.447e-07	Twist2
MA0731.1	1.455e-07	BCL6B
MA0025.1	1.518e-07	NFIL3
MA0505.1	1.778e-07	Nr5a2
MA0090.2	1.787e-07	TEAD1
MA0083.3	1.89e-07	SRF
MA0651.1	1.936e-07	HOXC11
MA0477.1	2.13e-07	FOSL1
MA0689.1	2.144e-07	TBX20
MA0802.1	2.661e-07	TBR1
MA0089.1	2.811e-07	MAFG::NFE2L1
MA0041.1	2.867e-07	Foxd3
MA0074.1	2.966e-07	RXRA::VDR
MA0043.2	3.062e-07	HLF
MA0152.1	3.086e-07	NFATC2
MA0889.1	3.095e-07	GBX1
MA0669.1	3.351e-07	NEUROG2
MA0069.1	4.584e-07	Pax6
MA0478.1	4.999e-07	FOSL2
MA0833.1	6.063e-07	ATF4
MA0659.1	6.218e-07	MAFG
MA0661.1	7.675e-07	MEOX1
MA0501.1	7.702e-07	MAF::NFE2
MA0488.1	9.116e-07	JUN
MA0816.1	1.038e-06	Ascl2
MA0820.1	1.218e-06	FIGLA
MA0796.1	1.554e-06	TGIF1
MA0658.1	2.105e-06	LHX6
MA0592.2	2.388e-06	Esrra
MA0808.1	3.321e-06	TEAD3
MA0512.2	3.342e-06	Rxra
MA0857.1	3.653e-06	Rarb
MA0078.1	3.907e-06	Sox17
MA0856.1	4.034e-06	RXRG
MA0161.1	4.153e-06	NFIC
MA0728.1	4.461e-06	Nr2f6(var.2)
MA0038.1	6.768e-06	Gfi1
MA0486.2	6.916e-06	HSF1
MA0797.1	8.018e-06	TGIF2
MA0626.1	8.884e-06	Npas2
MA0770.1	1.121e-05	HSF2
MA0525.2	1.371e-05	TP63
MA0521.1	2.08e-05	Tcf12
MA0618.1	2.841e-05	LBX1
MA0625.1	2.896e-05	NFATC3
MA0830.1	3.347e-05	TCF4
MA0855.1	4.828e-05	RXRB
MA0841.1	4.98e-05	NFE2
MA0610.1	7.678e-05	DMRT3
MA0700.1	8.225e-05	LHX2
MA0114.3	0.0001466	Hnf4a
MA0624.1	0.0001553	NFATC1
MA0643.1	0.0004337	Esrrg
MA0093.2	0.0004858	USF1
MA0639.1	0.0005731	DBP
MA0775.1	0.0007001	MEIS3
MA0838.1	0.0008538	CEBPG
MA0492.1	0.0009822	JUND(var.2)
MA0772.1	0.001017	IRF7
MA0824.1	0.001551	ID4
MA0671.1	0.002619	NFIX
MA0690.1	0.003567	TBX21
MA0843.1	0.003786	TEF
MA0515.1	0.004834	Sox6
MA0652.1	0.005469	IRF8
MA0143.3	0.005546	Sox2
MA0653.1	0.006843	IRF9
MA0051.1	0.006997	IRF2
MA0642.1	0.00758	EN2
MA0522.2	0.009216	TCF3
MA0150.2	0.01035	Nfe2l2
MA0805.1	0.01363	TBX1
MA0771.1	0.01468	HSF4
MA0258.2	0.01677	ESR2
MA0729.1	0.01741	RARA
MA0596.1	0.02224	SREBF2
MA0806.1	0.02446	TBX4
MA0113.3	0.0345	NR3C1
MA0859.1	0.0363	Rarg
MA0858.1	0.03881	Rarb(var.2)
MA0103.2	0.03986	ZEB1
MA0009.2	0.04505	T

## Sheet: Sup-table 8-Leg buds
Leg buds
motifs ID	p.val	TFs
MA0523.1	5.804e-05	TCF7L2
MA0769.1	5.824e-05	Tcf7
MA0756.1	0.0004602	ONECUT2
MA0768.1	0.0006821	LEF1
MA0517.1	0.002774	STAT1::STAT2
MA0773.1	0.003127	MEF2D
MA0757.1	0.003488	ONECUT3
MA0660.1	0.009186	MEF2B
MA0483.1	0.01321	Gfi1b
MA0679.1	0.02115	ONECUT1
MA0879.1	0.02505	Dlx1
MA0518.1	0.02785	Stat4
MA0052.3	0.02816	MEF2A
MA0676.1	0.02936	Nr2e1
MA0151.1	0.04039	Arid3a
MA0790.1	0.04602	POU4F1
MA0791.1	0.04768	POU4F3

## Sheet: Sup-table 8-Wing buds
Wing buds
motifs ID	p.val	TFs
MA0108.2	0.00113	TBP
MA0913.1	0.001157	Hoxd9
MA0909.1	0.001447	HOXD13
MA0901.1	0.002538	HOXB13
MA0650.1	0.003543	HOXA13
MA0899.1	0.0113	HOXA10

[truncated: 4 more sheets: Sup-table 8-Housekeeping, Sheet1, Sheet2, Sheet3]
